# Supplementary material for: Medical students in distress: a mixed methods approach to understanding the impact of debt on well-being
Source: BMC Med Educ. 2024 Aug 30;24:947. doi: 10.1186/s12909-024-05927-9 (PMC11363506; doi:10.1186/s12909-024-05927-9)
Supplement: Supplementary file 4 — Supplementary Material 4 [file 12909_2024_5927_MOESM4_ESM.xlsx]

## Sheet: Sheet1
ID	Wellbeing Resource Prompt	Comment Prompt
R_1P18qB2eBW0YoPH		I don't think it's about what resources the school can offer, but instead about them understanding what stresses out students the most and basing the curriculum around that. If they know how much board exams stress us out, then why did they teach vast amounts of information that are not tested on boards? Ideally, every medical school would have its own personality and breed different kinds of phy…
R_3ha1kXsCefDIEue		It's extremely isolating to have only other medical students know what I'm going through. My friends and family stress me out because while I want to turn to them for support they do not understand at all how I feel and what I experience and sometimes want to punish me for not being able to be a good friend to them. Meanwhile I dont feel my classmates have emotional maturity or experience enough …
R_3k1E207kPFqeyB2		Medical students are a strange group - we are intense to the point of abnormal, and when we are all put together it only gets worse. People lash out in strange ways, and I don't know if the stress of school itself makes things worse, but I have never been so disgusted with the behavior of a group of people until I came to medical school. I'm shocked by the poor behavior I see from my classmates a…
R_24usOSHXXBtEisx		"Wellness" is a term schools use to feel good about themselves. "Wellness" would be not grading us subjectively and arbitrarily, helping us go to conferences that spark our interest, not forcing us to do useless assignments over and over, and giving us flexibility in our schedules.
R_11hlUMtF1VAUxLZ		18 month curriculum (more like 16 months) is a huge source of anxiety because it effectively means having to learn 30-40% more material EVERY DAY than if I was attending a 24 month curriculum.
R_1oBF4kLG4ixg3yr		3rd year time restrictions and financial debt through school and uncertainty of future I have found to be the most debilitating
R_27rPSB4yMIq7qgb		A lot of times it is the attitudes of classmates, even the most liberal identifying, that cause stressful situations at school when talking about social determinants of health,etc.
R_XZWQuovh6z0j0T7		A significant amount of my stress is related to not being in control: not in control of where I will live for the next 5 years, not in control of what time I'll be excused from clinical rotations, not in control of having holidays off, not in control of my boyfriend proposing. I have identified goals but I lack control over achieving those goals. All of that is tolerable... and then an administra…
R_3rYFAh34J6tiovp		administration is very divided over this. some are great , some are terrible.
R_3iR6d3rH0YIQ30Y		Although I do feel burn out and ready to quit at time, I tried to think of how much I wanted this and still want to become a physician and the best version of myself. I tried to keep the prize in sight which is usually what keeps me going. Additionally, getting great feedback from the nursing staff, physicians and fellow clerkship classmates, motivates me to continue to do my best at all times de…
R_3nTsyWVJVYsUE18		Although our school offers these resources, it's difficult to take advantage of them when you ALREADY feel overwhelmed, overworked, and without enough free time to get everything done. Furthermore, counseling services are SO HARD TO ACCESS! They're totally understaffed and underpaid. You have to schedule an appointment ~6 weeks in advance
R_3D1MADAdNmrzFpL		any of these resources would be useful, it's just a matter of someone actually using them.
R_1EXPdl0Vpjjz6U6		As a fourth year medical student, my current stress level is very high but not due to anything related to the curriculum. I'm currently on an independent study rotation solely to accommodate my ability to sit at home next to my computer and respond to interview invitations instantly. This has taken over my life, as it has all the other fourth years. The system for applying to residency is far fro…
R_33kZhQK2p93NbrV		As a satellite program, that only has our class for two years, we don't have a lot of resources/peer mentoring programs.
R_BLL9PMWoO4vFfHj		As above, I think the workload/pressure is the most stressful aspect of medical school (pressure in terms of expectations to do research, perform well, etc as well as formal academic pressures). I think the culture of well-being is missing even though we do have a lot of resources and support. Each individual instructor/course-leader has expectations for us (e.g. presentations/assignments/clinica…
R_1nQ2N2K0DALB0yk		At least relative to our school, more truly dedicated time for Step 1 would be great. We have only 3 weeks of truly free time, the remaining 5 weeks of our "dedicated period" are filled with mandatory sessions for clerkships, NBME subject exams, and other random things that add a tremendous toll on students during an already stressful time.
R_1CfHSZmyptHmqHY		At my school, the counseling services have always been difficult to utilize due to hours of operation and location. OHSU is a massive campus and a lot of rotations are not on the campus at all, so it can be very difficult to make appointments and get there before they close. Their hours are not optimized for a medical student schedule at my school.
R_3ke1nvStWvZxKfT	Affordable, timely, convenient access to mental heath and counseling services.	Before I came to medical school I did not really understand how much my previous struggles and experiences with trauma would be brought to the surface as I began to engage with my classmates and adapt to medical school. There is something about being in a position with so much privilege and being around others who seem to take that privilege for granted (whether that is an accurate perception or …
R_2txvM3naRddmCnY		Better mentorship and community would be more helpful. Our school has several different campuses and all communication is via email, everything feels very impersonal and you don't feel like anyone has your back unless you do everything perfectly. We are largely on our own in terms of mentorship.
R_2CWFeP43CKrHXwJ		Biggest source of stress is the schedule - high amount of in-class time and not possible to have a defined work day
R_3FOPp11hryrrBiF		Breaking up with my long term girlfriend has been the most stressful thing during Medical School
R_3hF78uF8pDPJeo3		Burnout cannot be adequately understood or discussed without reference to moral injury and exploitation by an unjust, unequal medical system that fails both patients and clinicians. Consider how healthcare executives actively try to maximize profits by cutting costs from quality of care and take advantage of doctors: https://thehealthcareblog.com/blog/2014/09/18/how-to-discourage-a-doctor/
R_1liMjQoJJIWJc2r		Changes in the curriculum that address medical student stress levels. Give NBME exams during the first two years of medical school.
R_2f9Ud0zU5icguLt		Changes structurally during clinical years. More free time, less 24 hour shifts. You can provide all the resources in the world but what medical students lack most is time. We are students, not employees, or residents. We don't have rights or protections. Please give us holidays off like thanksgiving weekend so we can be with our families after not seeing them for months due to the rigorous sched…
R_3R8j7JXN2Mji5rP		clarity of expectations in clerkships, busy work are items that i don't think were addressed in the survey that are also important
R_vprppmgRMCpzPGN		Class rank and step exams are the most stressful aspects of medical school thus far
R_OKd9E3KlBxEOZk5		Comments about your survey: -"Male" and "female" pertain to sex. "Man" and "woman" pertain to gender. -Caucasian isn't the same as white to me. I think Caucasus mountains. -You didn't ask about depression or suicidality. Could be interesting.
R_1jNu2QO2BzzRcNb		Constant evaluations by new people in third year was major stressor, the expectations placed on us should be illegal considering we aren't getting paid, I'm currently doing my MBA and am significantly happier
R_22n4ciDbw1jD50l		Creating a truly inclusive culture is would prevent a lot of my emotional distress. I have been the victim of sexual/gender discrimination by classmates with little response by administration even after filing a complaint.
R_1go07XmibWrIrDp		Currently in the residency interview process. This is a very stressful time and I feel that there are far fewer resources available through the school at this time. Grading in general is very stressful because there is so often dissonance between written comments and numerical grades, or numerical grades that just feel so arbitrary.
R_2X6EwDdb2geaY6G		Deans need to be more approachable on the topics of mental health. Although UCSF states that it is a leader of student well being initiatives, I've seen a distinct lack of action when students have real problems that need fixing. The deans will say that they care and they are there for you, but in reality, when students suffer from mental health and emotional issues during med school, they don't …
R_UKCdLKu8BjQcCt3	Easier process to schedule doctors/dentist appointments without feeling like it would be unacceptable to leave a rotation to do those things. FREE healthy food, meditation and exercise classes.	Definitely would have answered differently if I were not on a research year right now. My work-life balance right now is amazing but was definitely not this good during clinical rotations last year.
R_1cVbwja6elJ2XMf		Difficult to schedule counseling sessions because they are often full
R_1IzafWB8uMjxjTP		Dismantling capitalism is best way to stop burnout
R_3oFOlf8UEHn5F11		Doctors are not machines. Just like other people, we have health needs. We need to take care of ourselves too. It shouldn't influence what specialties I can pursue (time for my person health = time not studying) in the future. Grades for specialty opportunities is too great of a stress today.
R_3fUaSL2PARaxU8w		Dogs greatly increase stress
R_2OK0w63SlNk0sDC		Don't have time to utilize resources
R_3qF0lZIj1xZjkA4		During M1/M2 I suffered from anxiety and depression. Once treated, I returned to my baseline and since starting M3 have actually gone off my anti-depressants! The adjustment to medical school was huge for me and incredibly challenging, despite performing very well academically.
R_Y4FGlGhMs1RZ3NL		Each year in school brings on new challenges that are inherently stressful whether its pure volume, the concept/fact is hard to grasp, or we're competing for spots in an elective. These challenges inherent to school are more often than not made more difficult/stressful due to our current system and individual school requirements. This is different for each school but I feel it applies to most pla…
R_29nQ4aJDtqsYl8D		Even though I indicated that my school does offer all the resources that you suggested (and this is an important start), I don't think this accurately portrays the wellness landscape at my school. I think people ARE very stressed out, and the cause is rooted very deeply in the culture of the school and of the field. Wellness is an awfully hard problem to tackle. Good luck with this survey and wit…
R_1I5ii1DMsGhqZyf		Everything about medical school causes me much anguish me unnecessary stress.
R_123fKLToyPQ6G8R		Extra "wellness activities" added to our program are often unhelpful as you have to have free time to attend them or you would have to spend all the time commuting to school via public transport or bike (parking is very expensive).
R_3MzYum1qKJfugeL		Fourth year of medical school is overall the best year in terms of mental stability and wellness.
R_2X1cwTlTOXPx30o		fuck wayne. this shitty ass school doesn't give a fuck about us and just continues to screw us over for giggles. then they give clinical honors to the worst fucking people and screw over the ones that care more about working hard for a patient and not kissing ass or trying to get sympathy.
R_1omOe4soVpWGwWG		Gap year is best thing I've done in medical school. I have more self-directed goals, greater self-efficacy, more free time, and am still being productive.
R_10D9o9fZ17TQzjL		Generally, medical school administration's idea of "de-stressing" or wellness involves adding on additional (often required) activities for medical students, allowing them to show something material to board members / trustees etc. However, these activities end up mostly just adding on to my levels of stress since I dislike forced group social activities given my personality type as an extreme in…
R_RIl14BNgjjZMEkV		Good luck with this project! Medical student burnout is a huge problem that is talked about even less than physician burnout.
R_242Zi8Spukg581S		Great survey, hope you get plenty of responses!
R_1q9zMfPhg2tkU9Z		Great survey. Good luck w it!
R_3EhGRcSp4MMRkSb		Haven't used any
R_33sehqSeyOMvCkZ		Having a therapist available on Saturdays and late hours during the week is incredibly helpful
R_3fN4GC220CHYiAa		Having fewer mandatory requirements, more transparency and organization w/r/t scheduling (i.e schedule released as far in advance as possible) and more curricular flexibility for students (i.e no mandatory research requirement) would be very helpful for student wellness, from my perspective.
R_eWpiyQARNCnxvz3	Step preparation extension without missing two entire second year rotations, decrease pre-clinical exposure requirements to increase free time.	help
R_2t3ENQTyPOm9YP6		Holding mandatory wellness lectures is pointless. And it increases stress. During the preclinical years, we have a really limited amount of time to study. Spending an hour (or more) talking about wellness is a complete waste of time. Any wellness activities should be optional and centered around fun things that actually boost wellness. Having a lecture or discussion about burnout is not at all he…
R_30wmY79UHXutECb		Honestly, I feel like at the institutional level there is a lot being done to combat burnout. Being of low SES, the most significant stressor for me is the financing of medical school and the pull of responsibilities to my family. The biggest factor contributing to "burnout" as I understand it for me in medical school is my classmates - their entitlement, their tunnel vision, their inconsideraten…
R_3iOMMfktI8MYJ2Z		Honestly, more services is not what we need. What we need is protected time in which to use those services. 80 hour weeks are pushing it to start out with, but holding students to just that in clinical time with no protected time to study (and expectation to study on top of that) makes physical and mental health near impossible.
R_PvPJnCfRN8AzLEd		Housing situation and ability to keep a place clean with a difficult schedule should be considered as well
R_3smCSkbrDqKQQVY		How does one get motivated to study 24/7? Esp. when our school does not have classes, we literally have to teach ourselves everything.
R_2R8JO3U7n7aJDqC		https://www.washingtonpost.com/health/2019/10/23/broken-health-care-system-is-causing-rampant-burnout-among-doctors-nurses/ "What this report is saying is that this is a systemic problem that requires systemic solutions.... You can't just teach doctors meditation, yoga and self-care. We need big, fundamental changes."
R_2R3nfIOnkDWJ6Qy		I am a second-year medical student who studies social stigma as a barrier to mental healthcare. In fact, my research includes medical students. I think your study is an excellent way to document the current health and wellness of medical students. I am glad this initiative is a student-led effort. I look forward to the results of the study.
R_2zkkjZHyaFjTEK6		I am a strongly introverted person, and while my undergraduate education brought me out of my shell, the first two years of my medical school education allowed me to crawl back in. You could very easily suffer in silence without seeing or talking to any of your peers because for most classes, attendence was not required, as they were recorded and posted online. That was the worst preparation for …
R_6hSf3oM6O3okjFD		I am at the very beginning of my medical education and would fully expect the responses to this survey to worsen over time, if I were to take it again in the future
R_1DMBewri0gnVQfS		I am currently not stressed as much as I usually am thanks to the Yale System, but I know that this is still early. Maybe consider separating M1s from M2s? Because M2s have a lot more stress and I'm only in the first month or so of my year
R_2OVDvlxgt3At6fA		I am currently on a gap year, so some of my multiple choice answers are discordant with what I was actually experiencing while I was at my medical school. I am so happy to be away for the year.
R_1EbzJSlHRZYKl6f		I am extremely satisfied with the school-associated psychiatrist that is free of charge, as well as a counseling center that was quick to route me to a therapist.
R_2tAwldjilKr3JP0	group counseling services, making one on one therapy with a counselor who understands what we are going through more accessible, allowing us TIME for therapy, giving us our schedule more than a week ahead of time so we can schedule other things (like doctors appointments), mentorship with physicians with similar issues or interests (we're randomly assigned to houses w/ physician leaders but I wou…	I am particularly concerned with the number of students who have had to repeat certain units at my school -- not necessarily due to burn out, but definitely due to a lack of a support. I started in 2017 with a class of around 180. At least 10 of us -- probably more -- but 10 that I know personally (including me - because I had a baby), have had to repeat units and take time off. All (that I know …
R_26gNyu2UckHbFn4		I began to wonder whether what I shared with my school counselor was truly staying confidential.
R_50XgMMqxezU3Uel	We have 5 free meetings with psych which is the most useful resource when we are at the height of our stress as students.	I believe our school has many resources readily available to the students to help cope with all kinds of stress and that faculty is very receptive and ready to help. However, I feel as students, we do not utilize these resources as often as we maybe should. For example, we get many emails about wellness events and the other resources available to us, but as a student going through my own issues r…
R_2zjb3dycPzBcB30	Expanded, low-cost, HEALTHY FOOD options!!! This is something the school does not really make much of an effort to make available to us.	I do not believe that the super-granular nature of the pre-clinical curriculum is fitting for 1st and 2nd year medical students. I wish that there were a reassessment of what exactly we need to know at this stage in our careers. We should be taught no more than that. Frustration over this has definitely contributed substantially to burnout.
R_1kSIKSInQX9psAm		I do not believe that wellness resources fix the problem of overworking students. I work hard to employ healthy coping mechanisms and focus on wellness but it is essentially putting a band-aid on a gaping wound. Wellness programs feel like "an added task" and all that I as a medical student want is more time with my family, husband, and sleep without repercussions or falling behind. Medical stude…
R_263E1EmenNzcT6V		I do well, but it's very stressful, and honestly I think the largest source of my stress is that I feel disconnected from my peers.
R_ymcJkIgHYT41Fg5		I don't actually think that offering these resources is a enough for medical schools to do. Structural change is needed to make medical school more humane. Restructuring the preclinical years to be more clinically focused would be a start. I also think the amount of exams and evaluations we are out through is absurd. The focus on Step 1 in the first two years is so toxic. Medical education should…
R_2S8emX8P8KEBRMe		I don't feel like their well-being BS is useful. They tell us to take care of ourselves, take time, and listen to our patients - but then they don't listen to us, they push us up the stairs during examination, and they sometimes verbally disrespect us during class. A wellness lunch isn't going to make up for being mistreated.
R_3dPLZgoxwnpjS7K		I don't think it's needing a well being resource as the main issue here. It's the fact that med school is very hard. Change the schooling; otherwise, it's just futile coping in a brutal system
R_1gGXuYlwN5knjwZ		I don't think medical school HAS to be hard but for some reason, the administrators who make our schedules and such feel like it does. Yes, there is a lot of information, and there is a significantly more responsibility but I don't understand why medical student feel tortured so often. I don't even think it is the type of information that is difficult but the sheer flood of it all at one time. If…
R_p5TS6Dgrl8e7QFX		I don't think well-being resources like a free yoga class are nearly as helpful as actually changing the culture of medical school and the system that we function in
R_9Y6De6i4UvUzbb3		I don't want more resources that put the onus on ME (the "victim" of a ruthless system) to manage myself better. Give me a single sick day from clerkships, give me the opportunity to take my car to the mechanic or get a haircut during normal business hours. Let me not be terrified of having a baby in residency because almost nowhere offers on-site childcare.
R_21HWCPwOKcS1AIL		I feel a lot of school based resources push the school's own agenda/messaging, and are not what is really in the best interest of students. (For example, having counselors tell students they just need to try harder and believe in yourself and still take Step 1 when you're anxious and depressed, and then end up scoring 20 points below your last practice test, because the school has way too many st…
R_2WM70BgQqq41GzF		I feel like a large burden of stress is from having too much to do in too little time, specifically when things are poorly scheduled such that you spend most of the day in class and then are expected to study afterwards
R_ex1fxDeVJWyB6Ap	Fitness groups or significant discounts at fitness establishments in the metropolitan area near the medical school.	I feel like I am an outlier in that I have never felt depressed, stressful situations fill my cup, and I feel like I could always ask for more work. I truly feel happy and well as a third-year medical student, and I often have to remind myself that not everyone feels the same way.
R_2BnxctD39LtjytK		I feel like my school really does emphasize health & wellness and attempting to achieve balance between that and academics. I think it's more so up to me to continue to utilize the resources they give me.
R_WrpFtJcPDi8tu5r		I feel that my decline in mental health is more attributed to the social dynamics and interactions rather than the stress of school. I think that the stress of grades/exams/my future/etc. exacerbates my feelings of anxiety and stress, but that it stems more from social isolation.
R_3fJJ0CyWQV7f5W5		I feel that while my institution has taken measures to create the infrastructure for improved wellness, it is not mainstream and not yet part of the culture at my institution. The hidden curriculum and rhetoric in the classroom and hospitals goes against wellness on many levels. Wellness curriculum must first be implemented at higher levels before it can be accomplished at lower levels. The curre…
R_DpjG6egnipxSXtL		I feel the faculty and staff are highly caring for us, but it irks me that a several million dollar building was built with no consideration for wellness spaces. No designated nap space or gym was built in or considered previously.
R_3q7JAbJoPdHYCwZ		I filled this survey or once before but did it again to add comments. Maybe you can match my current response to my prior based on demographics. I think that subjectivity in clinical grades to the point where they can be heavily influenced by prejudice and retaliation in response to student reports of mistreatment is the largest source of distress for me, as well as med school friends I've talked…
R_7W0NvCXPgYAHGZb		I find it very frustrating that the school purports to be supportive of student wellness but clearly doesn't make an effort to support that on a structural level.
R_Zb2b1CJn5ABU26l		I go to a school where every rotation is in a different town, which makes it very difficult to form supportive communities for the final 2.5 years of medical school
R_10wp1MPimnlq1Ig		I have chronic daily migraines. This is a relatively invisible, (fortunately) non life-threatening, but disabling chronic illness. Sometimes I have stroke-like symptoms, such as aphasia and extremity weakness, and sometimes it causes me to stumble, but usually these symptoms are not outwardly apparent. I cannot take abortive medication at work because it makes these symptoms considerably worse fo…
R_1eJ2kFHBOtncs10		I have developed significant anxiety issues since starting medical school. I developed IBS over the last few months which coincides with the increased stressors of core clerkships.
R_1ieURGM36wWsI5l		I have no time to utilize the well-being resources
R_cSeKhbQYEVoGjx7		I have thought, more than once during 3rd year "I made a huge mistake applying to medical school but the only way out is through at this point" The grading feels simultaneously highly important and arbitrary baseed on clinical rotation site, which is a huge stressor. The school seems invested in it match statistics way more than it's invested in the choices or well being of the individual student…
R_1g8CBv8T8nfqBBL		I just wish our curriculum was less time to leave more time for Step specific studying or self care
R_2flLzxiTdFlF0j9		I Love my school!
R_2pKohff2Xwiw3PT		I really appreciated the "wellness week" that was provided. It provided a much needed reset, even though we didn't get a week completely as there were mandatory sessions (centered around wellness). I would say that there are weeks in the curriculum that feel very crammed while there are others feel rather light. I would appreciate a more distributed workload.
R_2bTeHXU4KpHhPP9		I really don't feel like we need more resources - I think we need more consistent, structural changes to support well-being: respect for our time, communication about schedule changes, consistency in expectations for what a "day off" means, etc.
R_1DFJrsSOZxyA2sl		I recognize that I am tired all the time, but I just can't have the luxury to slow down my pace because I feel like there is no other way to get to the finish line. Being a Christian and trusting God is the only thing that keeps me going.
R_2D7YZZ39wQISPOS		I responded yes to having taken a leave of absence from school but that was during undergrad, not medical school. Just want to make sure that gets coded correctly in your results.
R_3KHekCnQ747jbme		I think a big contributor to stress for my classmates and I is the amount of information we're expected to synthesize and retain on a daily basis and at the fast pace that we are expected to do so.
R_3fUlYVynwcLelGu		I think a general culture of well-being and supportive nature among classmates is most important. I thankfully have felt very supported at Ohio State.
R_1CymuwYvgWgrjRg		I think a lot of burnout in medical school actually happens during clinical year where you are in an environment that is centered around patients and patient care yet end up with responsibilities or evaluations that interfere with patient care or have different priorities than your education. Overworked residents and attending that are miserable make for miserable medical students
R_RgV4PoLYYKImfEB		I think as a UIM/URM student thinking about specialties where I am underrepresented has increased my stress and has made me consider more options. With respect to some of the questions in the survey many UIM students who come from low SES backgrounds although they may need time off for well being it is simply impossible to take this time off because we don't have the financial support. It's simpl…
R_3flwiZgzNTYjm6k	Free counseling, which my school does offer	I think from a realistic standpoint, that a decrease in well-being can be mitigated, but not eliminated while in medical school. This is especially true for people applying to highly competitive specialties. I think healthy practices for coping are most useful, rather than pretending we can eliminate stress and be well 24/7. To get into and go through medical school we all made significant sacrif…
R_3rNWEer7ghsR4EQ		I think having the Step exams and clinical clearkships be pass/fail would help significantly. Also, since medical students in the clinical years are spread over 5 states, you can feel isolated on clinical rotations, I think having better ways to connect with each other during clearkships would help as well.
R_3GfzSe3wobJHsRQ		I think I am doing okay because I have an EXTREMELY supportive, special program.
R_z2tYhwvsb8VUNkR		I think I'm giving a somewhat negatively skewed picture -- I came off of a hard, exhausting (but also rewarding!) rotation over the summer, and then jumped into my dedicated Step 1 study period on top of a number of personal things going on, which has been difficult. I think things are at a particularly lower point than usual for me right now, and had I done this survey 4 months ago, I would have…
R_2U9sALlQ6p3VD60		I think it would be useful to have a course on Mindfulness. As we prepare for Residency, we need to practice Mindfulness everyday. Residency can lead to significant burnout and starting early with Mindfulness would be helpful.
R_1mxUj5doEx9sYjJ		I think it's about changing the schedules and clinical environment not about extra events added to our schedule to teach us that we should sleep more
R_1OU143lmz5R3f0e		I think lack of control over the schedule is a huge factor in well-being during the clinical years. Though it might be difficult to give medical students more control, I think it would not be difficult to make it easier to obtain information about upcoming schedules. I find it stressful that I often can't make plans with loved ones until the first day of a rotation because no one has got back to …
R_1JLQ1e6XQDD5tIi		I think med school has made me an alcoholic
R_3ilKDeKRDRTnt8V		I think medical school is a combination of being both demanding (physically, mentally, and emotionally) and isolating. Some of that likely has to do with the intense schedule, including time required to study, some of it has to do with the nature of the work (eg studying doesn't lend itself as well to combating isolation for most), and some of it has to do with feeling like you're constantly bein…
R_3rVci6BwNlb8QFq		I think most of my stress originates from this intense imposter syndrome. I feel like I'm constantly being a complete idiot and I have no idea how I made it this far, let alone how I'll survive the next 8 years. I try to meditate when it gets intense, but I can't meditate the entire day
R_8oTVxzpFbPg4fPb		I think most of the changes that need to be made are systemic and related to clinic years. There is very little peer support available during third year rotations and it can be isolating. Despite efforts to train around the "hidden curriculum" it continues to be completely unclear how to obtain honors in clinical rotations aside from building personal relationships with physicians and demonstrati…
R_2wzNPHPeBtN2VNn		I think overall I'm still adjusting and learning to take care of myself, and the workload feels overwhelming sometimes. But the support is there so I'm hopeful that my wellbeing will improve.
R_1pzIbf3FSovjoPk		I think Stanford is miles ahead of many schools on wellness, and I think it's in part to our slower curriculum and our emphasis on the "physician and" ‚Äî I.e., you want to be a physician, but you're also other things, and Stanford recognizes and celebrates that. I could see how this could be a source of stress for some, though, but Stanford is the right fit for me and so I thrive in that environ…
R_uxB7tDZ5ZDvAIkF		I think that making medical school pre clinical curriculum pass fail nationally would decrease stress and increase the amount of collaboration between students. This is a massive stressor at my school.
R_cHfywQxxSxKZZLP		I think that some of the questions in this survey were very leading (like how has the lack of control of your schedule affected your life). If you want a truly unbiased response pool, then you should reframe those questions. However from one look at this survey it sounds like you just want evidence to argue that medical school is too demanding.
R_3pbbUa7cJadIs2l		I think that there is a massive disconnect between students and faculty in terms of the context in which which the huge workload/pressure directly affects students. My school tries to advocate for student wellness; however, in practice there are many hurdles around successfully attaining a counselor and the options are quite limited. I think there are many simple ways in which our workload could …
R_2s0XeS55pVidG49		I think the most important thing I wish I had is a lunch break, ideally 30min-1hour. Having no breaks during clerkships is killing me. When I asked for breaks, my preceptor told me this would affect my grades and I felt threatened.
R_1MKHhtQGchsDIRQ		I think the quality of mental health services at my school is poor. The staff don't really seem to understand the pressures of being in medical very well.
R_3Nwvw2b0WxzIJ00		I think the stress of medical school is universal and no school has the ability to take the added stress away, just offer support and check in when they can
R_1f2TbSyhJz4z80U		I underwent a very rigorous masters program prior to coming to med school and loved it. However, shortly after starting med school, I began to feel burned out and lost, compounded by my school's outdated curriculum that made learning harder. I felt I was not getting much out of studying and began to fall behind, which of course only got worse as the years progressed. I feel unprepared, unmotivate…
R_1Oq9e18OrOhhRAi		I was diagnosed with depression even prior to medical school but medical school definitely negatively impacted my sense of self-worth on a regular basis.
R_2agnAHEAPEM3zTA		I went to my school's psychiatrist and started getting treated for my mental health for the first time, so the improvements/lack of depression are mainly due to that.
R_3ER87VoyXibVJgO	Unlimited free therapy sessions (we have free therapy, but it's not unlimited)	I wish my school would focus on fixing the things that are harming our mental health (ex: treatment of students during clerkships, limiting mandatory stuff, etc) instead of just providing MORE things for us to do (mandatory wellness events, yoga classes, group therapy, etc)
R_3g5folRL7dYomHf		I would like to comment on my choice of faculty support. I believe the faculty by in large are supportive of student well being. College Administrators on the other hand are often the source of greatest conflict between myself and my wellness. They create administrative rules and roadblocks that fly in the face of common sense and apply them ad lib, forcing students to make difficult decisions du…
R_123bydpoKoRFRP9		i would like to qualify a previous question: i have not considered taking a leave of absence from school but have strongly considered quitting school to pursue another career altogether
R_3fqwubxPHCoWd4B		I'd say something that is not asked or probed about here is impostor syndrome, a significant source of stress in medical school (especially among MD/PhD students). I think it'd be striking just how many report it anonymously
R_3Gm2HQa1ybTxg0w		I'm glad someone has taken the initiative to create this survey! I hope the results lead to more awareness about medical student wellness and burn-out.
R_xatarIcmVKRXOYp		I'm not sure exactly how to phrase this, but my institution tends to pay a lot of lip service to wellness that does not always come through in practice. For instance, we are verbally encouraged to take whatever time we need off of clerkships for medical appointments and to take sick days when we need them, but I hear often about clinical students being criticized for "disappearing" on their clini…
R_21BTIa1BdBEyBgi		I've dealt with a partner dealing with depression, anxiety, and suicidality, and I often felt at school that I had no one to turn to through support during that time.
R_2CHaeA8bgrSpV9y		If I wanted to utilize resources, I feel like I currently do not have the time as I am on clerkships
R_Th2lynRSFh9z0nT		In answering these questions, I think my situation may be interpreted as academics taking over and stressing my life. Instead, there are personal circumstances which are actually the root of my problems, and the survey questions did not properly tease that out.
R_1jZCfr7bLwfSV2x		In conversations with classmates, rather than attending additional programming through the school of medicine, having more time off from school would be immensely beneficial. Particularly during 3rd year required rotations when you are in clinic/at the hospital 50-80 hours a week and then have to go home and study for the shelf exam, there is hardly time to engage in self-care. Having an extra re…
R_1GHdY1k1LXrnvhM	Free massage and acupuncture available regularly Training for faculty and leadership about the violence of cultural norms on students of color, first gen students, native students, etc.	In my experience as an adult POC with a disability, medical training has been a very violent process and has caused a lot of emotional and physical harm to myself and to other URM students.
R_1OJp2cObNx6LF0M		In my opinion my school is incredible and could not be more supportive, but it's the medical education system that is broken. Medical education, and the practice of medicine in general, are not conducive to "well being" in my opinion. Counseling, education, classes, etc. are great and I'm sure they do some good, but like we're taught in medical school, simply addressing the symptoms won't solve t…
R_3g6jHtD4tVk0VJ4		In pre-clinical years, the pass/fail system was extraordinarily helpful to reduce stress and anxiety about school and the future. The stress at that time was more about adapting to the isolating nature of school from friends or family but there is still time to do these things. In clinical years, grades matter and the weight of making yourself competitive for a specialty (which you must also deci…
R_3qDw7BdthoxScco		In recognizing that I have not been actively participating in my previous hobbies and working out. I have been taking more of a initiative to find a gym I may like and make an effort to balance studying/responsibilities with activities I enjoy.
R_3gXYxWGleYPb5Ki		In the first part of the questionnaire, I answered "no" in most because I am now in my fourth year and stress levels are down. Nevertheless, I wanted to add that the first two years of med school were extremely stressful and my mental health was affected. I questioned myself if I had made the correct decision. Hence, my answers would have been totally different if I was still in my first or secon…
R_2alf9Y30oKSvX5q		Instead of required lectures on wellness where we waste an hour of our time our school should just require us to attend things that will help us de stress. Things that are fun. Have multiple options and have us choose the one that will help us de stress the most.
R_2Bb00AhuRHt3L44		It helps to have a therapist/counselor who actually understands the med school process - clerkships, shelves, step, etc. Then I don't have to spend half my visit explaining what those are!
R_1kSLjE4W2SDrLph	Affordable food, time off for physical exercise	It is not helpful for schools to just give education on well being. With the limited time and resources that students have, it is impossible to add activities such as exercise and mindfulness, so it just becomes another to do item and a source of stress. Something needs to be done about the system and infrastructure.
R_BXtVNGMvNsUaIpP		It seems to me that it is not adding more resources, but changing the fundamental structure of medical school would be more helpful. As long as it is inefficient in its teaching methodology, people will always feel behind.
R_3QWyd2GvCjcyzE1		It was 3 weeks before I had an intake for mental health and then after that I would only be able to be seen every 2 weeks. The counselor and I didn't mesh. I found someone off campus.
R_1dbtDmkMugzoVgU		It would be really helpful to have short breaks during 3rd and 4th year that are independent from dedicated board study time.
R_5hGI9LL3sSrqPRv		It would make a significant difference to students if they felt their faculty was actually supportive of them, and we weren't just treated as numbers.
R_2TZURX7Ru8Z6dIu		It's is so hard for those of us that have children.
R_2qs0428e0dn26kU		It's long been recognized that medical school students suffer from metal health issues for a long time yet schools aren't implementing useful changes to help deal with the problem. At Pitt we are given "resources" but the extent to which people use them is variable because of how much stuff the school makes us do. We're not going to seek help for our problems if we are already burdened with a mil…
R_1LTpfP5oVsosWgr		It's not that resources are not available, it's that the school does not listen to student's suggestions. Students are constantly asked out opinions from the school but the school seems to do nothing to integrate student comments and suggestions. This greatly increases my stress level.
R_3qHA0CkIhv1N6aK		It's very challenging to have a regular therapist appointment during clerkships unless you have a place that does after hours/weekend appointments. And it is on the student to go through the medical school if they want to get it excused. Too many barriers.
R_QoHwHZOoHyKIHMl		Ive been in medical school for two months, and although I feel I am coping well for the moment, I definitely can see how the pace, amount of workload, increased responsibility, and need to perform well for a good residency placement contributes to increased stress and decreased emotional wellness for students. I feel like it's possible to balance everything but very challenging. So far school has…
R_1jD1yQZTVckbTaK		Just because well-being is talked about/taught does not mean it is necessarily supported by the institution. There is a disconnect bettween what is practiced vs what is preached.
R_SZhfgk7xY7gk3dL		Keck has a mandatory check-in with a therapist, which I think is a really good policy.
R_2ziN8YGvj7ISzNi		Lack of control of schedule is really one of the biggest factors in burnout for me. As well as the inability to have time for yourself or your family (appointments, being forced to come in when you don't feel well)
R_1mmfqWOC9EvKOMU		Less class time would definitely help, as well as being more informed on the school schedule for future semesters. Also, having a pass or fail grading system I think would benefit everyone's well being.
R_2BeCbMD9SNv6X06		Less pressure on step 1
R_3qVbUpI7pRvW7ck		Lots of small things like scheduling and applying to residency is stressful even if faculty is supportive
R_yr17K645T8jp4Qh		Making "wellness sessions" mandatory are not helpful and make it seem like the institution is trying to check boxes.
R_3EmA9XRzmi3DhWu	I don't really feel like my school needs anymore well-being resources. On paper, we have a lot. The things about medical school that most adversely affect my well-being are things that aren't typically changed by these efforts, things like scheduling, board exams, the residency application process, the amount of free time and the amount of debt I have.	Many well-being resources imply that it is a students duty to think or behave differently in order to achieve wellness. When in reality, it is the medical education system that needs to change in order to create an environment that fosters wellness.
R_1HkkVlecLhQI3JM		Med school has been less stressful overall than trying to get into med school was.
R_1mksbMZYfFBVE23		Med school has turned me into a depressed, anxious person and I wonder why I ever thought it was a good idea to start it in the first place
R_z1pFm9J2HsL3zIl	Some free counseling sessions	Med school is crazy hard to balance. We have to make a lot of personal sacrifices to keep up - time with friends, with family, sleep, hobbies. And if anything else in life happens while you are surviving Med school, it is really really hard. Ex. Death of a loved one, get married, have children, break off a long term relationship.
R_1QGzqseyf308Nqr	Debt forgiveness lol	Med school is hard, but residency doesn't get better. We did choose this path, but I'm pretty tired haha
R_2WMdgf5dJT2vLLB	Med school specific counselors who are offered for free	Med school is hard. But I've never regretted it. I'm tired but I've never been happier. I do have concerns about burn out in the future and things like board exams and march suck. But I'm still so much happier in med school than I had been in the past.
R_1Fao6x3xxmwoJTT		Med school is tough but definitely do-able. I don't think it's too bad, especially if you genuinely enjoy the material and the job. I think a lot of people have a tough time liking the former, which is a big problem. I also don't have too much to worry about in my personal life, unlike many of my classmates who have a lot of legitimate life problems to deal with.
R_V2SDM3a52laqNmp		med students have no purpose in the clinical setting at my school and are mostly ignored or denied learning opportunities by the multitude of midlevel providers. core clerkships were nothing but shadowing which could be highly demoralizing to mature adults with significant postgraduate education and/or previous gainful employment.
R_3RyiJnIL8uBt9S0		Medical school is hard, I think it's normal for most students to feel stressed about grades, and board scores. I wish my school was a pass/fail school though as it would help rid the feeling of competitiveness and inadequacy that many students face in school. These issues have consumed many students, who aren't looking at what really matters when applying to residency, Board Scores.
R_b9P0rt8FkpvaGfn		Medical school is largely stressful due to high achieving personalities, not the curriculum itself.
R_3shppMJfUAmX9xx		Medical school is putting a toll on me and I am very stressed out. My concentration level is low and I cannot study well too.
R_3j7MWBMIPYUALqI		Medical school preaches about wellness but does everything in its power to break you down. It doesn't make sense, and its an absolutely miserable experience. I appreciate you drawing attention to this issue, there has to be a better way of learning that doesnt involve extreme isolation and crippling depression.
R_2ZZT4xeYADhkT8c	Free access to yoga or meditation classes	Medical school unearthed my bipolar disorder during my first year of school. School has been very destructive of my self esteem and sense of worth. To be completely honest, it almost ruined my life. If I hadn't sought help from my psychiatrist, I would have continued to have a drug problem, gotten divorced, dropped out, and/or be committed or dead. Even with time and the help that I'm getting, I …
R_2dm66gzTIrG22my		Medical schools, while trying to change, are struggling to keep up with the increasing demands of Step studying that usually does not fit into the curriculum. Six weeks of studying is not enough, and the school fails to acknowledge that just studying for the curriculum is not enough. There needs to be more understanding about this as well as individualized counseling to help plan this out early.
R_2YqVJ2ezyPH9jAq		Medical student well-being is often talked about as a personal responsibility when the reality is that medical professional burnout is a systemic issue. What I found particularly stressful was performing on board exams/NBMEs while also putting in 70hr weeks in the hospital.
R_8uC7NNMKpKAS8tH		More protected studying time would allow for greater time to perform other life tasks
R_1k2how7SXhCz7Vi		Most of our "wellness events" are required events that seem thrown together so the school can say it cares about our wellness when the systemic problems are never addressed. Most students say that would rather have the "wellness" time to sleep, study, or spend time with family/friends than be forced to come to school to participate in fake wellness.
R_2lOyHKSWHX589Z7		Most of the questions in this survey seemed to focus on what we are doing for our own wellness as students, and I would argue that most medical students are well, if you give them the chance to be well. Instead, you take away any autonomy they have, you take people who are so used to thriving on positive reinforcement and put them in a zone where there is almost never any positive reinforcement, …
R_1MR452wArvhZNvX		My answers are skewed compared to what I would have said my prior three years of school. My well-being in all areas is much better now because I have come to know Jesus Christ just a year ago and He gives everything I do purpose and meaning and I don't put my identity or hope in anything other than Him.
R_3CDgW4eA8bUOUNi		My feelings of irritability were from being overtired during an audition rotation. Audition rotations have been hard, as has the uncertainty of having a job at the end of a competitive match. Otherwise med school has been great! My fellow students are lovely and the coursework is interesting. Faculty have been supportive or neutral. Haven't really faced grumpy faculty.
R_2Vw5BayIyvrfQDB		My gender identity is gender fluid (they/them), which has been a significant source of problems.
R_2awxS0FXfY3FGgE		My issue with school is that they are okay with us working 70-80+ hours/week, while studying for shelf exams, working on obligatory research projects and doing BS busy-work assignments like mandatory "reflection essays," then claim to care about our well-being. Instead of giving us the morning off to spend with our loved ones, we had to do a mandatory yoga session together a few weeks ago for our…
R_O1lWdGDuZYYYZfH		My school does a great job at limiting the amount of required activities/lectures/labs. First year not so much, but it's for the best to get you forced into social scenes but then second year they lay off and you have more free time to study how you like and socialize with you want.
R_vqyPkuLdDnl00Qp		My school does a wonderful job in being cognizant of student burnout, especially in the medical field. But the truth is that receiving lectures and being told of resources to turn to to "combat burnout" doesn't really help because the burnout comes from the mental, emotional, and physical necessity of working in a system where I feel that my grades determine how successful I am, the opinion of ot…
R_1NrlXjFg72yub2F		My school does have other "wellness activities" for medical students that do the opposite of what they are intended to do. They cause more stress and frustration rather than actually providing wellness.
R_33sbbfjGB6GsMMa		My school had an anonymous wall for people for post comments about their mental health, and a large amount of these posts were anxiety or depression-ridden. People remarking on their isolation and some even contemplating self-harm/suicide. My school's reaction was not to reach out to the student body to talk about these matters, but to take down the wall and pretend it never happened.
R_27wXkSaHArbMQmu		My school has a lot of programs on wellness and always puts up this front that they are passionate about student overall wellness. Sometimes it really seems like they care, but when the actual real life trauma/events happen nobody is to be found. It's as if no one wants to deal with it or for it to have any association with the university, so it's thrown under the rug.
R_2TttxRzrMFDSngJ		My school lack too many students who are from the community. E.g. Many do not speak Cantonese-Chinese, even though we make up 20+% of the population. Students are also not well aware of Cantonese population.
R_1M6AxGs953e2Yiy		My school provides a myriad of support systems to help with well-being but many of them merely pay lip-service to the issues at hand. They are often quite shallow in what they offer and require that the student create time in their own schedule to utilize them. Generally they are only offered during business hours at certain locations where most students are not clinically training. Without remov…
R_2aFBTVvWELKK6EW		My school tries, but they seem to think throwing support groups at us will fix the problem. In reality, we need a less burdensome academic load and/or more lenient hours.
R_2y9PjyFhARtrnea		My sense of burnout and frustration with medical school actually has very little to do with school and workload but with the complete lack of community I've experienced. Med school is hard and I expected that my classmates and I would bond and help each other get through it, but the cliques and social isolation have been unbearable at times. Never expected school to be like this or my peers to be…
R_w4Y6Tz2s9Tda1qN	Subsidized workout memberships or meditation app subscriptions.	My well-being has a lot to do with my ability to pursue other interests like photography, human centered design thinking, and outdoor activities (biking/hiking). But also, core to my happiness is my ability to be spontaneous at times and prototype new activities (eg learning python or self studying healthcare economics). The inability to do things like that consistently make this experience feel …
R_1YZ5NTMEOq6x6nv		N/A
R_Dwbk7haFXjtC77j		N/a
R_1PbCB90XGkxww7P		N/A
R_1nSJ5JwbmnYOAua		N/A
R_1jCdB1O5JSCJN87		N/A
R_26i5xjThaRGko3o		NA
R_1DChF8Z6pzo20Sl		NA
R_rd0aaU5oGm5rkAx		Need known (to us and importantly to attendings) patient caps, duty hour restrictions, as 3rd and 4th year med students
R_25Z28uhkRx5pmNz		Never felt the need to access these services
R_1MMa0e96bJdQveA		No
R_bKGrwwJ5f9MbDwZ		none
R_4JIwIoIISYJEN0d		None
R_31XAsMcsRW2uZMo		none
R_03wjc2nKvUF8iBj		None
R_1OTWfXIPzhski6X		Nope. Thanks!
R_3DpVOeleq780lWy		Not a well being resource, but I would have benefited from early exposure to sessions/workshops/lectures on how to learn effectively (Making it Stick, spaced repetition, how to use Anki, etc.) Also, for me personally, my family's low income and family issues in general have been a significant source of stress. If it's not too late, I recommend adding in a question about household income. Also, th…
R_2tx87D7HuYWGSE0		Not many of the ‚Äòwellness initiatives' actually have much of an effect on - there would need to be more institutional adjustments on the academic side to affect students satisfaction with medical school and their mental health while attending.
R_22GscyLk7rLfXDl		Offerings that are promoted as additional things for med students to add in to their schedules seem to frequently be a source of increased stress for my peers instead of being helpful. You need to have a certain amount of well-being/organization/feeling that you are on top of school work in order to take time to take a wellness elective class.
R_d7rtezZX7mbmSxb		One of things that's not asked about but that's relevant for me and some of my classmates is that I'm working part-time. Because this is strongly discouraged, I feel that I can't talk about it. But as an older student with outside responsibilities (e.g., supporting an elderly parent, planning for a family, living in an expensive city not in student housing), not working just isn't realistic. I fe…
R_2aUNsvXP7xkrPWF	Career coaching, financial planning resources, specific med school exam coaching resources (rather than just sharing existing test prep materials)	Our class size is >240 students and it makes it difficult to offer personalized wellness attention for that many students. We recently received a 250 million donation and instead of improving existing resources, a second campus (and now possibly a third) will be opened - seems like a good indication of priorities in contrast to other schools reducing tuition burdens and upgrading existing resourc…
R_2t5yhibOuE1PLuC		our curriculum is totally unorganized and class averages are often near failing. While failing means that so did a lot of other people, it's still emotionally draining.
R_30eJDPhIwsXNaFi		Our graduate campus recently started offering biofeedback sessions and I hope to attend one!
R_27Pe3RqaBH8Pmem		Our school administration has explicitly listed student wellbeing as a priority, and have demonstrated that commitment in many ways, but still ultimately fails to understand the needs of the marginalized student populations in the school. This is evidenced by ongoing systemic barriers including food insecurity, minority stress, microaggressions, and a lack of representation of marginalized popula…
R_2XpTjur3oLOt7GD		our school is considerably more disorganized and our education less cohesive than I anticipated, which significantly contributes to my stress levels. our school also offers institutional support for mental health issues, but the culture surrounding mental health leaves much to be desired
R_1kYuUog1lKUbsc9		Our school requires we take a reflections and well being course and it does the opposite of its intended effect due to taking up our precious free time with frivolous activities
R_2ckkcT2gzK894Mt		Our school tries to run a "wellness program" for medical students that is completely counterintuitive and actually has the opposite effect on wellness. They make mandatory lunches on certain Friday's with lectures about well-being. If you don't attend, you have to write a paper. Instead, this time could be better spent doing something to actually better my wellness. There were several instances i…
R_1guSTjjqA0Acuif		Overall, I don't feel like mental health is a conversation most people want to have. From some of the things I've seen/heard, it makes me not want to share at all.
R_3HpsRiSZSNCrh3Y		Overall, I would call myself a very optimistic and social person. I think that medical school was something I felt prepared going into emotionally after taking gap years between undergrad and medical school. However second year and the stress of my board exams deeply and significantly impacted my emotional and physical wellbeing. I was so caught up in everyone telling me "this is the most importa…
R_DITr9vLxKKZM4UN		Overall, knowing that I have access to well-being resources has been a great comfort even though I have not utilized many of them (since I have not yet felt like I needed them yet). If I did not have access to them, I think I would be more stressed, so knowing there is something I can fall back on has been important for me thus far.
R_2UX8VSmPzzrGJLP		Pass/fail in coursework definitely helps in relieving the stress But having the weight of step 1 in the next coming months is very stressful and just how much weight it carries after you take it. and the amount of information we're expected to study and know, and intensity of the studying
R_32L4ZgWCpyndoP1		Peer mentorship and peer "debriefing" groups have been extraordinarily helpful.
R_2SieSV6yTatixQN		Physician suicide rates are going up for a reason. I wish school would let us be humans first.
R_3RpFrshKxqcLvUk		Please don't list gender options as "male, female, transgender." Transgender is not a gender. Trans people can be male or female or nonbinary. Have a question asking about gender (male, female, nonbinary), then a subsequent question about whether your current gender identity matches the one assigned at birth (yes/no or cis/trans).
R_1ghWWOUtTwA4hYA		Please eliminate mandatory lectures disguised as wellness activities
R_D1Nu9ZMUFpSjp8B		Please make medical school a better more humane place!! The future of medicine really counts on things improving. I appreciate you :)
R_1JDEnl6oz6A3Pct		Proper counseling, exercise, and healthy love from my partner has been invaluable. I would also say that many medical students put too much stalk in all of this. They put the weight of their lives in their specialty choice, residency program, board score, exam score, clerkship grade, whatever else. Gonna be candid here. Fuck all of that. There is more to life than school. Hobbies, physical well b…
R_1Kk8Y8D6lvWfreN		Rather than having different well-being resources to meet accreditation requirements, I believe that medical schools should be aware of our emotional state, empathic and help students closely.
R_u525ejRhkoIJxRL	Once in while the school reminds us that there is 10 free counseling sessions.	Rather than just promote wellness, actually check in on students who have failed classes, needed to repeat coursework. Maintain special attention and care to students who have struggled, so that their depression or hopelessness or struggling does not go unnoticed and they are not simply given the chance to retake a course but that their emotional and well being needs are not overlooked.
R_Um7KCRgjAcY54bf		Religious outlets would be very helpful in maintaining spiritual and spiritual-social wellbeing
R_2VqJHvDJPBZ1lzG		Resources are useless if there's no time to take advantage of them. Work doesn't stop, Responsibilities don't go away, Deadlines don't disappear--Just because I want to take care of myself. We just come back to more work and the stress starts all over again, even worse than before.
R_1jVaTEh4S29hSzk		RFUMS forced students to drive hours for rotations and lectures during third year putting even more undue stress and financial burden on us. Medicine is such an unforgiving field. I feel that when students or residents or attendings complain of being overworked, the response is that they're selfish and should just care about patients and helping people. It's ridiculous that we put in 4 years to g…
R_2D6aXkgMxhrUkgE		Scheduled mandatory wellness events paradoxically decrease student wellness. Especially when they are scheduled early in the morning and tired students are mandated to attend instead of sleeping in or otherwise taking care of themselves
R_2uDGX0z4qf7cZbL		School is highly abusive and the abusive behavior comes from a few deans at high-powered positions
R_6fm6wJTdzjIXFJf		School isn't that bad so far. I don't take it as direly serious and I feel better for it. Gotten 80+% on NBME exams so far with that mentality.
R_2aaYit9ic1FEchI		School likes to spend a lot of time giving us ‚Äòwellness resources' instead of just an afternoon off which is what I feel like would actually improve my wellness.
R_1JLRve72AJxq8Zc		School morale and the energy on campus, something that's created and maintained by the students, is just as important (if not more important) that than all the resources and other things available.
R_wNs735gkF91rnYB		Schools should have wellness days during clinical rotations, perhaps a half day off during the week, to allow students to go to doctor's appointments, etc.
R_AEtSV56XSwVCUO5		See above
R_2zTFW3vuMaVWpnf		Self care curriculum is not helpful. Would be more helpful to be given the time to partake in my own time in the way I see fit
R_24AxkfClRtBkIp4		Sessions are limited, so it would be helpful to have counselors I could see more regularly.
R_2ZDDeZiL4h7pkiU		So much of the stress detrimental to my well-being is rooted in the systemic inadequacies of clerkship life. The hurry up and wait reality of education in the clinical setting combined with high expectations for knowledge (even present in 'didactic' sessions in which faculty assume high levels of knowledge) and long work-hours result in the untenable situation of having copious work and study wit…
R_vSxh0kEPPWo5nvH		Some of the most beneficial aspects of our curriculum are the systematic changes that have been made - like moving exams to Fridays to allow students to have a free weekend.
R_O9wHkC0ePWwF6p3		Sometimes peer review can be a mixed bag. It is helpful to hear advice from students further along but they seem so stressed. That makes me worried for my own future when I am at their level in the medical education. Talking to practicing physicians helps assure me that I can eventually achieve work-life balance, but they feel much further removed from this education process.
R_T5j6jUsD8T4mO5P	Take the huge amount of money we pay and giving us money vouchers for getting actual massages, attending yoga, or exercise classes	Stop drug tests they are stupid and pointless
R_3hiHCBSwWnroCCt		Student centered programs only exist here enough that the office of medical education can say that we technically have them. There is no concern for improving student wellness, only concern for creating that illusion. I doubt Feinberg is unique in that aspect. Rather than work to reactively help mental illness (or god forbid proactively change the system that causes it), administrators are only c…
R_SW7gf8fUuBiu7lv		Student housing would decrease the stress and debt
R_1PbcqWSFCLQIMu9		Students are usually the ones in charge of wellness initiatives, which does not make sense to me. It should be the task of the Office of Medical Student Affairs and administration, not the labor of students.
R_1DBE77xKoNpv5Qv		Studying for the step is one of the most difficult things I have to do in my life and I'm not sure how to pass it even after studying for a year alone
R_1LpAVYZq7qUg095		Taking time for self-care, such as a leave of absence or lighter course load only makes for worse stress/burden down the road such as trouble with scheduling, sacrificing 4th year vacation weeks/taking no breaks later on, or difficulty with residency applications due to LOA. Even if students want to take time for self-care, they know that the system will work against them in the long-run and can'…
R_3CWAblaGa256Phn		Thank you for asking about disability as identity!
R_3HTasU0t3NUsXtC		Thank you for collecting this data. I hope your results can be shared with other schools.
R_7856U24k4bKZBxT	Free, confidential psychotherapy for individuals and couples to assist with the broad range of difficulties that may arise during medical school. Authentic faculty/staff/administrative training on the importance of mental health and wellbeing so that the individuals who run our medical schools can stop treating us like numbers and start treating us like human beings. A free fitness & recreation c…	Thank you for creating this survey and providing a safe space for students to truthfully answer questions about their personal mental health and wellness. I hope this survey helps tear down the toxic culture that encompasses the field of medicine.
R_1eWU1fuVAFpwN5j		thank you for doing this
R_xhi9MTkm4z6KLtf		Thank you for doing this important work!
R_33kVIjdXZqfNM8P		Thank you for doing this important work. We need widespread change and we need it fast.
R_1NwCri9YSCbasKf		Thank you for doing this!!
R_ePRjV0Bf0AIewLL		Thank you for putting together this survey. The authors of this study are very smart to tap into the combined brain power of medical students across the country.
R_1g7MeXQGwY18ev8		Thank you for researching this! :)
R_216xO9P3kxh2Fe4		Thank you for researching this.
R_abmoJTQtqB1JLQ5		Thank you for taking the time to look into these very important issues!
R_1lzPIpn7SmHRNbS		Thank you so much for doing this research. I hope it leads to real change for medical students. I never doubted my ability to get through medical school in terms of intelligence/abilities but I frequently questioned my ability to get through it emotionally. One category of things that significantly adds to my stress is administrative incompetence. I wish that had been a category
R_pmm7UvsvpmfbBpD		Thank you, we need this change! We are writing an AMA resolution, feel free to get in touch jageller7@gmail.com
R_ZrG6mFuS3RfvTyN		Thanks for organizing this survey! I'm excited to see the data
R_1FbkX4CmmLYdLYE	Health insurance for med students (non-MD/PhD students at our campus have no way to get health insurance through the school, and are told to sign up for Medicaid, which presents limitations especially for [required] out of-state clerkships and causes significant stress on my classmates with chronic health conditions)- more/better counselors, grant funding to cover small expenses (eg. bicycle repa…	Thanks for your work on this. I love med school (pre-clinical) -- but I find that I have much, much lower expectations for myself than my classmates do, and almost never study outside of the classroom. Some of this is being Old, being at peace/accepting that my ADHD brain just isn't going to do the things I might imagine it should be able to, trusting in the system and that I will graduate well-t…
R_SPFTdRVbg5jo6oF		The #1 way to reduce stress for me would be to reduce mandatory wellness lectures and mandatory classes. They just take time away from studying I should be doing that ends up with me being more stressed because I have less time to study.
R_vOGM4BTg08ZqYPn		The administration feels very hands off at my school and will treat student well-being like an afterthought that is entirely our own responsibility (on top of managing our own schedules and figuring out how to navigate clerkships ourselves and accounting for all the administrative mistakes that have been made). It's rare to have an admin person actually understand how all the stress piles up and …
R_2CTxfeviflQuT1V		The application process into a small surgical field is torture. I've never felt worse about myself or my future prospects. It is so expensive and mentally taxing to do away rotations and apply for residency, to then hear program directors going through 60+ applications over their lunch break. It's clear that our efforts and applications are not thoroughly reviewed and that we really don't matter.…
R_2TREdYRmROSMwfb		The biggest challenge for me has been the lack of a break. When something comes up with my family or I'm having a particularly hard time I wish I could hit a pause button or even just a .75 speed button. I took 4 years off between undergrad and med school and losing weekends has been challenging. Post exam weekends are glorious but I find myself need another one
R_1l4sqah69WVjfiu		The biggest day-to-day challenge to my well-being is lack of time and schedule flexibility, added to the constant stress of knowing that if anything goes wrong with me OR any of my kids, I'm going to fall behind on workload (required clinic sessions, administrative work, etc.) and have to dig out of a hole. Thinking less day-to-day, it is also really stressful that our curriculum is so incredibly…
R_1ihsZMxxdOMEZmi		The biggest sources of stress for me in the medical training process is the extent to which I have little control over my schedule and future. Rotations are all over the place, geographically and schedule-wise. Residency is a huge geographic question mark looming over the next several years of our lives. I have a partner who needs to know if they'll have to quit their job in two years to move som…
R_1FFYupkdTxVXStK	Access to affordable or free food on campus, access to affordable parking, significant reduction in tuition cost,	The biggest things impacting my well being are my loans and the general cost of school. Every time I try to save money a new cost pops up whether it is parking, exams, or study materials. It seems like administration is not making any effort to reduce cost and that is not happening on a national level either.
R_3Djg6ojcGQTP644	Free yoga, the free food we have, the support during residency interviews (our Dean is very involved), and I would take advantage of tutoring or study groups or something that made the actual work of medical school more manageable	The culture needs to change!! Instead of adding MORE wellness lectures and MORE events to go to, shouldn't schools start thinking about what doesn't work? Much of the material in first year is forgotten. Grading is often unfair and not reflective of caring, smart students that will become the best doctors. We need a new system where curiosity is encouraged. We don't need more education on wellnes…
R_eLPmmjTAtFQsuuB		The culture we are expected to live in is not conducive to being happy. Our goal in life is to help people, as cheesy as that is, yet when it comes to ourselves we are trained to accept living miserably. Attending yell at us as students and don't offer advice to become better. All we care about are scores and residencies won't give you a chance unless the score is what they want. There is so much…
R_2vjZif7pg4XN9qP	Free or discounted Counseling Services	The financial burden of medical school is my biggest burden of stress. After finances I am afraid failure, especially failure in the later years of medical school/ training.
R_2918fWQhrJZgERr		The greatest issue at my university is not the lack of something needed, but the overwhelming abundance of inefficient processes or arbitrary additional student responsibilities. There are a handful of strong, thoughtful, perceptive faculty leaders at my school, but they are often diluted by a larger volume of staff and faculty that either do not fundamentally understand or do not appear to care …
R_3Oe8akZmMNY5Uhw		The hardest thing is you are supposed to discuss difficulties with your mentors, but they are the ones grading you. I've never felt comfortable telling them I was struggling because I didn't want them to picture me in their mind as someone struggling
R_0Tn2esGrHfTccA9		The majority of my decreased emotional and mental state is from microaggressions and other examples of implicit racism that are expressed by classmates and faculty members.
R_2BbrAH3feIqDJi9		The mere act of taking a LOA would actually increase my stress with medical school, specifically pertaining to how a LOA looks to residency programs on applications.
R_5jbxmIfR7SfhAop		The most helpful things my school has done are to give us wellness half days 5 times a year after our Practice of Medicine Sessions (12p-2p then the rest of the afternoon is off) and to enforce rules about clinical duties ending on Friday evening at 5p on the last day of the rotation (no weekend duties). I wish they would implement things like requiring that we have our work schedules released to…
R_1LUVhkQyWxwK5f8	Regularly spaced meditation classes or yoga classes that I don't need to pay an extra $50+ a month in gym fees for.	The number of resources available means very little. You can have a million activities for students but if they aren't provided in a way that is accessible for all students (due to time-to-transport, cost, scheduling difficulties) or allows the student to feel empowered (i.e. not mandatory, preachy, stilted courses that appear once every 4 weeks) they probably hurt more than they help. Give stude…
R_qwI3HIJtH3ut8Pf		The number of sessions you can get is actually very few and if someone has mental illness problems, they would not be able to have their needs met.
R_3R9pMtEgBSP1JdA		The pass/no-pass system has played the single largest role in maintaining my well-being.
R_qLeAtCvz5Ny2YQF		the pressure to focus on sharpening our clinical skills but at the same time do well on the shelf is frustrating. some attendings are very understanding and some are very harsh
R_3Mbqc6GkcAvMqxH	Decrease the debt load. 250 million dollar donation and our tuition went UP?! Constantly being gouged.	The problem is obvious. 400k for a degree ( before the interest, 600k by the time residency is done), while working/studying 80-100 hours a week for all of medical school AND residency. use to be a good deal, and students didn't complain. Now, we are exploited financially by the schools. Tuition has increased 400% in the last 20 years while Physician salary has gone down. Hospitals exploit us for…
R_21Gjl8ITqAk8gR4		The school seems to value wellness in name but not in practice. Often a past student suicide is named as a motivator for having wellness sessions, but they are treated with an air of "its not that important." One example is having a session on the importance of sleep and then being told by the lecturer that if we were getting 8 hours of sleep a night, we were not "real" medical students.
R_3JDwCUO1L8EUt3h		The school tries to account for too much of my time.
R_sG6hTPbc933Kqm5	The school offers free meetings with a psychiatrist as long as you are taking medications and it is extremely helpful	The school works hard to keep humanity in medicine with consistent exercises that refocus us on not just the hard sciences but also why we are doing this and I find it really helpful.
R_2B5SrE7rNS8K57D		The stress of being at the bottom of the totem pole and feeling like I'm at the mercy of my "superiors" really gets me sometimes. Some people have no issue punching down when they have a bad day, and when you're already very aware of how little you know it's intensely discouraging and makes you shrink back from asking questions/actively learning (so you don't come off as annoying mostly). Also, a…
R_x333ZF2TvLcSNWx		the survey had good questions, but it seems like it could have just as appropriately been called a "stress" survey. my guess is that students who are higher on your well-being scale for this will just be the ones who are less stressed, for whatever assortment of reasons. Maybe try to incorporate more "well-being" questions? Questions that aren't all either inquiring about stress or ways of managi…
R_32UYaoXKhCg8nYQ	Realistic financial aid, financial counseling, and support for non-traditional students who DO NOT come from supportive backgrounds, whether that be social capital, access to education/school systems, financial support, emotional support, etc. etc.	The system isn't going to change until we dismantle it from the inside, and rebuild.
R_3Oqr3bAay2b633s		The UCSF Medical Student Well-Being Program needs to hire women psychiatrists/psychologists/therapists
R_1o0Gfsog2eweoQ8		the uncertainty about the schedule really makes planning life much more difficult and contributes to stress as a student.
R_2EgCFqucSjIr0vV		the vast majority of my stress is coming from the variability from subjective clinical course evaluations and grades. I feel like whatever I do or how hard I try doesn't really do anything to increase my clinical evaluations and I have no control over my future and the implications of honoring or not honoring the clerkship I want to go into
R_33mpXSd4Jp1BB91		The vast majority of my stress recently is from these away rotations that are required for ortho. They're a huge pain and feel unnecessary.
R_3kOhMJpfDIM1KfF		The way the medical system is set up, there is simply no way that anyone can experience "wellness". We are constantly being observed and graded, so if we decide to take off a night from studying, the next day we will be called out on our lack of studying. It's a no win situation for students and residents.
R_2y3JJYXAiGYPUGl		the wellness at our school is terrible. They love to use it as a buzz word, but do very little to actually improve student well being. Bringing in one of the faculty's dog every Monday as a "therapy" dog is a very sad excuse for a wellbeing program
R_3oL6d22Pk2GocrL		There are a lot of resources available, but our schedule and work do not always make it easy to use those resources. Also, spiritual health may be something to look into/add to the survey (maybe the "mindfulness" options were alluding to it). My faith is a big part of my life, and spiritual well being definitely plays a role in how I feel emotionally, socially, and physically.
R_qFwenbCIkLpMynn		There are a lot of resources, but accessing them takes time and effort which is the most valuable resource in medical school. I would be willing to engage with them if the expectations of school were lighter OR more relevant to the future practice of medicine.
R_28U8De2DrmrR1Yq		There are many medical students who are being pushed to the edge of their being by demanding and hostile work environments, complicated by personal life struggles and the constant, daily fear of failure. We are taught to be compassionate to our patients while we are often treated with anything but. Fighting against our own impending apathy (which comes as a result of being constantly put down or …
R_3EEZucTgYZVioK8		There is data showing it's administrative work killing physicians. My university appears to have responded to this by requiring more and more administrative work from the students, largely in the form of peer-to-peer feedback, feedback on courses, feedback on every professor, several small group courses my friends at other universities don't have.... Such that, at Feinberg, we are booked from 9-5…
R_27ec0XHvYijeOBy		There is still stigma around mental health and students and professors need to work harder to address this.
R_pS2fVH3bGq1BLgt		They have a lot of resources on paper but they aren't really accessible --> increasing accessibility and supporting personal wellness in actions rather than just on paper/in words would make a big difference
R_8nRM45C1BGLmp9f		they need to hire better ppl to work on these resources that they offer. all their efforts in helping us be more physically and mentally healthy aren't working. for example, the counselor i was assigned to help me with academics this year took an hour of my time to tell me she didnt think i could pass the boards and gave minor help for this in form of a schedule she created (this was a month befo…
R_1CKDyejbTytvLsB		Third year permanently took a piece of me; a piece I really needed. I am a different person now. There is a layer of numbness I developed. During my third year, I walked back from the hospital and let out the tears I have been holding back the whole day almost on daily basis. Nothing I ever did was good enough. I worked both hard and smart. I woke up at 3:30 am and rarely got home before 8-9pm. A…
R_22mLcmFSFiOxWqg		This is a great survey. Keep up the great work!
R_r9ptF3eBhN4dzm9		This is a very important topic that definitely needs to be talked about more! Keep it up!
R_1r2C9oW0dy9QjRV		This might sound bad to say, but sometimes knowing others are also struggling makes it seem normal to be struggling.
R_2VJSp0iXzj9Dz3A		This questionaire misses many details. Mental health and counseling is inadequate. Academic and financial counselors often provide innacurate information. Major disconnect between what school employee thinks student situation is and what truly is. "Students just want to be spoon-fed", "you can't be burnt out in med school", these are quotes from a class director and my appointed mentor respective…
R_1IvdJGd0z5XFkvL		This research is important, thank you for doing this.
R_1KxNWKnr8QQn2ix		This survey itself seems very biased.
R_28NyacoKzQsDNoc		Time to utilize resource is a big issue
R_3ebnhlvXzUmuVhy		To give context to my answers, I unfortunately was in an abusive relationship during M1-M2 that turned into new onset, severe anorexia nervosa (now weight restored, but still with a lot of emotional challenges). No standard med school resource is going to fix that.
R_1kZvLI5vGfmUP7y		unfortunately, the student counseling/mental health center at VCU only offers short term counseling. So while the therapists at VCU have extended hours ie open until 8 pm, when a student gets referred to a counselor in the Richmond community because they need extended therapy...those offices are not always accommodating to the med student schedule. So it becomes a catch-22 for a student that need…
R_V38KK36RNOIVZ85		USC does not offer long-term counseling (maximum 4 visits/semester, after which they will refer you out) for medical students. I think many, myself included, simply stop going to see a therapist after 4 visits because it is too inconvenient to get to another clinic, given the constraints of clerkship workhours.
R_ClBPn7gId1RFkkh		Vacation days for clerkships would be nice.
R_2flY5J7QRMZZVn0		We (as healthcare overall) are completely on the wrong side of this. We're reactive rather than proactive and no one is asking us (medical students). We're whole a** adults. Give us some control over our lives. Support us in ways that are practical and tangible. Talking about wellness is utterly useless when our basic needs are not being met. Thank you for doing this, it's so important.
R_3Pv4x4qS7z8sqJP		We are required to be involved in the peer mentorship and community building activities, which most of my peers do not find helpful.
R_1N33JuX95eQDloY		We don't have a sufficient number of therapists - many students are referred elsewhere very arbitrarily
R_1EiFMBZFFgetVjl		We get taught about 'wellness' but then aren't actually given time to be well or practice wellness
R_3rQwM2hMYqTujbH		We have a wellness program but it seems to only be present to "check a box" and does not feel extremely genuine. I understand that no faculty wants for med students to burn out but a mixture of tradition and ego prevents them from listening to students and working on improving things. Nova has so many strange and strict policies for things and is extremely inflexible about them despite the proble…
R_3lsS7HCXknaed8C		We have access to counseling services during the pre-clinical part of med school, but lose access to them during the clinical phase which is by far the most stressful and emotionally difficult part. On top of that, we never ever have week days off so there is no opportunity to seek out professional mental health care on our own or even just see a regular doctor or dentist.
R_3HhS9LkP2QJdCYm		We have assignments where we have to report items that we do for physical, emotional, and mental wellness but many students falsify what they do because they don't have time to actually do that many events. The spirit of the assignment is good because it's providing a way to monitor our wellness, but I don't think it's sufficient enough to building healthy work-life balance while in school.
R_1pJocpDj8xDmI1s		We have been told that LCME now wants us to have more medium and low stakes assessments, aka quizzes. These are just thrown into the curriculum and do not help with letting me know how I am doing because I either don't get the grade or don't get to see the right answers. However, it has added so much stress and burnout having all these assignments. For example, I had an exam today and already hav…
R_3fIa1RpTbEsZ7zW		We have required events that do not contribute to my education. We are required to complete assignments that have nothing to do with what we are learning. In one unit we will cover diabetes, and a week before our exam on diabetes, we will be subject to a required group learning assignment about NSAIDs (something irrelevant to our upcoming exam). Maybe I am being dramatic, but if you want to impro…
R_Qntq4xgA12S23ct		We have too many required events around test time. All we want to do is study and instead we are forced to do a lot of things that don't help. They should be optional not mandatory. It's difficult to maintain focus when we are being pulled in too many different directions; we need to focus on studies as well. Also our staff say super unhelpful things like to smile and pretend we're happy even whe…
R_1l3vfqFvI5pZHLx		We need normalization of burnout and normalization of the effect that medical education has on students. Normalization of leaves of absence.
R_1Nz940S5HBMrAmA		we need to promote mental health more!
R_9Y0MJP9xYkLe0sp		Wellness comes from having time for self-care. The best things schools can do is reduce mandatory sessions & workload for students.
R_22nK8c667s4PCpR		Wellness is very important for those who are going to preach it to patients. I have spoken to many people who have been unwell, depressed, and overall not ok at points in their medical career. Most of us brush it off because "that's how med school is". I believe this culture hurts many people who want to become doctors and is something that should be addressed.
R_3lAhm6tCoUVhOYx		Wellness lectures seem insincere and are little more than forcing us to pay attention while they relay common sense to check a box for the administration
R_216Dar0GD4xIDEI	I love scheduled traditions that we do every year, like the Halloween party, ski trip, end of year celebration, etc and think these are incredibly helpful for my well-being. I also love incentives that incorporate things like free coffee and fruit that allow all students to benefit without having to put in lots of extra energy or time.	Wellness programs should place a greater focus on improving wellness through things that are easy for everyone to enjoy. For instance, providing things like student discounts, free coffee, access to student specific lounge/study spaces are all excellent ways of improving wellness. This is in contrast to things like yoga and meditation classes. Although helpful, these types of classes/events place…
R_2xAklbFLZHk5fvO	Free appointments with psychiatrists and counselors.	What I mentioned is helpful, but having to write essays about what I do takes away from time from useful things
R_1LIMBeYyBwUj0Ho		When feeling like I'm so swamped with all these things I have to do, I often find it difficult to find time to do the necessary things I need to do to take care of myself.
R_2ruAgnvQnmLVRXT		While I feel overwhelmed and inadequate a lot, I know my school has many resources for me to utilize when I am ready to do so. It can be difficult to ask for help when you've become so used to handling things on your own.
R_3g25qulO7I9UM3k		While recognizing that medicine is an exceptionally demanding profession, it is clear that the archaic and outdated style of teaching that seems to pride itself on destroying mental and physical well-being is a primary contributor to both burnout and suicide among physicians.
R_1CwI873PKqUZsiY		While these resources are great, I feel like there is not enough time in my schedule to use them, and I often feel guilty or more stressed about doing "self-care" because I could be using that time to study. I also feel that a lot of the challenges I've been having as a medical student are residual stress and anxiety developed over the years it took me to get here, and are a result of the pre-med…
R_31QKgRlGxM1GK8r		While these resources are offered at school, because they only pay lip service to student input, the programs often increase stress (I.e. mandatory wellness hour where you sit in a room learning about writing 55 word stories the week before the exam)
R_tW22ZtntTEf5Lzz		Why do you ask yes or no questions for mental health? Would you consider having a more specific scale, e.g. a little depressed, not depressed, somewhat depressed, very depressed. There is a lot of variability in mental health systems, and it might be important to know, more specifically, how much med students are "suffering" with a more specific scale.
R_3CCL1W6nHjc2fvu		workload and evaluations are by far the most stressful aspects of med school
R_4MWQO7xn9RTubiV		You should include "engaged" as a relationship status option
R_1Kx7zfTS0k6dZTT		You're asking about how to best help people cope with the pressure instead of asking if the pressure is necessary and if not how to eliminate it. So much of med school stress is out of pointless hyper competitive attitudes derived from the use of written tests to determine our effectiveness as a physician. There has been no relationship between board score, or class performance and success as a d…
R_3HGlRucxJfiZPR9		You're only allowed 10 visits which I used up in less than 6 months
R_3hbDN6UTzMqDlbG		Your gender question is flawed. You should not have Male/Female as selections that are mutually exclusive from Transgender--there are lots of Trans people who identify as Male or Female.
R_SPl4zzUh3pJKv5L	A better fitness center on campus Free food / snacks
R_27WoqraYqwGG3h3	a female counselor through the medical school (not student health- don't want copays or diagnoses though my parents' insurance)
R_1dohQcVjGfCTXWA	more affordable child care, better off-site support for students with disabilities (tele-medicine mental health care, digital support groups, having a regular staff or faculty person tracking me as a student who is at risk of not completing school due to mutltiple health and life hardships.)
R_3nA8fqgFlhXFS78	Access to free counseling (local psychiatry office specializing in medical students and residents) has been the most helpful. We do not have access to a gym, but this would be very useful if it was offered.
R_3GeNv2IjlC4JIgp	Broader counseling services. The school's services are free, but they quickly refer you out after the first session and I didn't understand my insurance plan and was shocked at the bill I got after a month of outside counseling. Insurance counseling would have been helpful.
R_RwsjsCNuMecm8c9	Cheap and/or free long-term counseling, available on weekends (which I understand is not realistic)
R_5jdKFKgrX3KrOvL	Cheaper tuition, more financial aid grants
R_ZIuaVqTvMhbEYeZ	Cost reduction in hospital cafeteria, better transportation to offsites, clear enforcement of student schedules in the hospital across all rotations.
R_29ttW8w7a9aGQxo	Counseling free of cost
R_2gAuFdLNDhPVpmx	Counseling services, free passes to yoga classes (we're in enough debt), a school gym
R_1QsZJoosmPdQOuN	Counseling was important early on, Having free access to exercise centers on campus is VITAL, Would love a day set aside to coordinate doctor's appointments or dentist visits.
R_sO0Zr9af0Z2uQqR	Discounted rates for gyms possibly or wellness/mindfulness apps
R_1nTOie5iLDBGQi6	Dogs, free healthy food
R_XojhVU8UEtDJPWx	Expanded counseling services. Free board-prep resources. Confidential mental health services.
R_3KxsPwK8cFbPpZ4	financial compensation for well being (ie a grant to go to a cafe or buy a treat or go out to dinner), carved out time to see a therapist, more support in choosing a career, simply acknowledging that medical school can be a dehumanizing process that is very different at times from a normal, functional work environment, attendings telling us that they are there for our learning, dedicated space at…
R_12nn18xttzdoW8w	Financial counseling
R_CZGdZNEC4hy7WYF	Financial Education workshop/panel/course
R_2zMFkL3xB3Eq1up	Financial support for transportation (in NYC) would greatly decrease my stress level
R_3NQIwqzBFjiUkPf	Financial wellness resources or opportunities (Healthy option cafeteria discounts, etc.)
R_26mcueiPhm3JfjB	Financing fitness classes
R_33lNTyf58dnmj1l	Flexibility with time off. More time off to allow ample time for residency interviews. Pass/fail curriculum. Uworld paid for to study for shelf exams and board exams
R_78TNp3pczsf4Xmh	Free access to apps like Calm, mindfulness education offered on site.
R_2VdOEC9f2Ai9as3	Free and onsite mental health services
R_2B9vwfUpst9Ecxr	Free appointments with on-site psychiatrist.
R_CZwcpG3bQyDZrG1	Free counseling (though could only use 10 sessions and then had to find one outside of UCSF system because I had max'd out), and easy access to a psychiatrist so he could continue prescribing anti-anxiety meds that I was stably on upon entering med school.
R_sFlStmxrqxn7JHH	free counseling and talking to older students about what to expect/what is needed at my stage in school
R_r0wEfxCeaY2TBGV	Free counseling services
R_5oKZDxuBfAXzgQN	Free exercise classes
R_3e8rSgfb6tFwXS9	free food, free yoga classes, easy access to counseling services
R_3foy1RunH8jnrvp	Free gym
R_3CB0gml6EBq46B7	free gym passes, yoga classes, art classes
R_3HXptNAdecxfECt	free gym services, free counseling services
R_6XBbfTHjXBr9nFf	Free Headspace! for all 4 years. Lessons on how to express feelings / identify feelings and work through them.
R_d7oz75W1e8PdI3L	Free long term mental health therapy not in a transition period only.
R_2QGwAkSegbE8HkF	free mental health and counseling services
R_e3uqSPLgCrA5HPz	Free or compensated gym membership. Free or compensated massages.
R_24FRPSJyRwIwvAb	Free pilates class was nice
R_3FIh40MO4l9ro1l	Free pre-cooked healthy food
R_Xh77E0HgevADtSN	FREE Psych/counseling that I knew was not connected to the school such that the administration would not be aware
R_1Oq81fIjAdmVSFi	Free seasions
R_3nGyf7Goa8pSCFQ	Free therapy
R_12u86J3W8hfPlw4	Free therapy, safe places on campus to rest and recoop, multiple events to meet peers and decompress
R_27m3bJzQnoRvDSg	Free tuition
R_1M08M5fIYKUijrs	Free unlimited counseling resources
R_6GxKSSXuo4w6yTT	Free unlimited counseling. Free gym.
R_1KqySmDv2GJoE7K	Free, confidential counseling
R_3Hn3F85bjl81rCs	Healer's Art Elective! More advertisement for free therapy for students.
R_tQbcqbl5eQfOz3X	Healthy and affordable food choices; exercise equipment availability
R_3fov9C8xfDYLSjF	Healthy snacks, free coffee, food stipend at hospital cafeterias, nutrition/diet counseling, counselors outside of school, health insurance
R_12kZ7cui4KLiD2Q	I also communicated with the staff about my leave of absence. They were resourceful, non-judgemental, comforting, and understanding. They wanted what was best for me and were my advocate. I wish they had more mindfulness/help with third and fourth year students. (opportunities for discounts to yoga classes in the city, etc.) because I felt like everything was accessible first and second year but …
R_2QAJnueDo1msl82	I need help paying for and accessing childcare
R_C22BjCgqeGNBqQV	I‚Äôve enjoyed being a mentor, participating in the student run residency program, and going to free yoga classes.
R_YSRtjWmpCTM7byh	If the school removed administrative and bureaucratic barriers to student wellness as opposed to offering more resources. Barriers include requiring a research project completed by the end of second year, but not offering enough money during the summer between M1 and M2 to even pay a single month's rent with. Other barrier's include "mandatory" wellness lectures, lack of free time, etc etc.
R_3CIXONxLpa7MPyd	It would be useful to have diverse counselors that are free of cost for medical students specifically.
R_296W8XslRllR5Q5	Just access to affordable food and bathrooms on a regular basis would be nice. Transparency about the clerkship grading process would be good too.
R_3iWN8qO4KFqobNL	Large, accessible, updated gym. With free yoga, HIIT, cycling classes, etc.
R_2xyIiv2nNv3FUga	massages during finals, free food
R_3s4enx2yZEeUglh	Meditation/wellness app subscriptions, more free healthy food
R_1pofqcewIrXbnfn	Mental health & counseling services, Community events with free food, More vacation time during 3rd year (only have 2 weeks, while residents get 4 weeks off)
R_1CanJ0rpnuUy5og	Mental health and counseling services are offered to students free of charge, but there are a very limited number of visits offered. It would be more helpful if we were allowed more free visits, and I would be more likely to seek out and use this service.
R_28I3Fgn1UkQ55sl	Mental health services to other areas (I‚Äôm at a satellite site that does not offer this). Gym membership. Financial counseling.
R_SGLWPfWbra3VWkV	Money for sports involvement
R_1FQFEhkkSl1ue2n	More financial aid counseling
R_1oFjwT5XsZoZYkw	More financial aid/ work-study jobs available, easier calendars to help us all keep track of disparate requirements, inexpensive ($5) weekly exercise/yoga classes, more recommendations for those seeking a more structured way to study for shelf/step exams
R_2AR2NnQwXjo9W3O	More free therapy sessions
R_3LYaQngnViUL6Dg	More helpful/structured peer mentorship; financial aid advising
R_3G3WxsaIOn7xrro	More of the social events/pet therapy/free food/free massage type resources that foster intra- and inter-class bonding and support.
R_2txvIRs5Bu2dOBw	More scholarships. Better space for preparing/eating healthy food.
R_2YwScWBuUHUQdDp	more therapists and free tutors
R_2SdkAVkLtwiUWTH	More work-study opportunities to ease financial burden. Resources for people who are the first person in the family to go into medicine - it is a hard transition with no close relatives to talk to. As more people take gap years, we need something to transition people into the academic mindset once again. I'm not sure what the answer for that is. But I felt like I forgot how to study and did not h…
R_pyHJILTSU8DkWUp	No matter how many resources you offer, none of them address the root cause of most students' stress. Until medical school are held to account for their obscene costs of attendance and students are excluded from fields of interest based off of 1 standardized test score students will continue to become trapped in a state of hopelessness and apathy.
R_2TtMj53eB80XOBW	occasional free food to keep us somewhat eating healthily, support dogs, centralized place to voice concerns, comfortable areas to unwind
R_297mBbR4tWtpty3	ongoing counseling services (more than the 5 free allotted sessions) for longitudinal care
R_07cWHx5A8HjXmp3	paid incentive to explore a hobby during time off
R_21BMbRVnkaLtzS4	Policies that allow you to take days off from clerkships no questions asked in an easier manner than having to notify the team (like, a built-in day that you schedule at the beginning of periods). Financial support for boards study resources that are not dependent on your parent's financial status.
R_1LcKLWhbKgXPlo3	Self-care education; free mindfulness training classes for medical students
R_2foJxHHjIEXQZro	Stanford is going to hire two mental health FTE and implement med school specific mental health resources. They have been slow in the process, but I believe that once it is implemented it will help a lot. I would also like them to offer financial support for students to access therapy out in the community if they don't want to seek therapy at school or already have established care in the communi…
R_2YrANKNUQC9nQ7x	Stipend for gym, educational resources (UWorld, Boards and Beyond, Sketchy, etc), food vouchers
R_RlyB1WfGoIU4fGp	Stipends to local gyms to offset cost of membership
R_22y2WgujZhG16hn	Subsidized gym membership
R_yHEpOWT1sy3wjM5	supplementation for a gym membership
R_23fdzsNkqAp0RZl	The free counseling services/psychiatric services are the best thing our school offers and is probably the most useful thing I could ask for.
R_SNSB9ZHUymD8iWt	The free gym
R_22Jn4mKm2DKw1QY	The most useful for me has been the no-cost (school-sponsored) counseling and psychiatry services.
R_3Jaga5ztPuGvoy7	Time management classes, time for exercise, more financial support for expensive rent
R_1lbgH6VbFQt6uDy	We already have a fair amount of this, especially first year, but free food is always nice. Decreases stress of making a meal for a day, encourages a lot of people to go to one place at one time for socialization, and food makes everyone happy.
R_2D5CVEBIyzVYaR6	Yoga or exercise classes for free
