# Supplementary material for: Medical students in distress: a mixed methods approach to understanding the impact of debt on well-being
Source: BMC Med Educ. 2024 Aug 30;24:947. doi: 10.1186/s12909-024-05927-9 (PMC11363506; doi:10.1186/s12909-024-05927-9)
Supplement: Supplementary file 5 — Supplementary Material 5 [file 12909_2024_5927_MOESM5_ESM.xlsx]

## Sheet: Data
Response ID	Progress	MS Year	MS Year_Other	MS Year II	MS Year III	Age	Age II	Gender	Gender II	Race	Race_Other	Race II	URM	Disability	Married	Debt	Debt II	Debt High	Specialty	Specialty_Other	Specialty Cat	Specialty Cat (ACS)	Specialty Competitiveness	Confidence in Specialty	Confidence II	MS WBI_Burned Out	MS WBI_Harden Emotionally	MS WBI_Depressed	MS WBI_Fallen Asleep	MS WBI_Piling Up	MS WBI_Emotional Probs	MS WBI_Physicial Health	MS WBI Total	MS Severe Distress	MS Burnout	Ideally - Eat healthy	Ideally - Exercise	Ideally - Mindfulness practice	Ideally - Hobby	Ideally - Connec	Reality - Eat healthy	Reality - Exercise	Reality - Mindfulness practice	Reality - Hobby	Reality - Connect	Score - Eat healthy	Score - Exercise	Score - Mindfulness practice	Score - Hobby
R_1QKKdRATIRdjDOV	35	Have completed Core Clerkships (usually 4th Year, occasionally 3rd Year or MD/PhD)		Post-Clinical	Clinical																			0.75	High	0	0	0	1	0	0	0	1	No
R_tEx8xNeK5YtZvGh	100	Pre-Clinical Coursework (usually 1st Year, occasionally 2nd Year or MD/PhD)		Pre-Clinical	Pre-Clinical	25 - 27	22-27	Female	Non-Male	Caucasian,Hispanic/Latinx		Multiracial	0	No	Never Married	<$20K	Low	0	Psychiatry		Medical	Medical	Low	0.5	Moderate	1	0	1	0	1	1	0	4	Yes	Yes	2	2	2	1	2	2	1	1	0	1	0	1	1	1
R_1Ny251CCDuetKuC	59	Pre-Clinical Coursework (usually 1st Year, occasionally 2nd Year or MD/PhD)		Pre-Clinical	Pre-Clinical	25 - 27	22-27	Female	Non-Male	Caucasian		White	0	No	Never Married	<$20K	Low	0	Internal Medicine		Medical	Medical	Low	0.75	High	0	0	0	0	0	1	0	1	No
R_2uTYSYOnAs5T0p0	59	Pre-Clinical Coursework (usually 1st Year, occasionally 2nd Year or MD/PhD)		Pre-Clinical	Pre-Clinical	22 - 24	22-27	Female	Non-Male	Other:	Jewish	Other	0	No	Married	<$20K	Low	0	Pediatrics		Medical	Medical	Low	0.75	High	1	0	1	0	1	1	1	5	Yes	Yes
R_AB9Vw2a0WYRphiV	59	Pre-Clinical Coursework (usually 1st Year, occasionally 2nd Year or MD/PhD)		Pre-Clinical	Pre-Clinical	25 - 27	22-27	Female	Non-Male	Caucasian		White	0	No	Never Married	<$20K	Low	0	Pediatrics		Medical	Medical	Low	0.25	Low	1	0	0	0	1	0	0	2	No	Yes
R_Q9Tj36a2aZ21yVj	59	Pre-Clinical Coursework (usually 1st Year, occasionally 2nd Year or MD/PhD)		Pre-Clinical	Pre-Clinical	Less than or equal to 21	≤21	I'd Prefer Not to Say		Other:		Other	0	No	Widowed	<$20K	Low	0	Family Medicine		Medical	Medical	Low	0.25	Low	0	0	0	0	0	0	0	0	No
R_1CBCE82N5B2IUjP	100	Pre-Clinical Coursework (usually 1st Year, occasionally 2nd Year or MD/PhD)		Pre-Clinical	Pre-Clinical	22 - 24	22-27	Female	Non-Male	Caucasian,Native American		Multiracial	0	Yes	Never Married	<$20K	Low	0	Family Medicine		Medical	Medical	Low	1	High	1	1	1	0	1	1	1	6	Yes	Yes	2	2	2	0	2	2	1	1	0	1	0	1	1	0
R_33fFufVaoGGVsCZ	100	Have begun participating in Core Clerkships (usually 3rd Year, occasionally 2nd Year or MD/PhD)		Clinical	Clinical	25 - 27	22-27	Female	Non-Male	Black/African		Black/African	1	No	Never Married	<$20K	Low	0	Pediatrics		Medical	Medical	Low	1	High	1	1	1	1	0	1	0	5	Yes	Yes	2	2	2	2	2	2	2	1	1	2	0	0	1	1
R_eaoddUnciE6SGDn	100	Pre-Clinical Coursework (usually 1st Year, occasionally 2nd Year or MD/PhD)		Pre-Clinical	Pre-Clinical	22 - 24	22-27	Female	Non-Male	Black/African		Black/African	1	Yes	Never Married	<$20K	Low	0	Medicine-Pediatrics		Medical	Medical	Mod	0.25	Low	1	0	1	0	1	1	0	4	Yes	Yes	2	1	0	1	1	1	1	0	0	0	1	0	0	1
R_2ZZT4xeYADhkT8c	100	Have begun participating in Core Clerkships (usually 3rd Year, occasionally 2nd Year or MD/PhD)		Clinical	Clinical	25 - 27	22-27	Female	Non-Male	Asian		Asian	0	Yes	Married	<$20K	Low	0	Pediatrics		Medical	Medical	Low	0.75	High	1	1	1	0	1	1	1	6	Yes	Yes	2	1	2	2	1	2	0	1	2	0	0	1	1	0
R_UmXriVO6iwFu6d3	100	Have completed Core Clerkships (usually 4th Year, occasionally 3rd Year or MD/PhD)		Post-Clinical	Clinical	25 - 27	22-27	Female	Non-Male	Caucasian		White	0	No	Never Married	<$20K	Low	0	Family Medicine		Medical	Medical	Low	0.75	High	0	1	1	0	0	1	1	4	Yes	Yes	1	1	1	0	1
R_2OOcOB01Nlvlyzv	100	Have completed Core Clerkships (usually 4th Year, occasionally 3rd Year or MD/PhD)		Post-Clinical	Clinical	28 - 31	≥28	Female	Non-Male	Caucasian		White	0	No	Never Married	<$20K	Low	0	Pediatrics		Medical	Medical	Low	0.75	High	1	0	0	0	1	1	1	4	Yes	Yes	2	2	2	2	2	1	0	1	0	1	1	2	1	2
R_1erwxZRRwyFWgYw	100	Pre-Clinical Coursework (usually 1st Year, occasionally 2nd Year or MD/PhD)		Pre-Clinical	Pre-Clinical	22 - 24	22-27	Female	Non-Male	Caucasian		White	0	No	Never Married	<$20K	Low	0	Pathology		Medical	Medical	Low	0.25	Low	0	1	0	0	1	1	0	3	No	Yes	2	2	1	1	2	1	1	1	0	1	1	1	0	1
R_3Djg6ojcGQTP644	100	Have completed Core Clerkships (usually 4th Year, occasionally 3rd Year or MD/PhD)		Post-Clinical	Clinical	25 - 27	22-27	Female	Non-Male	Caucasian		White	0	No	Married	<$20K	Low	0	Internal Medicine		Medical	Medical	Low	0.75	High	0	0	0	0	0	1	0	1	No	No	2	2	2	1	1	2	1	1	0	1	0	1	1	1
R_5baCNWvR4aToYHn	100	Pre-Clinical Coursework (usually 1st Year, occasionally 2nd Year or MD/PhD)		Pre-Clinical	Pre-Clinical	25 - 27	22-27	Other	Non-Male	Asian		Asian	0	No	Never Married	<$20K	Low	0	Family Medicine		Medical	Medical	Low	0.25	Low	0	1	1	0	0	1	0	3	No	Yes	2	1	2	2	2		1	1	1	1		0	1	1
R_21Gjl8ITqAk8gR4	100	Pre-Clinical Coursework (usually 1st Year, occasionally 2nd Year or MD/PhD)		Pre-Clinical	Pre-Clinical	22 - 24	22-27	Female	Non-Male	Asian		Asian	0	No	Never Married	<$20K	Low	0	Psychiatry		Medical	Medical	Low	0.5	Moderate	1	1	1	0	1	1	1	6	Yes	Yes	2	1	1	1	1	1	0	0	1	1	1	1	1	0
R_QozAnCV4amdqrdf	100	Pre-Clinical Coursework (usually 1st Year, occasionally 2nd Year or MD/PhD)		Pre-Clinical	Pre-Clinical	22 - 24	22-27	Male	Male	Caucasian		White	0	No	Never Married	<$20K	Low	0	Internal Medicine	Other:	Medical	Medical	Low	0.5	Moderate	0	1	1	0	0	1	1	4	Yes	Yes	2	2	1	1	1	1	1	1	0	1	1	1	0	1
R_2YlCRto2CML8C0Z	100	Have completed Core Clerkships (usually 4th Year, occasionally 3rd Year or MD/PhD)		Post-Clinical	Clinical	25 - 27	22-27	Female	Non-Male	Caucasian		White	0	Yes	Never Married	<$20K	Low	0	Psychiatry		Medical	Medical	Low	1	High	0	0	0	0	0	1	0	1	No	No	2	1	1	2	2	1	1	0	2	2	1	0	1	0
R_1rN8vYaNDqCOFRH	100	Pre-Clinical Coursework (usually 1st Year, occasionally 2nd Year or MD/PhD)		Pre-Clinical	Pre-Clinical	22 - 24	22-27	Female	Non-Male	Black/African		Black/African	1	No	Never Married	<$20K	Low	0	Medicine-Pediatrics		Medical	Medical	Mod	0.75	High	1	0	0	0	0	1	0	2	No	Yes	2	1	2	2	2	2	1	1	1	2	0	0	1	1
R_1mksbMZYfFBVE23	100	Have completed Core Clerkships (usually 4th Year, occasionally 3rd Year or MD/PhD)		Post-Clinical	Clinical	28 - 31	≥28	Female	Non-Male	Caucasian		White	0	No	Married	<$20K	Low	0	Physical Medicine and Rehabilitation		Medical	Medical	Low	0.5	Moderate	1	1	1	1	1	1	0	6	Yes	Yes	2	1	2	1	2	1	0	0	0	1	1	1	2	1
R_3HYp9lpSI9IR6E3	100	Have begun participating in Core Clerkships (usually 3rd Year, occasionally 2nd Year or MD/PhD)		Clinical	Clinical	25 - 27	22-27	Female	Non-Male	Caucasian		White	0	I'd Prefer Not to Say	Never Married	<$20K	Low	0	Pediatrics		Medical	Medical	Low	0.25	Low	1	1	1	0	1	1	1	6	Yes	Yes	2	2	2	2	2	2	1	1	0	1	0	1	1	2
R_3hH16VrXzgBSLmC	100	Have completed Core Clerkships (usually 4th Year, occasionally 3rd Year or MD/PhD)		Post-Clinical	Clinical	25 - 27	22-27	Female	Non-Male	Asian		Asian	0	No	Never Married	<$20K	Low	0	Psychiatry		Medical	Medical	Low	1	High	0	0	1	0	0	1	1	3	No	No	1	1	2	1	2	0	0	2	1	2	1	1	0	0
R_A0bAoZeksPFAsVj	100	Pre-Clinical Coursework (usually 1st Year, occasionally 2nd Year or MD/PhD)		Pre-Clinical	Pre-Clinical	22 - 24	22-27	Female	Non-Male	Caucasian		White	0	No	Never Married	<$20K	Low	0	Family Medicine		Medical	Medical	Low	0.75	High	0	0	0	0	0	1	1	2	No	No	2	2	2	2	1	1	1	1	0	0	1	1	1	2
R_29q0r8hN3cHrIJP	100	Pre-Clinical Coursework (usually 1st Year, occasionally 2nd Year or MD/PhD)		Pre-Clinical	Pre-Clinical	22 - 24	22-27	Female	Non-Male	Caucasian		White	0	No	Never Married	<$20K	Low	0	Family Medicine		Medical	Medical	Low	0.5	Moderate	1	0	0	0	0	1	0	2	No	Yes	2	1	2	2	2	1	0	1	1	2	1	1	1	1
R_23ajIfqP6d2njCV	100	Pre-Clinical Coursework (usually 1st Year, occasionally 2nd Year or MD/PhD)		Pre-Clinical	Pre-Clinical	22 - 24	22-27	Female	Non-Male	Asian		Asian	0	No	Never Married	<$20K	Low	0	Family Medicine		Medical	Medical	Low	0.5	Moderate	0	0	0	1	1	0	0	2	No	No	2	1	2	1	1	2	0	0	0	1	0	1	2	1
R_UFu2QKeKkzZaWqd	100	Pre-Clinical Coursework (usually 1st Year, occasionally 2nd Year or MD/PhD)		Pre-Clinical	Pre-Clinical	22 - 24	22-27	Female	Non-Male	Asian,Caucasian		Multiracial	0	No	Never Married	<$20K	Low	0	Internal Medicine		Medical	Medical	Low	0.5	Moderate	1	0	1	0	0	1	0	3	No	Yes	2	1	2	2	1	1	1	1	0	1	1	0	1	2
R_2AXpX34AzwyR2ji	100	Have completed Core Clerkships (usually 4th Year, occasionally 3rd Year or MD/PhD)		Post-Clinical	Clinical	25 - 27	22-27	Female	Non-Male	Hispanic/Latinx		Hispanic/Latinx	1	No	Never Married	<$20K	Low	0	Anesthesiology		Mixed	Medical	Low	0.75	High	1	1	1	0	0	1	1	5	Yes	Yes	2	2	2	1	1	2	0	1	0	1	0	2	1	1
R_1eLZoyDUAfv8KAN	100	Pre-Clinical Coursework (usually 1st Year, occasionally 2nd Year or MD/PhD)		Pre-Clinical	Pre-Clinical	22 - 24	22-27	Female	Non-Male	Black/African		Black/African	1	No	Never Married	<$20K	Low	0	Anesthesiology		Mixed	Medical	Low	0.75	High	0	1	1	0	1	1	1	5	Yes	Yes	2	1	2	2	2	1	1	0	0	2	1	0	2	2
R_2ckkcT2gzK894Mt	100	Have begun participating in Core Clerkships (usually 3rd Year, occasionally 2nd Year or MD/PhD)		Clinical	Clinical	28 - 31	≥28	Female	Non-Male	Caucasian		White	0	Yes	Married	<$20K	Low	0	Dermatology		Mixed	Medical	High	0.5	Moderate	1	1	1	0	1	1	1	6	Yes	Yes	2	2	2	2	1	2	1	1	0	1	0	1	1	2
R_3L24VJuF7HoVHOp	100	Pre-Clinical Coursework (usually 1st Year, occasionally 2nd Year or MD/PhD)		Pre-Clinical	Pre-Clinical	22 - 24	22-27	Female	Non-Male	Asian		Asian	0	No	Never Married	<$20K	Low	0	Emergency Medicine		Mixed	Medical	Mod	0.25	Low	0	0	0	0	1	1	0	2	No	No	2	1	2	1	1	2	0	1	1	1	0	1	1	0
R_2agnAHEAPEM3zTA	100	Pre-Clinical Coursework (usually 1st Year, occasionally 2nd Year or MD/PhD)		Pre-Clinical	Pre-Clinical	22 - 24	22-27	Female	Non-Male	Caucasian		White	0	No	Never Married	<$20K	Low	0	Emergency Medicine		Mixed	Medical	Mod	0.5	Moderate	1	0	0	1	1	0	0	3	No	Yes	2	1	1	1	1	2	1	0	0	1	0	0	1	1
R_1g8CBv8T8nfqBBL	100	Pre-Clinical Coursework (usually 1st Year, occasionally 2nd Year or MD/PhD)		Pre-Clinical	Pre-Clinical	22 - 24	22-27	Female	Non-Male	Caucasian		White	0	No	Never Married	<$20K	Low	0	Emergency Medicine		Mixed	Medical	Mod	0.75	High	1	1	0	0	0	0	0	2	No	Yes	2	2	2	1	2	2	1	1	0	2	0	1	1	1
R_AtczDPafgpbsXCx	100	Pre-Clinical Coursework (usually 1st Year, occasionally 2nd Year or MD/PhD)		Pre-Clinical	Pre-Clinical	22 - 24	22-27	Female	Non-Male	Caucasian		White	0	No	Never Married	<$20K	Low	0	Obstetrics and Gynecology		Mixed	Surgical	Mod	0.25	Low	0	0	0	0	0	1	0	1	No		2	2	1	1	2	2	1	0	0	2	0	1	1	1
R_1kLWya5spi7mejB	100	Pre-Clinical Coursework (usually 1st Year, occasionally 2nd Year or MD/PhD)		Pre-Clinical	Pre-Clinical	25 - 27	22-27	Female	Non-Male	Caucasian		White	0	No	Never Married	<$20K	Low	0	Obstetrics and Gynecology		Mixed	Surgical	Mod	0.25	Low	0	0	0	0	1	1	0	2	No	No	2	2	1	1	2	2	2	0	1	2	0	0	1	0
R_3R8j7JXN2Mji5rP	100	Have completed Core Clerkships (usually 4th Year, occasionally 3rd Year or MD/PhD)		Post-Clinical	Clinical	28 - 31	≥28	Male	Male	Caucasian,Other:	Middle-eastern	White	0	No	Never Married	<$20K	Low	0	Obstetrics and Gynecology		Mixed	Surgical	Mod	1	High	0	0	0	0	0	1	0	1	No	No	2	2	1	1	2	2	1	0	1	2	0	1	1	0
R_O9wHkC0ePWwF6p3	100	Pre-Clinical Coursework (usually 1st Year, occasionally 2nd Year or MD/PhD)		Pre-Clinical	Pre-Clinical	22 - 24	22-27	Female	Non-Male	Caucasian		White	0	No	Never Married	<$20K	Low	0	Otolaryngology		Mixed	Surgical	High	0.25	Low	0	1	0	0	0	1	0	2	No	Yes	2	1	1	1	2	1	1	0	0	1	1	0	1	1
R_27rPSB4yMIq7qgb	100	Pre-Clinical Coursework (usually 1st Year, occasionally 2nd Year or MD/PhD)		Pre-Clinical	Pre-Clinical	25 - 27	22-27	Female	Non-Male	Other:	Black and Samoan	Multiracial	0	No	Married	<$20K	Low	0	Surgery		Surgical	Surgical	Mod	0.75	High	1	1	1	1	1	1	1	7	Yes	Yes	2	1	1	1	1	1	1	1	0	1	1	0	0	1
R_1GwqANzfQFhPcj8	100	Have begun participating in Core Clerkships (usually 3rd Year, occasionally 2nd Year or MD/PhD)		Clinical	Clinical	25 - 27	22-27	Female	Non-Male	Caucasian		White	0	No	Never Married	<$20K	Low	0	Surgery		Surgical	Surgical	Mod	0.75	High	1	1	0	0	0	1	0	3	No	Yes	2	2	1	2	2	2	1	1	2	2	0	1	0	0
R_RV3MPlSBOVU86BP	100	Pre-Clinical Coursework (usually 1st Year, occasionally 2nd Year or MD/PhD)		Pre-Clinical	Pre-Clinical	22 - 24	22-27	Female	Non-Male	Black/African		Black/African	1	No	Never Married	<$20K	Low	0	Psychiatry		Medical	Medical	Low	0.75	High	0	0	1	0	1	1	0	3	No	No	2	1	2	2	2	1	0	0	0	1	1	1	2	2
R_3JFe0pWtOwY6CGg	100	Pre-Clinical Coursework (usually 1st Year, occasionally 2nd Year or MD/PhD)		Pre-Clinical	Pre-Clinical	25 - 27	22-27	Female	Non-Male	Asian		Asian	0	No	Never Married	<$20K	Low	0	Internal Medicine		Medical	Medical	Low	0.25	Low	0	0	0	1	0	1	0	2	No		2	2	2	2	2	1	0	0	1	1	1	2	2	1
R_2wzNPHPeBtN2VNn	100	Pre-Clinical Coursework (usually 1st Year, occasionally 2nd Year or MD/PhD)		Pre-Clinical	Pre-Clinical	22 - 24	22-27	Female	Non-Male	Asian		Asian	0	No	Never Married	<$20K	Low	0	Psychiatry		Medical	Medical	Low	0.75	High	1	0	1	1	1	1	1	6	Yes	Yes	2	2	2	1	1	1	0	0	0	0	1	2	2	1
R_1q2tySDglUixwcR	100	Pre-Clinical Coursework (usually 1st Year, occasionally 2nd Year or MD/PhD)		Pre-Clinical	Pre-Clinical	25 - 27	22-27	Female	Non-Male	Caucasian		White	0	No	Never Married	<$20K	Low	0	Pediatrics		Medical	Medical	Low	0	Low	0	0	0	1	0	0	0	1	No	No	2	1	1	2	2	1	1	0	2	1	1	0	1	0
R_3RpFrshKxqcLvUk	100	Have begun participating in Core Clerkships (usually 3rd Year, occasionally 2nd Year or MD/PhD)		Clinical	Clinical	25 - 27	22-27	Transgender	Non-Male	Caucasian		White	0	No	Never Married	<$20K	Low	0	Psychiatry		Medical	Medical	Low	0.5	Moderate	0	1	1	0	1	1	0	4	Yes	Yes	2	1	2	2	2	1	0	2	1	1	1	1	0	1
R_3P65OjSsghHARz5	100	Have begun participating in Core Clerkships (usually 3rd Year, occasionally 2nd Year or MD/PhD)		Clinical	Clinical	25 - 27	22-27	Female	Non-Male	Caucasian		White	0	Yes	Never Married	<$20K	Low	0	Obstetrics and Gynecology		Mixed	Surgical	Mod	0.75	High	1	0	0	1	0	1	1	4	Yes	Yes	2	1	1	1	1	0	0	0	1	1	2	1	1	0
R_AzCwNdug4z2YL7j	100	Have completed Core Clerkships (usually 4th Year, occasionally 3rd Year or MD/PhD)		Post-Clinical	Clinical	25 - 27	22-27	Female	Non-Male	Caucasian		White	0	Yes	Never Married	<$20K	Low	0	Neurosurgery		Surgical	Surgical	High	0.25	Low	1	0	1	0	1	1	0	4	Yes	Yes	2	2	2	2	2	2	0	1	1	2	0	2	1	1
R_3PsQbtgeDGUmpwu	100	Pre-Clinical Coursework (usually 1st Year, occasionally 2nd Year or MD/PhD)		Pre-Clinical	Pre-Clinical	25 - 27	22-27	Female	Non-Male	Caucasian		White	0	Yes	Never Married	<$20K	Low	0	Internal Medicine		Medical	Medical	Low	0.25	Low	0	0	0	0	1	0	1	2	No	No	2	1	2	1	2	1	1	0	0	0	1	0	2	1
R_25QSo1oOEXvoMPv	100	Pre-Clinical Coursework (usually 1st Year, occasionally 2nd Year or MD/PhD)		Pre-Clinical	Pre-Clinical	25 - 27	22-27	Female	Non-Male	Asian		Asian	0	I'd Prefer Not to Say	Married	<$20K	Low	0	Internal Medicine		Medical	Medical	Low	0.5	Moderate	1	1	0	0	0	1	1	4	Yes	Yes	1	1	2	1	1	1	0	1	0	1	0	1	1	1
R_1rJ8iAZuHmZpndN	100	Have completed Core Clerkships (usually 4th Year, occasionally 3rd Year or MD/PhD)		Post-Clinical	Clinical	25 - 27	22-27	Female	Non-Male	Caucasian		White	0	No	Never Married	<$20K	Low	0	Pediatrics		Medical	Medical	Low	1	High	0	1	0	0	1	1	0	3	No	Yes	2	2	2	2	2
R_2TYS1Le73SYlVDY	100	Pre-Clinical Coursework (usually 1st Year, occasionally 2nd Year or MD/PhD)		Pre-Clinical	Pre-Clinical	22 - 24	22-27	Female	Non-Male	Caucasian,Native American		Multiracial	0	No	Never Married	<$20K	Low	0	Orthopaedic Surgery		Surgical	Surgical	High	1	High	0	0	0	1	0	0	0	1	No	No	2	2	2	2	2	2	2	2	2	2	0	0	0	0
R_p5TS6Dgrl8e7QFX	100	Have begun participating in Core Clerkships (usually 3rd Year, occasionally 2nd Year or MD/PhD)		Clinical	Clinical	22 - 24	22-27	Female	Non-Male	Caucasian		White	0	No	Never Married	<$20K	Low	0	Undecided	Other:				0	Low	1	1	1	0	0	1	0	4	Yes	Yes	2	1	2	2	2	2	1	0	0	1	0	0	2	2
R_271q9JzU4RZgyWN	100	Have begun participating in Core Clerkships (usually 3rd Year, occasionally 2nd Year or MD/PhD)		Clinical	Clinical	28 - 31	≥28	Female	Non-Male	Caucasian		White	0	No	Never Married	<$20K	Low	0	Physical Medicine and Rehabilitation		Medical	Medical	Low	0.25	Low	1	1	0	0	0	1	0	3	No	Yes	2	2	1	1	2	2	1	0	1	1	0	1	1	0
R_33BINB2YKHMZpTM	100	Have completed Core Clerkships (usually 4th Year, occasionally 3rd Year or MD/PhD)		Post-Clinical	Clinical	28 - 31	≥28	Male	Male	Caucasian		White	0	No	Married	<$20K	Low	0	Pathology		Medical	Medical	Low	1	High	0	1	0	0	0	1	0	2	No	Yes	2	2	2	2	2	1	0	0	0	1	1	2	2	2
R_2VmVLEzFpw4ydTj	100	Pre-Clinical Coursework (usually 1st Year, occasionally 2nd Year or MD/PhD)		Pre-Clinical	Pre-Clinical	28 - 31	≥28	Female	Non-Male	Prefer Not to Answer		Prefer Not to Answer		No	Never Married	<$20K	Low	0	Family Medicine		Medical	Medical	Low	0.75	High	0	0	0	0	1	1	0	2	No	No	2	1	2	1	2	2	0	0	1	2	0	1	2	0
R_SDac0t8PQGfoQSd	100	Pre-Clinical Coursework (usually 1st Year, occasionally 2nd Year or MD/PhD)		Pre-Clinical	Pre-Clinical	25 - 27	22-27	Male	Male	Caucasian		White	0	No	Never Married	<$20K	Low	0	Internal Medicine	0	Medical	Medical	Low	0	Low	1	0	1	0	0	1	0	3	No	Yes	2	1	1	1	1	1	1	0	1	0	1	0	1	0
R_1I5Doo6RaQbBMre	100	Have completed Core Clerkships (usually 4th Year, occasionally 3rd Year or MD/PhD)		Post-Clinical	Clinical	25 - 27	22-27	Female	Non-Male	Asian		Asian	0	No	Never Married	<$20K	Low	0	Internal Medicine		Medical	Medical	Low	1	High	0	1	0	0	0	1	0	2	No	Yes	2	2	2	1	1	2	2	1	1	1	0	0	1	0
R_1FP8I6vbCj9H0fw	100	Pre-Clinical Coursework (usually 1st Year, occasionally 2nd Year or MD/PhD)		Pre-Clinical	Pre-Clinical	28 - 31	≥28	Male	Male	Caucasian		White	0	No	Never Married	<$20K	Low	0	Internal Medicine		Medical	Medical	Low	0.5	Moderate	1	1	1	0	1	1	0	5	Yes	Yes	2	2	2	2	2	1	2	1	1	1	1	0	1	1
R_1lzPppzlrCEU7va	100	Pre-Clinical Coursework (usually 1st Year, occasionally 2nd Year or MD/PhD)		Pre-Clinical	Pre-Clinical	25 - 27	22-27	Female	Non-Male	Asian		Asian	0	No	Never Married	<$20K	Low	0	Obstetrics and Gynecology	0	Mixed	Surgical	Mod	0.75	High	1	0	0	0	1	1	0	3	No	Yes	2	2	1	1	1	1	1	0	0	1	1	1	1	1
R_xatarIcmVKRXOYp	100	Have begun participating in Core Clerkships (usually 3rd Year, occasionally 2nd Year or MD/PhD)		Clinical	Clinical	25 - 27	22-27	Female	Non-Male	Caucasian		White	0	No	Never Married	<$20K	Low	0	Obstetrics and Gynecology		Mixed	Surgical	Mod	0.75	High	1	1	0	0	0	1	1	4	Yes	Yes	2	2	2	1	1	2	1	0	0	0	0	1	2	1
R_2y9PjyFhARtrnea	100	Have begun participating in Core Clerkships (usually 3rd Year, occasionally 2nd Year or MD/PhD)		Clinical	Clinical	25 - 27	22-27	Female	Non-Male	Caucasian		White	0	No	Never Married	<$20K	Low	0	Pediatrics		Medical	Medical	Low	0.75	High	0	1	1	1	1	1	1	6	Yes	Yes	1	1	1	1	0	1	0	0	0	0	0	1	1	1
R_RVKyQiMlSCCrutr	100	Have completed Core Clerkships (usually 4th Year, occasionally 3rd Year or MD/PhD)		Post-Clinical	Clinical	>32	≥28	Female	Non-Male	Caucasian		White	0	No	Married	<$20K	Low	0	Psychiatry		Medical	Medical	Low	1	High	1	0	0	0	0	1	0	2	No	Yes	2	2	2	2	1	1	1	1	1	0	1	1	1	1
R_TtPobYWFpsw9xkd	100	Pre-Clinical Coursework (usually 1st Year, occasionally 2nd Year or MD/PhD)		Pre-Clinical	Pre-Clinical	25 - 27	22-27	Female	Non-Male	Caucasian		White	0	No	Never Married	<$20K	Low	0	Psychiatry		Medical	Medical	Low	0.5	Moderate	0	1	0	0	1	1	0	3	No	Yes	2	2	2	2	1	2	0	1	1	1	0	2	1	1
R_1LIjGASVq0PECOn	100	Pre-Clinical Coursework (usually 1st Year, occasionally 2nd Year or MD/PhD)		Pre-Clinical	Pre-Clinical	>32	≥28	Male	Male	Caucasian		White	0	No	Never Married	<$20K	Low	0	Family Medicine		Medical	Medical	Low	1	High	1	0	0	0	0	1	0	2	No	Yes	2	2	2	2	2	2	1	1	0	1	0	1	1	2
R_33v8DCEYQbzrNBG	100	Pre-Clinical Coursework (usually 1st Year, occasionally 2nd Year or MD/PhD)		Pre-Clinical	Pre-Clinical	22 - 24	22-27	Female	Non-Male	Caucasian		White	0	No	Never Married	<$20K	Low	0	Orthopaedic Surgery		Surgical	Surgical	High	0.75	High	1	1	0	0	0	1	0	3	No	Yes	2	2	2	2	2	2	2	1	1	2	0	0	1	1
R_3dT7VF225tmkriI	100	Have completed Core Clerkships (usually 4th Year, occasionally 3rd Year or MD/PhD)		Post-Clinical	Clinical	25 - 27	22-27	Male	Male	Caucasian		White	0	No	Never Married	<$20K	Low	0	Radiology-Interventional		Mixed		High	1	High	1	1	1	0	1	1	1	6	Yes	Yes	2	2	1	1	1	1	1	0	1	1	1	1	1	0
R_27HdSvTPK5QfWSz	100	Pre-Clinical Coursework (usually 1st Year, occasionally 2nd Year or MD/PhD)		Pre-Clinical	Pre-Clinical	22 - 24	22-27	Female	Non-Male	Asian		Asian	0	I'd Prefer Not to Say	Married	<$20K	Low	0	Otolaryngology		Mixed	Surgical	High	0.75	High	1	1	1	1	1	1	0	6	Yes	Yes	2	1	2	2	2	2	1	1	1	1	0	0	1	1
R_3qjPpLSixbikTyC	100	Pre-Clinical Coursework (usually 1st Year, occasionally 2nd Year or MD/PhD)		Pre-Clinical	Pre-Clinical	28 - 31	≥28	Other	Non-Male	Caucasian		White	0	I'd Prefer Not to Say	Never Married	<$20K	Low	0	Pediatrics		Medical	Medical	Low	0.75	High	1	1	1	1	0	1	1	6	Yes	Yes	2	2	2	1	2	1	1	0	0	2	1	1	2	1
R_ZD19yhydNdfrzYl	100	Pre-Clinical Coursework (usually 1st Year, occasionally 2nd Year or MD/PhD)		Pre-Clinical	Pre-Clinical	22 - 24	22-27	Female	Non-Male	Asian		Asian	0	Yes	Never Married	<$20K	Low	0	Internal Medicine		Medical	Medical	Low	0.5	Moderate	1	1	1	0	1	1	0	5	Yes	Yes	2	1	2	1	2	1	1	1	0	2	1	0	1	1
R_2B3BPMJZIB62uWw	100	Pre-Clinical Coursework (usually 1st Year, occasionally 2nd Year or MD/PhD)		Pre-Clinical	Pre-Clinical	25 - 27	22-27	Male	Male	Caucasian,Hispanic/Latinx		Multiracial	0	No	Never Married	<$20K	Low	0	Psychiatry		Medical	Medical	Low	1	High	0	0	0	0	1	0	0	1	No	No	2	1	2	1	2	2	0	2	0	0	0	1	0	1
R_BXtVNGMvNsUaIpP	100	Pre-Clinical Coursework (usually 1st Year, occasionally 2nd Year or MD/PhD)		Pre-Clinical	Pre-Clinical	25 - 27	22-27	Female	Non-Male	Caucasian		White	0	No	Never Married	<$20K	Low	0	Internal Medicine		Medical	Medical	Low	0.25	Low	0	0	0	0	0	1	0	1	No	No	2	2	2	2	1	1	1	2	1	1	1	1	0	1
R_2WBG81DPr2mMUfa	100	Pre-Clinical Coursework (usually 1st Year, occasionally 2nd Year or MD/PhD)		Pre-Clinical	Pre-Clinical	25 - 27	22-27	Female	Non-Male	Caucasian		White	0	No	Married	<$20K	Low	0	Pediatrics		Medical	Medical	Low	0.75	High	1	1	1	1	0	1	1	6	Yes	Yes	2	2	2	1	1	1	1	1	0	1	1	1	1	1
R_3oRDIakh2OddwjG	100	Currently on a Gap Year (e.g. Research, MBA, MPH, etc.)		Other	Other	25 - 27	22-27	Female	Non-Male	Caucasian,Hispanic/Latinx,Native American		Multiracial	0	No	Never Married	<$20K	Low	0	Internal Medicine		Medical	Medical	Low	0.25	Low	1	1	1	0	1	1	1	6	Yes	Yes	2	2	1	1	2	1	2	0	0	1	1	0	1	1
R_3jSQIg5FGJpagyz	100	Have begun participating in Core Clerkships (usually 3rd Year, occasionally 2nd Year or MD/PhD)		Clinical	Clinical	25 - 27	22-27	Female	Non-Male	Asian		Asian	0	No	Married	<$20K	Low	0	Psychiatry		Medical	Medical	Low	0.5	Moderate	1	0	1	0	1	1	0	4	Yes	Yes	2	1	2	1	2	2	0	1	0	1	0	1	1	1
R_1fjapuBzIYqEfjG	100	Pre-Clinical Coursework (usually 1st Year, occasionally 2nd Year or MD/PhD)		Pre-Clinical	Pre-Clinical	>32	≥28	Female	Non-Male	Caucasian		White	0	No	Never Married	<$20K	Low	0	Anesthesiology		Mixed	Medical	Low	0.75	High	0	0	0	1	0	1	0	2	No	No	2	1	2	1	2	2	0	0	1	2	0	1	2	0
R_1LFQaJJb5NDeRNH	100	Have completed Core Clerkships (usually 4th Year, occasionally 3rd Year or MD/PhD)		Post-Clinical	Clinical	25 - 27	22-27	Female	Non-Male	Caucasian		White	0	No	Never Married	<$20K	Low	0	Emergency Medicine		Mixed	Medical	Mod	0.75	High	0	1	0	1	1	1	1	5	Yes	Yes	2	2	2	1	2	1	1	0	0	1	1	1	2	1
R_1lzPIpn7SmHRNbS	100	Have completed Core Clerkships (usually 4th Year, occasionally 3rd Year or MD/PhD)		Post-Clinical	Clinical	25 - 27	22-27	Female	Non-Male	Caucasian		White	0	No	Never Married	<$20K	Low	0	Obstetrics and Gynecology		Mixed	Surgical	Mod	1	High	1	1	1	0	1	1	0	5	Yes	Yes	2	1	2	2	2	0	0	0	1	1	2	1	2	1
R_pRafsXTMtqMMChH	100	Pre-Clinical Coursework (usually 1st Year, occasionally 2nd Year or MD/PhD)		Pre-Clinical	Pre-Clinical	22 - 24	22-27	Female	Non-Male	Other:	White Middle Eastern	White	0	No	Never Married	<$20K	Low	0	Obstetrics and Gynecology		Mixed	Surgical	Mod	0	Low	0	0	1	1	1	1	0	4	Yes	No	2	2	1	0	1	2	1	1	1	1	0	1	0	-1
R_ThpJTVLNw1ccWUF	100	Pre-Clinical Coursework (usually 1st Year, occasionally 2nd Year or MD/PhD)		Pre-Clinical	Pre-Clinical	28 - 31	≥28	Male	Male	Asian		Asian	0	No	Married	<$20K	Low	0	Internal Medicine		Medical	Medical	Low	0.5	Moderate	1	1	1	0	1	1	0	5	Yes	Yes	2	1	1	1	1	1	0	0	0	0	1	1	1	1
R_z1pFm9J2HsL3zIl	100	Have completed Core Clerkships (usually 4th Year, occasionally 3rd Year or MD/PhD)		Post-Clinical	Clinical	25 - 27	22-27	Female	Non-Male	Caucasian		White	0	No	Married	<$20K	Low	0	Psychiatry		Medical	Medical	Low	1	High	1	1	1	0	1	1	1	6	Yes	Yes	2	1	2	1	2	0	0	0	0	2	2	1	2	1
R_vB5ddsfCOTlASQx	100	Pre-Clinical Coursework (usually 1st Year, occasionally 2nd Year or MD/PhD)		Pre-Clinical	Pre-Clinical	22 - 24	22-27	Female	Non-Male	Asian		Asian	0	No	Never Married	<$20K	Low	0	Pediatrics		Medical	Medical	Low	0.75	High	0	0	0	0	0	1	1	2	No	No	2	2	2	0	2	1	0	1	0	2	1	2	1	0
R_3CBKrlIym4rr8Mv	100	Pre-Clinical Coursework (usually 1st Year, occasionally 2nd Year or MD/PhD)		Pre-Clinical	Pre-Clinical	25 - 27	22-27	Female	Non-Male	Caucasian		White	0	No	Never Married	<$20K	Low	0	Obstetrics and Gynecology		Mixed	Surgical	Mod	0.75	High	1	1	0	0	0	1	0	3	No	Yes	2	1	0	1	1	2	0	0	0	1	0	1	0	1
R_0lEhhOyGeEYiExj	84	Have completed Core Clerkships (usually 4th Year, occasionally 3rd Year or MD/PhD)		Post-Clinical	Clinical	28 - 31	≥28	Male	Male	Asian		Asian	0	No	Never Married	<$20K	Low	0	Psychiatry		Medical	Medical	Low	1	High	1	1	1	0	1	1	0	5	Yes	Yes	2	1	2	1	1	1	0	1	0	0	1	1	1	1
R_3GeNv2IjlC4JIgp	100	Pre-Clinical Coursework (usually 1st Year, occasionally 2nd Year or MD/PhD)		Pre-Clinical	Pre-Clinical	22 - 24	22-27	Female	Non-Male	Asian		Asian	0	No	Never Married	<$20K	Low	0	Internal Medicine		Medical	Medical	Low	0.25	Low	0	0	1	0	1	1	0	3	No	No	2	0	1	2	2	1	0	1	1	2	1	0	0	1
R_1jqvpZ4PjJK3w2S	100	Other:	PhD portion of MD/PhD	Other	Other	25 - 27	22-27	Male	Male	Caucasian		White	0	No	Never Married	<$20K	Low	0	Internal Medicine		Medical	Medical	Low	0.75	High	1	1	1	0	1	1	0	5	Yes	Yes	2	2	2	1	2	1	1	1	0	1	1	1	1	1
R_3lAh0qPRJs3F9eb	100	Have begun participating in Core Clerkships (usually 3rd Year, occasionally 2nd Year or MD/PhD)		Clinical	Clinical	22 - 24	22-27	Female	Non-Male	Caucasian		White	0	No	Never Married	<$20K	Low	0	Psychiatry		Medical	Medical	Low	1	High	0	0	0	0	0	1	1	2	No	No	2	2	2	2	1	1	2	0	0	1	1	0	2	2
R_2wdhgYVVoNyXqp8	100	Pre-Clinical Coursework (usually 1st Year, occasionally 2nd Year or MD/PhD)		Pre-Clinical	Pre-Clinical	25 - 27	22-27	Female	Non-Male	Caucasian		White	0	Yes	Never Married	<$20K	Low	0	Medicine-Pediatrics		Medical	Medical	Mod	0.25	Low	0	1	0	0	1	1	0	3	No	Yes	2	2	2	2	1	2	2	2	1	0	0	0	0	1
R_273AE7gHuQq2iKO	100	Pre-Clinical Coursework (usually 1st Year, occasionally 2nd Year or MD/PhD)		Pre-Clinical	Pre-Clinical	22 - 24	22-27	Female	Non-Male	Caucasian		White	0	No	Never Married	<$20K	Low	0	Psychiatry		Medical	Medical	Low	0.75	High	0	0	1	0	1	1	0	3	No	No	2	2	2	1	2	2	1	1	0	2	0	1	1	1
R_QmhKC18OhHimS53	100	Pre-Clinical Coursework (usually 1st Year, occasionally 2nd Year or MD/PhD)		Pre-Clinical	Pre-Clinical	22 - 24	22-27	Male	Male	Caucasian		White	0	No	Never Married	<$20K	Low	0	Family Medicine		Medical	Medical	Low	0.25	Low	1	0	1	0	1	1	0	4	Yes	Yes	1	1	2	1	2	0	1	1	0	1	1	0	1	1
R_aWQlm4zB9gk3D3z	100	Pre-Clinical Coursework (usually 1st Year, occasionally 2nd Year or MD/PhD)		Pre-Clinical	Pre-Clinical	22 - 24	22-27	Female	Non-Male	Asian		Asian	0	No	Married	<$20K	Low	0	Pediatrics		Medical	Medical	Low	0.5	Moderate	0	1	0	0	1	1	1	4	Yes	Yes	2	2	2	2	2	1	1	0	1	1	1	1	2	1
R_tVx0wtOG9tnaZQl	100	Pre-Clinical Coursework (usually 1st Year, occasionally 2nd Year or MD/PhD)		Pre-Clinical	Pre-Clinical	25 - 27	22-27	Female	Non-Male	Asian		Asian	0	No	Never Married	<$20K	Low	0	Anesthesiology		Mixed	Medical	Low	0.5	Moderate	1	1	0	0	1	1	0	4	Yes	Yes	2	1	1	1	2	1	1	1	0	2	1	0	0	1
R_2dXbDMpO3wdkBVq	100	Have completed Core Clerkships (usually 4th Year, occasionally 3rd Year or MD/PhD)		Post-Clinical	Clinical	22 - 24	22-27	Female	Non-Male	Asian		Asian	0	No	Never Married	<$20K	Low	0	Dermatology		Mixed	Medical	High	0.75	High	1	1	1	0	0	1	0	4	Yes	Yes	2	1	2	1	2	2	0	1	0	2	0	1	1	1
R_2CPU4dSp065tGAi	100	Pre-Clinical Coursework (usually 1st Year, occasionally 2nd Year or MD/PhD)		Pre-Clinical	Pre-Clinical	28 - 31	≥28	Male	Male	Caucasian		White	0	No	Never Married	<$20K	Low	0	Emergency Medicine		Mixed	Medical	Mod	0.75	High	1	1	1	0	0	1	0	4	Yes	Yes	2	2	2	2	2	2	1	0	1	1	0	1	2	1
R_pmzyerQcUhuSzYZ	100	Pre-Clinical Coursework (usually 1st Year, occasionally 2nd Year or MD/PhD)		Pre-Clinical	Pre-Clinical	22 - 24	22-27	Female	Non-Male	Asian,Caucasian		Multiracial	0	No	Never Married	<$20K	Low	0	Emergency Medicine		Mixed	Medical	Mod	0.5	Moderate	1	1	1	0	1	1	0	5	Yes	Yes	2	1	2	2	2	2	1	2	1	1	0	0	0	1
R_0Jv6FFkJoGUDDhv	100	Pre-Clinical Coursework (usually 1st Year, occasionally 2nd Year or MD/PhD)		Pre-Clinical	Pre-Clinical	28 - 31	≥28	Male	Male	Caucasian		White	0	No	Never Married	<$20K	Low	0	Emergency Medicine		Mixed	Medical	Mod	0.25	Low	0	0	0	0	0	0	0	0	No	No	2	2	1	0	1	2	2	0	0	1	0	0	1	0
R_2ZE004s7TwroMOH	100	Pre-Clinical Coursework (usually 1st Year, occasionally 2nd Year or MD/PhD)		Pre-Clinical	Pre-Clinical	22 - 24	22-27	Female	Non-Male	Caucasian		White	0	No	Never Married	<$20K	Low	0	Obstetrics and Gynecology		Mixed	Surgical	Mod	0.5	Moderate	1	1	0	0	1	1	0	4	Yes	Yes	2	2	2	2	2	2	2	1	1	1	0	0	1	1
R_27kgoShf5m40Emj	100	Pre-Clinical Coursework (usually 1st Year, occasionally 2nd Year or MD/PhD)		Pre-Clinical	Pre-Clinical	25 - 27	22-27	Female	Non-Male	Caucasian		White	0	No	Never Married	<$20K	Low	0	Obstetrics and Gynecology		Mixed	Surgical	Mod	0.25	Low	0	0	0	0	0	0	0	0	No	No	2	2	2	2	2	1	1	0	1	2	1	1	2	1
R_30cwqzk4M9VoTkS	100	Pre-Clinical Coursework (usually 1st Year, occasionally 2nd Year or MD/PhD)		Pre-Clinical	Pre-Clinical	22 - 24	22-27	Female	Non-Male	Asian		Asian	0	No	Never Married	<$20K	Low	0	Obstetrics and Gynecology		Mixed	Surgical	Mod	0.5	Moderate	0	0	1	0	1	1	1	4	Yes	No	2	1	1	1	1	0	0	1	0	1	2	1	0	1
R_21BZIl5c2eP71L8	100	Currently on a Gap Year (e.g. Research, MBA, MPH, etc.)		Other	Other	25 - 27	22-27	Female	Non-Male	Asian,Caucasian		Multiracial	0	No	Never Married	<$20K	Low	0	Plastic Surgery		Surgical	Surgical	High	0.75	High	1	0	0	0	1	1	0	3	No	Yes	2	1	2	1	1	2	0	0	2	1	0	1	2	-1
R_bKGrwwJ5f9MbDwZ	100	Pre-Clinical Coursework (usually 1st Year, occasionally 2nd Year or MD/PhD)		Pre-Clinical	Pre-Clinical	22 - 24	22-27	Female	Non-Male	Caucasian		White	0	No	Never Married	<$20K	Low	0	Psychiatry		Medical	Medical	Low	1	High	0	0	0	0	1	0	0	1	No	No	2	1	1	0	2	2	1	0	0	2	0	0	1	0
R_XBT77MGUNVCZQVH	100	Pre-Clinical Coursework (usually 1st Year, occasionally 2nd Year or MD/PhD)		Pre-Clinical	Pre-Clinical	22 - 24	22-27	Male	Male	Asian		Asian	0	No	Never Married	<$20K	Low	0	Internal Medicine		Medical	Medical	Low	1	High	1	1	1	0	1	1	1	6	Yes	Yes	2	1	2	1	2	1	0	1	0	2	1	1	1	1
R_1NzdfDCdl5LyNXc	100	Pre-Clinical Coursework (usually 1st Year, occasionally 2nd Year or MD/PhD)		Pre-Clinical	Pre-Clinical	22 - 24	22-27	Female	Non-Male	Asian		Asian	0	No	Never Married	<$20K	Low	0	Neurology		Medical	Medical	Mod	0.75	High	0	0	0	1	0	1	0	2	No	No	2	2	1	1	1	2	1	0	0	1	0	1	1	1
R_2qs0428e0dn26kU	100	Pre-Clinical Coursework (usually 1st Year, occasionally 2nd Year or MD/PhD)		Pre-Clinical	Pre-Clinical	22 - 24	22-27	Female	Non-Male	Caucasian		White	0	No	Married	<$20K	Low	0	Surgery		Surgical	Surgical	Mod	0.5	Moderate	1	1	1	1	1	1	1	7	Yes	Yes	2	1	2	1	1	1	0	1	0	1	1	1	1	1
R_30oBFlluAd5KFYt	100	Have completed Core Clerkships (usually 4th Year, occasionally 3rd Year or MD/PhD)		Post-Clinical	Clinical	25 - 27	22-27	Male	Male	Asian		Asian	0	No	Never Married	<$20K	Low	0	Orthopaedic Surgery		Surgical	Surgical	High	1	High	1	0	1	0	0	0	0	2	No	Yes	2	1	2	1	1	2	0	0	0	0	0	1	2	1
R_2V3dHt937KAwbHm	100	Other:	In PhD years of Md/PhD. Enrolled in 1 clinical longitudinal clerkship that does not count towards cores.	Other	Other	28 - 31	≥28	Female	Non-Male	Caucasian		White	0	Yes	Never Married	<$20K	Low	0	Internal Medicine		Medical	Medical	Low	1	High	0	1	1	0	0	1	0	3	No	Yes	2	2	2	1	2	2	1	1	0	2	0	1	1	1
R_2fs8MrdYSM1sF28	100	Pre-Clinical Coursework (usually 1st Year, occasionally 2nd Year or MD/PhD)		Pre-Clinical	Pre-Clinical	22 - 24	22-27	Male	Male	Caucasian		White	0	No	Never Married	<$20K	Low	0	Internal Medicine		Medical	Medical	Low	0.5	Moderate	0	1	0	0	0	0	0	1	No	Yes	2	2	2	1	1	2	2	2	0	1	0	0	0	1
R_3q7JAbJoPdHYCwZ	100	Have completed Core Clerkships (usually 4th Year, occasionally 3rd Year or MD/PhD)		Post-Clinical	Clinical	>32	≥28	Female	Non-Male	Asian		Asian	0	No	Never Married	<$20K	Low	0	Internal Medicine		Medical	Medical	Low	0.5	Moderate	1	1	1	0	1	1	0	5	Yes	Yes	2	2	1	1	2	1	0	0	0	1	1	2	1	1
R_21ugzAkT9CvciOl	100	Have completed Core Clerkships (usually 4th Year, occasionally 3rd Year or MD/PhD)		Post-Clinical	Clinical	>32	≥28	Female	Non-Male	Asian		Asian	0	No	Never Married	<$20K	Low	0	Internal Medicine		Medical	Medical	Low	0.5	Moderate	1	1	1	0	1	1	1	6	Yes	Yes	2	2	2	1	2	2	0	0	0	1	0	2	2	1
R_z6k23jGlrkpZ3AR	100	Have completed Core Clerkships (usually 4th Year, occasionally 3rd Year or MD/PhD)		Post-Clinical	Clinical	25 - 27	22-27	Male	Male	Caucasian		White	0	No	Never Married	<$20K	Low	0	Internal Medicine		Medical	Medical	Low	0.75	High	0	0	0	0	0	0	0	0	No	No	2	2	2	2	2	2	2	1	1	1	0	0	1	1
R_1GHdY1k1LXrnvhM	100	Pre-Clinical Coursework (usually 1st Year, occasionally 2nd Year or MD/PhD)		Pre-Clinical	Pre-Clinical	>32	≥28	Transgender	Non-Male	Hispanic/Latinx		Hispanic/Latinx	1	Yes	Never Married	<$20K	Low	0	Family Medicine		Medical	Medical	Low	1	High	1	1	1	0	1	1	1	6	Yes	Yes	2	2	2	2	2	1	1	0	0	2	1	1	2	2
R_27rL8l0w2nWMIfV	100	Pre-Clinical Coursework (usually 1st Year, occasionally 2nd Year or MD/PhD)		Pre-Clinical	Pre-Clinical	<21	≤21	Male	Male	Asian		Asian	0	No	Never Married	<$20K	Low	0	Medicine-Pediatrics		Medical	Medical	Mod	0.75	High	0	0	0	1	0	0	0	1	No	No	2	2	2	1	2	1	1	2	0	1	1	1	0	1
R_2CHaeA8bgrSpV9y	100	Have begun participating in Core Clerkships (usually 3rd Year, occasionally 2nd Year or MD/PhD)		Clinical	Clinical	25 - 27	22-27	Female	Non-Male	Asian,Caucasian		Multiracial	0	No	Never Married	<$20K	Low	0	Internal Medicine		Medical	Medical	Low	1	High	1	1	0	1	1	0	0	4	Yes	Yes	2	2	2	2	2	2	2	1	0	2	0	0	1	2
R_29nQ4aJDtqsYl8D	100	Pre-Clinical Coursework (usually 1st Year, occasionally 2nd Year or MD/PhD)		Pre-Clinical	Pre-Clinical	25 - 27	22-27	Male	Male	Caucasian		White	0	No	Never Married	<$20K	Low	0	Internal Medicine		Medical	Medical	Low	0.5	Moderate	0	0	0	0	0	1	0	1	No	No	2	1	2	2	1	2	1	2	1	1	0	0	0	1
R_1QyhYgn1nsSDlfe	100	Pre-Clinical Coursework (usually 1st Year, occasionally 2nd Year or MD/PhD)		Pre-Clinical	Pre-Clinical	>32	≥28	Female	Non-Male	Asian		Asian	0	No	Never Married	<$20K	Low	0	Family Medicine		Medical	Medical	Low	0.75	High	1	0	0	0	1	0	0	2	No	Yes	2	1	2	1	1	2	1	0	0	1	0	0	2	1
R_1LAoYUc5n1Z0UjM	100	Pre-Clinical Coursework (usually 1st Year, occasionally 2nd Year or MD/PhD)		Pre-Clinical	Pre-Clinical	22 - 24	22-27	Female	Non-Male	Caucasian		White	0	No	Never Married	<$20K	Low	0	Dermatology		Mixed	Medical	High	1	High	0	0	0	0	1	0	0	1	No	No	2	2	1	2	2
R_3fvDnjweB6IFgJg	100	Pre-Clinical Coursework (usually 1st Year, occasionally 2nd Year or MD/PhD)		Pre-Clinical	Pre-Clinical	25 - 27	22-27	Female	Non-Male	Caucasian		White	0	No	Never Married	<$20K	Low	0	Obstetrics and Gynecology		Mixed	Surgical	Mod	0.5	Moderate	1	1	0	1	1	1	0	5	Yes	Yes	2	2	1	1	2	1	2	0	0	2	1	0	1	1
R_cwowJ5OlaKply2R	100	Have completed Core Clerkships (usually 4th Year, occasionally 3rd Year or MD/PhD)		Post-Clinical	Clinical	25 - 27	22-27	Female	Non-Male	Asian,Caucasian		Multiracial	0	No	Never Married	<$20K	Low	0	Obstetrics and Gynecology		Mixed	Surgical	Mod	1	High	0	1	0	0	1	1	0	3	No	Yes	2	2	2	1	2	2	2	1	0	1	0	0	1	1
R_24qFhTaz6nUCVxe	100	Have completed Core Clerkships (usually 4th Year, occasionally 3rd Year or MD/PhD)		Post-Clinical	Clinical	25 - 27	22-27	Female	Non-Male	Asian		Asian	0	No	Never Married	<$20K	Low	0	Ophthalmology		Mixed	Surgical	Mod	0.75	High	0	0	0	0	0	1	0	1	No	No	2	2	2	2	2	2	1	0	1	2	0	1	2	1
R_5asYA8HGsBvrzGN	100	Pre-Clinical Coursework (usually 1st Year, occasionally 2nd Year or MD/PhD)		Pre-Clinical	Pre-Clinical	22 - 24	22-27	Female	Non-Male	Caucasian		White	0	No	Never Married	<$20K	Low	0	Otolaryngology		Mixed	Surgical	High	0.25	Low	0	0	0	1	0	1	0	2	No	No	1	2	1	0	2	0	2	1	0	2	1	0	0	0
R_38xkmMaV4W5xZwB	100	Pre-Clinical Coursework (usually 1st Year, occasionally 2nd Year or MD/PhD)		Pre-Clinical	Pre-Clinical	25 - 27	22-27	Female	Non-Male	Caucasian		White	0	Yes	Never Married	<$20K	Low	0	Urology		Mixed	Surgical	High	0.25	Low	0	0	0	0	0	0	1	1	No	No	2	2	1	1	2	2	1	1	0	1	0	1	0	1
R_2B3UwAnEMN9djKC	100	Pre-Clinical Coursework (usually 1st Year, occasionally 2nd Year or MD/PhD)		Pre-Clinical	Pre-Clinical	25 - 27	22-27	Female	Non-Male	Caucasian		White	0	No	Never Married	<$20K	Low	0	Surgery		Surgical	Surgical	Mod	0.5	Moderate	1	1	1	0	0	1	1	5	Yes	Yes	2	2	2	1	1	2	2	1	1	1	0	0	1	0
R_3oYBiKOxq3QzIax	100	Pre-Clinical Coursework (usually 1st Year, occasionally 2nd Year or MD/PhD)		Pre-Clinical	Pre-Clinical	<21	≤21	Male	Male	Black/African		Black/African	1	No	Never Married	<$20K	Low	0								0	0	0	0	0	0	0	0	No	No	2	2	2	2	2	2	1	2	0	2	0	1	0	2
R_3qHA0CkIhv1N6aK	100	Have begun participating in Core Clerkships (usually 3rd Year, occasionally 2nd Year or MD/PhD)		Clinical	Clinical	25 - 27	22-27	Female	Non-Male	Caucasian		White	0	No	Never Married	<$20K	Low	0	Pediatrics		Medical	Medical	Low	0.75	High	1	1	1	0	1	1	0	5	Yes	Yes	2	1	2	2	2	1	0	0	1	1	1	1	2	1
R_2axAhcKDFMG7iSu	100	Pre-Clinical Coursework (usually 1st Year, occasionally 2nd Year or MD/PhD)		Pre-Clinical	Pre-Clinical	28 - 31	≥28	Male	Male	Caucasian,Hispanic/Latinx		Multiracial	0	No	Never Married	<$20K	Low	0	Surgery		Surgical	Surgical	Mod	0.25	Low	0	0	0	0	0	0	0	0	No	No	2	1	1	0	2	2	0	1	0	2	0	1	0	0
R_eQDNH5vfuEaRYqJ	100	Pre-Clinical Coursework (usually 1st Year, occasionally 2nd Year or MD/PhD)		Pre-Clinical	Pre-Clinical	22 - 24	22-27	Female	Non-Male	Asian		Asian	0	I'd Prefer Not to Say	Never Married	<$20K	Low	0	Undecided	Other:				0	Low	1	1	0	1	1	1	1	6	Yes	Yes	2	2	2	1	2	1	0	0	0	1	1	2	2	1
R_e57oXmAPfPPxrwJ	100	Pre-Clinical Coursework (usually 1st Year, occasionally 2nd Year or MD/PhD)		Pre-Clinical	Pre-Clinical	25 - 27	22-27	Transgender	Non-Male	Caucasian		White	0	No	Never Married	<$20K	Low	0	Family Medicine		Medical	Medical	Low	0.25	Low	1	1	1	0	0	1	0	4	Yes	Yes	2	2	0	2	2	1	1	0	0	1	1	1	0	2
R_2Qmv1ZFn4p0lN7h	100	Currently on a Gap Year (e.g. Research, MBA, MPH, etc.)		Other	Other	28 - 31	≥28	Male	Male	Asian		Asian	0	No	Never Married	<$20K	Low	0	Internal Medicine		Medical	Medical	Low	0.75	High	1	1	1	0	1	1	0	5	Yes	Yes	2	1	1	1	1	1	1	1	1	1	1	0	0	0
R_3J8XQo2jPn2fsLP	100	Have completed Core Clerkships (usually 4th Year, occasionally 3rd Year or MD/PhD)		Post-Clinical	Clinical	25 - 27	22-27	Female	Non-Male	Caucasian		White	0	No	Never Married	<$20K	Low	0	Pediatrics		Medical	Medical	Low	1	High	0	1	1	0	1	1	0	4	Yes	Yes	2	2	1	1	1	2	1	0	0	0	0	1	1	1
R_3qrgFhArByMxcsO	100	Have begun participating in Core Clerkships (usually 3rd Year, occasionally 2nd Year or MD/PhD)		Clinical	Clinical	22 - 24	22-27	Female	Non-Male	Asian,Caucasian,Pacific Islander		Multiracial	0	No	Never Married	<$20K	Low	0	Medicine-Pediatrics		Medical	Medical	Mod	0.5	Moderate	1	0	0	1	0	0	0	2	No	Yes	2	1	0	1	1	1	0	0	0	0	1	1	0	1
R_O3aGXmVNrltuFKp	100	Have completed Core Clerkships (usually 4th Year, occasionally 3rd Year or MD/PhD)		Post-Clinical	Clinical	25 - 27	22-27	Male	Male	Caucasian		White	0	No	Never Married	<$20K	Low	0	Internal Medicine		Medical	Medical	Low	0.25	Low	1	1	0	1	1	0	0	4	Yes	Yes	2	1	1	1	1	1	1	0	0	1	1	0	1	1
R_8J5fhnizkDf78Rj	100	Have begun participating in Core Clerkships (usually 3rd Year, occasionally 2nd Year or MD/PhD)		Clinical	Clinical	22 - 24	22-27	Female	Non-Male	Caucasian		White	0	No	Never Married	<$20K	Low	0	Pediatrics		Medical	Medical	Low	1	High	1	0	1	0	1	1	1	5	Yes	Yes	2	2	2	2	2	1	1	0	0	2	1	1	2	2
R_2R9XDUMkKTD0uts	100	Have completed Core Clerkships (usually 4th Year, occasionally 3rd Year or MD/PhD)		Post-Clinical	Clinical	25 - 27	22-27	Female	Non-Male	Caucasian		White	0	Yes	Never Married	<$20K	Low	0	Psychiatry		Medical	Medical	Low	1	High	0	0	0	0	0	1	0	1	No	No	2	2	2	2	2	1	1	0	1	2	1	1	2	1
R_12bC6J1hj7w6MG6	100	Have begun participating in Core Clerkships (usually 3rd Year, occasionally 2nd Year or MD/PhD)		Clinical	Clinical	25 - 27	22-27	Female	Non-Male	Black/African		Black/African	1	No	Never Married	<$20K	Low	0	Anesthesiology		Mixed	Medical	Low	0.75	High	1	1	0	0	0	0	0	2	No	Yes	2	1	1	1	1	1	1	0	0	0	1	0	1	1
R_D1Nu9ZMUFpSjp8B	100	Pre-Clinical Coursework (usually 1st Year, occasionally 2nd Year or MD/PhD)		Pre-Clinical	Pre-Clinical	25 - 27	22-27	Female	Non-Male	Caucasian		White	0	No	Never Married	<$20K	Low	0	Obstetrics and Gynecology		Mixed	Surgical	Mod	0	Low	1	1	1	1	1	1	1	7	Yes	Yes	1	1	1	2	2	1	0	0	1	1	0	1	1	1
R_XS3qmtdamd4yapr	100	Pre-Clinical Coursework (usually 1st Year, occasionally 2nd Year or MD/PhD)		Pre-Clinical	Pre-Clinical	22 - 24	22-27	Female	Non-Male	Caucasian		White	0	No	Never Married	<$20K	Low	0	Obstetrics and Gynecology		Mixed	Surgical	Mod	0	Low	0	1	1	0	1	1	1	5	Yes	Yes	2	2	2	2	2	2	1	0	0	1	0	1	2	2
R_2X6EwDdb2geaY6G	100	Currently on a Gap Year (e.g. Research, MBA, MPH, etc.)		Other	Other	25 - 27	22-27	Male	Male	Asian		Asian	0	No	Never Married	<$20K	Low	0	Ophthalmology		Mixed	Surgical	Mod	0.5	Moderate	1	1	1	0	0	1	1	5	Yes	Yes	2	2	2	2	2	1	1	0	0	0	1	1	2	2
R_1Oq9e18OrOhhRAi	100	Have completed Core Clerkships (usually 4th Year, occasionally 3rd Year or MD/PhD)		Post-Clinical	Clinical	25 - 27	22-27	Female	Non-Male	Prefer Not to Answer		Prefer Not to Answer		I'd Prefer Not to Say	Never Married	<$20K	Low	0	Surgery		Surgical	Surgical	Mod	1	High	1	0	1	0	1	1	0	4	Yes	Yes	1	1	0	1	2	1	0	0	1	1	0	1	0	0
R_PRPjRR0F2brP3vr	100	Pre-Clinical Coursework (usually 1st Year, occasionally 2nd Year or MD/PhD)		Pre-Clinical	Pre-Clinical	22 - 24	22-27	Female	Non-Male	Caucasian		White	0	No	Never Married	<$20K	Low	0	Orthopaedic Surgery		Surgical	Surgical	High	0.75	High	1	0	1	0	1	1	0	4	Yes	Yes	2	2	1	1	2	1	1	0	0	2	1	1	1	1
R_3dFk1CKliG992x8	100	Pre-Clinical Coursework (usually 1st Year, occasionally 2nd Year or MD/PhD)		Pre-Clinical	Pre-Clinical	22 - 24	22-27	Female	Non-Male	Asian		Asian	0	No	Never Married	<$20K	Low	0	Surgery		Surgical	Surgical	Mod	0.5	Moderate	1	1	1	0	0	1	0	4	Yes	Yes	2	2	2	2	2	1	1	0	0	2	1	1	2	2
R_6mQUftbSzDoGFA5	100	Pre-Clinical Coursework (usually 1st Year, occasionally 2nd Year or MD/PhD)		Pre-Clinical	Pre-Clinical	22 - 24	22-27	Female	Non-Male	Caucasian		White	0	No	Never Married	<$20K	Low	0	Surgery		Surgical	Surgical	Mod	0.25	Low	1	1	1	1	1	1	0	6	Yes	Yes	2	2	1	1	1	1	1	0	1	1	1	1	1	0
R_1QiLToTEwPZ7hhx	100	Pre-Clinical Coursework (usually 1st Year, occasionally 2nd Year or MD/PhD)		Pre-Clinical	Pre-Clinical	22 - 24	22-27	Female	Non-Male	Caucasian		White	0	Yes	Never Married	<$20K	Low	0	Neurosurgery		Surgical	Surgical	High	0.25	Low	0	0	1	1	0	1	1	4	Yes	No	2	2	1	1	2	1	1	0	0	2	1	1	1	1
R_1GCtBvPnZ1IZgRk	100	Pre-Clinical Coursework (usually 1st Year, occasionally 2nd Year or MD/PhD)		Pre-Clinical	Pre-Clinical	22 - 24	22-27	Male	Male	Caucasian		White	0	No	Never Married	<$20K	Low	0	Thoracic Surgery		Surgical	Surgical	High	0.25	Low	1	0	1	0	1	1	0	4	Yes	Yes	2	2	1	1	2	2	1	0	0	2	0	1	1	1
R_2xWxH2czXu5tJyt	100	Have completed Core Clerkships (usually 4th Year, occasionally 3rd Year or MD/PhD)		Post-Clinical	Clinical	25 - 27	22-27	Female	Non-Male	Caucasian		White	0	No	Never Married	<$20K	Low	0	Plastic Surgery		Surgical	Surgical	High	1	High	0	0	0	1	1	1	0	3	No	No	2	2	0	1	1	1	0	0	0	1	1	2	0	1
R_3hFHDBiScztuC1H	100	Pre-Clinical Coursework (usually 1st Year, occasionally 2nd Year or MD/PhD)		Pre-Clinical	Pre-Clinical	22 - 24	22-27	Female	Non-Male	Caucasian		White	0	No	Never Married	<$20K	Low	0	Pediatrics		Medical	Medical	Low	0.5	Moderate	1	1	1	1	1	1	0	6	Yes	Yes	2	1	2	2	2	2	1	2	0	1	0	0	0	2
R_2b35WMexhgFWKkm	100	Pre-Clinical Coursework (usually 1st Year, occasionally 2nd Year or MD/PhD)		Pre-Clinical	Pre-Clinical	22 - 24	22-27	Female	Non-Male	Caucasian		White	0	No	Never Married	<$20K	Low	0	Pediatrics		Medical	Medical	Low	0.5	Moderate	1	1	1	0	1	1	0	5	Yes	Yes	0	1	1	1	2	0	0	0	1	2	0	1	1	0
R_1cUmDWxvFP4jfmD	100	Pre-Clinical Coursework (usually 1st Year, occasionally 2nd Year or MD/PhD)		Pre-Clinical	Pre-Clinical	22 - 24	22-27	Female	Non-Male	Caucasian		White	0	No	Never Married	<$20K	Low	0	Internal Medicine		Medical	Medical	Low	0.75	High	1	0	1	0	1	1	0	4	Yes	Yes	2	1	1	0	2	1	0	0	0	1	1	1	1	0
R_1oHcku0vsYyk8PM	100	Have completed Core Clerkships (usually 4th Year, occasionally 3rd Year or MD/PhD)		Post-Clinical	Clinical	25 - 27	22-27	Male	Male	Black/African		Black/African	1	No	Never Married	<$20K	Low	0	Neurology		Medical	Medical	Mod	0.75	High	1	1	1	0	1	1	0	5	Yes	Yes	2	2	1	1	1	0	0	0	0	0	2	2	1	1
R_eamgg1KmrvWUAtb	100	Pre-Clinical Coursework (usually 1st Year, occasionally 2nd Year or MD/PhD)		Pre-Clinical	Pre-Clinical	22 - 24	22-27	Female	Non-Male	Caucasian		White	0	No	Never Married	<$20K	Low	0	Emergency Medicine		Mixed	Medical	Mod	0.5	Moderate	0	0	1	0	1	1	0	3	No	No	2	2	1	1	1	1	0	0	0	1	1	2	1	1
R_7W0NvCXPgYAHGZb	100	Have begun participating in Core Clerkships (usually 3rd Year, occasionally 2nd Year or MD/PhD)		Clinical	Clinical	25 - 27	22-27	Female	Non-Male	Other:	Middle Eastern	White	0	Yes	Never Married	<$20K	Low	0	Neurosurgery		Surgical	Surgical	High	1	High	1	1	1	0	1	1	1	6	Yes	Yes	2	0	2	1	2	1	0	1	1	2	1	0	1	0
R_eswksH1WQfp5LWh	59	Pre-Clinical Coursework (usually 1st Year, occasionally 2nd Year or MD/PhD)		Pre-Clinical	Pre-Clinical	22 - 24	22-27	Male	Male	Asian		Asian	0	No	Never Married	<$20K	Low	0	Pediatrics		Medical	Medical	Low	0.75	High	0	0	1	0	1	0	0	2	No	No
R_2xyL4XNvACNtrQx	59	Have completed Core Clerkships (usually 4th Year, occasionally 3rd Year or MD/PhD)		Post-Clinical	Clinical	25 - 27	22-27	Female	Non-Male	Asian		Asian	0	No	Never Married	<$20K	Low	0	Internal Medicine		Medical	Medical	Low	0.5	Moderate	1	1	1	0	1	1	1	6	Yes	Yes
R_DvPDCLSwYcaFppn	59	Pre-Clinical Coursework (usually 1st Year, occasionally 2nd Year or MD/PhD)		Pre-Clinical	Pre-Clinical	22 - 24	22-27	Female	Non-Male	Asian		Asian	0	No	Never Married	<$20K	Low	0	Physical Medicine and Rehabilitation	0	Medical	Medical	Low	0.25	Low	1	0	0	0	1	1	0	3	No	Yes
R_2sRYhaWZ5QRplju	59	Have begun participating in Core Clerkships (usually 3rd Year, occasionally 2nd Year or MD/PhD)		Clinical	Clinical	22 - 24	22-27	Female	Non-Male	Asian		Asian	0	No	Never Married	<$20K	Low	0	Pediatrics		Medical	Medical	Low	0.25	Low	1	0	1	1	0	1	0	4	Yes	Yes
R_3LYERNjqshycbSt	59	Have begun participating in Core Clerkships (usually 3rd Year, occasionally 2nd Year or MD/PhD)		Clinical	Clinical	25 - 27	22-27	Transgender	Non-Male	Caucasian		White	0	No	Never Married	<$20K	Low	0	Psychiatry		Medical	Medical	Low	0.5	Moderate	0	1	1	0	1	1	0	4	Yes	Yes
R_2upPlZGQNNL2t8B	59	Have begun participating in Core Clerkships (usually 3rd Year, occasionally 2nd Year or MD/PhD)		Clinical	Clinical	28 - 31	≥28	Male	Male	Prefer Not to Answer		Prefer Not to Answer		No	Never Married	<$20K	Low	0	Internal Medicine	Other:	Medical	Medical	Low	0.75	High	1	0	0	1	0	1	0	3	No	Yes
R_3QLrZPFUoOUOLKz	59	Pre-Clinical Coursework (usually 1st Year, occasionally 2nd Year or MD/PhD)		Pre-Clinical	Pre-Clinical	25 - 27	22-27	Male	Male	Caucasian		White	0	No	Never Married	<$20K	Low	0	Medicine-Pediatrics		Medical	Medical	Mod	0.25	Low	0	0	0	0	0	0	0	0	No	No
R_3MAsUrQJBzZtyS0	59	Pre-Clinical Coursework (usually 1st Year, occasionally 2nd Year or MD/PhD)		Pre-Clinical	Pre-Clinical	22 - 24	22-27	Female	Non-Male	Caucasian		White	0	No	Never Married	<$20K	Low	0	Physical Medicine and Rehabilitation		Medical	Medical	Low	0.25	Low	0	1	0	0	1	1	0	3	No	Yes
R_2QYvt9ZleNMzaIH	59	Have completed Core Clerkships (usually 4th Year, occasionally 3rd Year or MD/PhD)		Post-Clinical	Clinical	25 - 27	22-27	Male	Male					No	Never Married	<$20K	Low	0	Internal Medicine		Medical	Medical	Low	0.5	Moderate	0	0	0	0	0	0	0	0	No	No
R_2UWrIdL4okWuxzC	59	Have completed Core Clerkships (usually 4th Year, occasionally 3rd Year or MD/PhD)		Post-Clinical	Clinical	25 - 27	22-27	Female	Non-Male	Caucasian		White	0	No	Never Married	<$20K	Low	0	Family Medicine		Medical	Medical	Low	0.75	High	0	1	0	0	1	1	0	3	No	Yes
R_37swJzZDoMntr7X	59	Currently on a Gap Year (e.g. Research, MBA, MPH, etc.)		Other	Other	22 - 24	22-27	Female	Non-Male	Asian		Asian	0	No	Never Married	<$20K	Low	0	Internal Medicine		Medical	Medical	Low	0.75	High	1	1	1	1	1	1	1	7	Yes	Yes
R_w4S8vPLB3BGDGYF	59	Pre-Clinical Coursework (usually 1st Year, occasionally 2nd Year or MD/PhD)		Pre-Clinical	Pre-Clinical	<21	≤21	Female	Non-Male	Asian		Asian	0	No	Never Married	<$20K	Low	0	Pediatrics		Medical	Medical	Low	0.75	High	1	1	1	0	0	1	0	4	Yes	Yes
R_2rpuguKBYU4eXwO	59	Have completed Core Clerkships (usually 4th Year, occasionally 3rd Year or MD/PhD)		Post-Clinical	Clinical	25 - 27	22-27	Female	Non-Male	Hispanic/Latinx		Hispanic/Latinx	1	No	Never Married	<$20K	Low	0	Family Medicine		Medical	Medical	Low	0.75	High	1	1	0	0	1	1	0	4	Yes	Yes
R_XjsfxVzYIi18bzH	59	Pre-Clinical Coursework (usually 1st Year, occasionally 2nd Year or MD/PhD)		Pre-Clinical	Pre-Clinical	22 - 24	22-27	Male	Male	Caucasian		White	0	Yes	Never Married	<$20K	Low	0	Internal Medicine		Medical	Medical	Low	0.5	Moderate	0	1	0	0	0	0	0	1	No	Yes
R_248nkRtjZrhNfVr	59	Have completed Core Clerkships (usually 4th Year, occasionally 3rd Year or MD/PhD)		Post-Clinical	Clinical	28 - 31	≥28	Female	Non-Male	Caucasian		White	0	No	Married	<$20K	Low	0	Family Medicine		Medical	Medical	Low	1	High	1	0	1	0	0	1	0	3	No	Yes
R_25YDlMQRUXRvoRK	59	Pre-Clinical Coursework (usually 1st Year, occasionally 2nd Year or MD/PhD)		Pre-Clinical	Pre-Clinical	22 - 24	22-27	Female	Non-Male	Black/African		Black/African	1	No	Never Married	<$20K	Low	0	Internal Medicine		Medical	Medical	Low	0.5	Moderate	0	0	0	0	0	0	0	0	No	No
R_6idd3Pdlq2BfiHn	59	Pre-Clinical Coursework (usually 1st Year, occasionally 2nd Year or MD/PhD)		Pre-Clinical	Pre-Clinical	22 - 24	22-27	Female	Non-Male	Asian		Asian	0	No	Never Married	<$20K	Low	0	Internal Medicine		Medical	Medical	Low	0.5	Moderate	0	1	0	0	0	1	1	3	No	Yes
R_21tRSqOf1BqE5C3	59	Currently on a Gap Year (e.g. Research, MBA, MPH, etc.)		Other	Other	25 - 27	22-27	Female	Non-Male	Asian		Asian	0	No	Married	<$20K	Low	0	Pediatrics		Medical	Medical	Low	1	High	0	1	1	0	1	1	0	4	Yes	Yes
R_28UivvBn90kmy7g	59	Pre-Clinical Coursework (usually 1st Year, occasionally 2nd Year or MD/PhD)		Pre-Clinical	Pre-Clinical	22 - 24	22-27	Female	Non-Male	Asian		Asian	0	No	Never Married	<$20K	Low	0	Pediatrics		Medical	Medical	Low	0.5	Moderate	1	1	1	1	1	1	0	6	Yes	Yes
R_Z4AMFJSDnn60PfP	100	Have begun participating in Core Clerkships (usually 3rd Year, occasionally 2nd Year or MD/PhD)		Clinical	Clinical	25 - 27	22-27	Female	Non-Male	Caucasian		White	0	Yes	Never Married	<$20K	Low	0	Psychiatry		Medical	Medical	Low	0.5	Moderate	1	0	1	1	1	1	1	6	Yes	Yes	2	2	1	2	2	0	0	0	1	2	2	2	1	1
R_1roxzthkL16XDFy	100	Pre-Clinical Coursework (usually 1st Year, occasionally 2nd Year or MD/PhD)		Pre-Clinical	Pre-Clinical	22 - 24	22-27	Female	Non-Male	Caucasian		White	0	No	Never Married	<$20K	Low	0	Family Medicine		Medical	Medical	Low	0.75	High	1	1	1	0	1	1	1	6	Yes	Yes	2	1	0	1	1
R_11hlUMtF1VAUxLZ	100	Pre-Clinical Coursework (usually 1st Year, occasionally 2nd Year or MD/PhD)		Pre-Clinical	Pre-Clinical	22 - 24	22-27	Male	Male	Asian		Asian	0	No	Never Married	<$20K	Low	0	Family Medicine		Medical	Medical	Low	0.5	Moderate	1	1	1	0	1	1	1	6	Yes	Yes	2	1	2	1	1	2	1	0	0	0	0	0	2	1
R_33kZhQK2p93NbrV	100	Pre-Clinical Coursework (usually 1st Year, occasionally 2nd Year or MD/PhD)		Pre-Clinical	Pre-Clinical	22 - 24	22-27	Female	Non-Male	Caucasian		White	0	No	Never Married	<$20K	Low	0	Emergency Medicine		Mixed	Medical	Mod	1	High	1	1	1	0	1	1	0	5	Yes	Yes	2	1	1	1	1	2	1	0	0	0	0	0	1	1
R_32VqcuKHIEnliME	100	Have completed Core Clerkships (usually 4th Year, occasionally 3rd Year or MD/PhD)		Post-Clinical	Clinical	25 - 27	22-27	Female	Non-Male	Other:	Middle Eastern	White	0	No	Never Married	<$20K	Low	0	Psychiatry		Medical	Medical	Low	0.75	High	0	1	1	0	0	1	0	3	No	Yes	2	1	1	1	1	1	0	0	0	1	1	1	1	1
R_31o6vDWSLel9wil	100	Have completed Core Clerkships (usually 4th Year, occasionally 3rd Year or MD/PhD)		Post-Clinical	Clinical	25 - 27	22-27	Female	Non-Male	Caucasian		White	0	No	Never Married	<$20K	Low	0	Family Medicine		Medical	Medical	Low	0.5	Moderate	1	0	0	0	1	1	0	3	No	Yes	2	1	1	1	2	1	1	0	1	2	1	0	1	0
R_3ebnhlvXzUmuVhy	100	Have completed Core Clerkships (usually 4th Year, occasionally 3rd Year or MD/PhD)		Post-Clinical	Clinical	>32	≥28	Female	Non-Male	Caucasian		White	0	Yes	Married	<$20K	Low	0	Emergency Medicine		Mixed	Medical	Mod	1	High	1	1	1	0	1	1	0	5	Yes	Yes	2	1	0	1	0	1	0	0	2	0	1	1	0	-1
R_1g8w1522FYeEtLy	100	Have begun participating in Core Clerkships (usually 3rd Year, occasionally 2nd Year or MD/PhD)		Clinical	Clinical	25 - 27	22-27	Male	Male	Caucasian,Hispanic/Latinx		Multiracial	0	No	Never Married	<$20K	Low	0	Pathology		Medical	Medical	Low	0.75	High	1	1	1	0	1	1	1	6	Yes	Yes	2	1	1	2	2	1	1	1	2	1	1	0	0	0
R_2rN6ZyadjymH1Tz	100	Pre-Clinical Coursework (usually 1st Year, occasionally 2nd Year or MD/PhD)		Pre-Clinical	Pre-Clinical	22 - 24	22-27	Female	Non-Male	Hispanic/Latinx		Hispanic/Latinx	1	No	Married	<$20K	Low	0	Psychiatry		Medical	Medical	Low	0.5	Moderate	1	1	1	0	1	1	1	6	Yes	Yes	2	2	2	2	2	1	1	0	0	1	1	1	2	2
R_2rBfkoc11mBUvUz	100	Have begun participating in Core Clerkships (usually 3rd Year, occasionally 2nd Year or MD/PhD)		Clinical	Clinical	25 - 27	22-27	Male	Male	Asian		Asian	0	No	Never Married	<$20K	Low	0	Pathology		Medical	Medical	Low	0.75	High	1	0	1	1	1	1	0	5	Yes	Yes	1	2	1	1	1	1	1	0	0	1	0	1	1	1
R_3HY1xTYSgjOryFv	100	Pre-Clinical Coursework (usually 1st Year, occasionally 2nd Year or MD/PhD)		Pre-Clinical	Pre-Clinical	22 - 24	22-27	Female	Non-Male	Caucasian		White	0	No	Never Married	<$20K	Low	0	Internal Medicine	Geriatrics	Medical	Medical	Low	0.25	Low	0	0	0	0	1	1	0	2	No		2	1	0	1	2	1	0	0	0	2	1	1	0	1
R_2uKcbYnUjG8NCtR	100	Have completed Core Clerkships (usually 4th Year, occasionally 3rd Year or MD/PhD)		Post-Clinical	Clinical	25 - 27	22-27	Female	Non-Male	Caucasian		White	0	No	Never Married	<$20K	Low	0	Pediatrics		Medical	Medical	Low	0.75	High	0	1	0	1	0	0	0	2	No	Yes	2	2	0	1	1	1	2	0	0	1	1	0	0	1
R_1eygXEi2NZJ1Dgp	100	Pre-Clinical Coursework (usually 1st Year, occasionally 2nd Year or MD/PhD)		Pre-Clinical	Pre-Clinical	22 - 24	22-27	Female	Non-Male	Caucasian		White	0	No	Never Married	<$20K	Low	0	Psychiatry		Medical	Medical	Low	0.25	Low	1	1	0	0	1	1	0	4	Yes	Yes	2	2	0	2	2	2	2	0	1	1	0	0	0	1
R_2tgJVLXnRAyn1zS	100	Pre-Clinical Coursework (usually 1st Year, occasionally 2nd Year or MD/PhD)		Pre-Clinical	Pre-Clinical	22 - 24	22-27	Female	Non-Male	Caucasian		White	0	No	Never Married	<$20K	Low	0	Obstetrics and Gynecology		Mixed	Surgical	Mod	0.75	High	1	0	1	0	1	1	0	4	Yes	Yes	2	2	0	2	2	1	1	0	0	1	1	1	0	2
R_1EiFMBZFFgetVjl	100	Have begun participating in Core Clerkships (usually 3rd Year, occasionally 2nd Year or MD/PhD)		Clinical	Clinical	22 - 24	22-27	Female	Non-Male	Hispanic/Latinx		Hispanic/Latinx	1	No	Never Married	<$20K	Low	0	Plastic Surgery		Surgical	Surgical	High	0.25	Low	1	1	1	1	1	1	0	6	Yes	Yes	2	1	0	1	1	1	1	0	0	0	1	0	0	1
R_1lxI20C8y3R0XEP	59	Pre-Clinical Coursework (usually 1st Year, occasionally 2nd Year or MD/PhD)		Pre-Clinical	Pre-Clinical	22 - 24	22-27	Female	Non-Male	Asian		Asian	0	No	Never Married	<$20K	Low	0	Dermatology		Mixed	Medical	High	0.75	High	0	1	1	0	0	0	0	2	No	Yes
R_2Uikq6Xkbiqlodc	100	Pre-Clinical Coursework (usually 1st Year, occasionally 2nd Year or MD/PhD)		Pre-Clinical	Pre-Clinical	22 - 24	22-27	Female	Non-Male	Caucasian		White	0	No	Never Married	<$20K	Low	0	Internal Medicine		Medical	Medical	Low	0.75	High	0	0	1	0	0	1	0	2	No		2	1	1	2	1	1	0	0	0	1	1	1	1	2
R_21o0sR4f2bpOyce	100	Currently on a Gap Year (e.g. Research, MBA, MPH, etc.)		Other	Other	25 - 27	22-27	Female	Non-Male	Asian		Asian	0	No	Never Married	<$20K	Low	0	Plastic Surgery		Surgical	Surgical	High	1	High	1	1	1	0	0	1	0	4	Yes	Yes	2	1	1	1	1	0	0	1	0	1	2	1	0	1
R_2xQbUwWcOJ2Q0p3	100	Have begun participating in Core Clerkships (usually 3rd Year, occasionally 2nd Year or MD/PhD)		Clinical	Clinical	22 - 24	22-27	Male	Male	Caucasian		White	0	No	Never Married	<$20K	Low	0	Pediatric Neurology		Medical	Medical	Mod	0.5	Moderate	1	0	0	0	0	0	0	1	No	Yes	2	2	1	2	2	2	2	0	1	2	0	0	1	1
R_1ou57HrVHKhKtPv	100	Have begun participating in Core Clerkships (usually 3rd Year, occasionally 2nd Year or MD/PhD)		Clinical	Clinical	25 - 27	22-27	Female	Non-Male	Caucasian		White	0	No	Never Married	<$20K	Low	0	Internal Medicine		Medical	Medical	Low	0.5	Moderate	1	1	1	1	1	1	1	7	Yes	Yes	2	2	2	2	1	1	1	0	0	0	1	1	2	2
R_qI2I6cptHSqSlDH	100	Have completed Core Clerkships (usually 4th Year, occasionally 3rd Year or MD/PhD)		Post-Clinical	Clinical	25 - 27	22-27	Male	Male	Caucasian		White	0	No	Never Married	<$20K	Low	0	Family Medicine		Medical	Medical	Low	1	High	1	1	1	0	0	1	0	4	Yes	Yes	2	2	2	1	2	2	1	1	0	2	0	1	1	1
R_1B4nB7TGDuBybJf	100	Pre-Clinical Coursework (usually 1st Year, occasionally 2nd Year or MD/PhD)		Pre-Clinical	Pre-Clinical	22 - 24	22-27	Female	Non-Male	Asian		Asian	0	No	Never Married	<$20K	Low	0	Family Medicine		Medical	Medical	Low	0.5	Moderate	0	0	0	1	0	0	0	1	No	No	1	2	0	1	2	0	1	0	1	2	1	1	0	0
R_3KO8VfHmik2ZuXI	100	Pre-Clinical Coursework (usually 1st Year, occasionally 2nd Year or MD/PhD)		Pre-Clinical	Pre-Clinical	22 - 24	22-27	Female	Non-Male	Caucasian		White	0	No	Never Married	<$20K	Low	0	Pediatrics		Medical	Medical	Low	0	Low	0	0	1	0	1	1	1	4	Yes	No	2	2	2	2	1	1	2	1	0	1	1	0	1	2
R_cHh17gLSV3J9wmB	100	Currently on a Gap Year (e.g. Research, MBA, MPH, etc.)		Other	Other	28 - 31	≥28	I'd Prefer Not to Say		Caucasian		White	0	Yes	Never Married	<$20K	Low	0	Anesthesiology		Mixed	Medical	Low	0.75	High	0	0	0	0	0	1	0	1	No	No	2	2	0	1	2	2	1	0	1	2	0	1	0	0
R_3FR80E4BhbN4fC7	100	Pre-Clinical Coursework (usually 1st Year, occasionally 2nd Year or MD/PhD)		Pre-Clinical	Pre-Clinical	22 - 24	22-27	Female	Non-Male	Caucasian		White	0	Yes	Never Married	<$20K	Low	0	Obstetrics and Gynecology		Mixed	Surgical	Mod	1	High	1	1	1	0	1	1	1	6	Yes	Yes	1	1	1	1	2	1	1	0	0	1	0	0	1	1
R_1mxUj5doEx9sYjJ	100	Have completed Core Clerkships (usually 4th Year, occasionally 3rd Year or MD/PhD)		Post-Clinical	Clinical	25 - 27	22-27	Female	Non-Male	Caucasian		White	0	No	Never Married	<$20K	Low	0	Obstetrics and Gynecology		Mixed	Surgical	Mod	1	High	1	1	1	0	1	1	1	6	Yes	Yes	2	2	1	2	2	0	0	0	2	1	2	2	1	0
R_1OximyZML6XlqXh	100	Have begun participating in Core Clerkships (usually 3rd Year, occasionally 2nd Year or MD/PhD)		Clinical	Clinical	25 - 27	22-27	Female	Non-Male	Asian		Asian	0	No	Never Married	<$20K	Low	0	Orthopaedic Surgery		Surgical	Surgical	High	1	High	1	1	1	0	0	1	0	4	Yes	Yes	2	2	1	1	1	1	1	0	0	1	1	1	1	1
R_2R4HlWXg9vNGio7	100	Have begun participating in Core Clerkships (usually 3rd Year, occasionally 2nd Year or MD/PhD)		Clinical	Clinical	22 - 24	22-27	Female	Non-Male	Black/African		Black/African	1	No	Never Married	<$20K	Low	0	Surgery		Surgical	Surgical	Mod	0.75	High	1	0	1	0	1	1	0	4	Yes	Yes	1	2	1	0	1	0	1	0	0	1	1	1	1	0
R_1jNu2QO2BzzRcNb	100	Currently on a Gap Year (e.g. Research, MBA, MPH, etc.)		Other	Other	25 - 27	22-27	Female	Non-Male	Caucasian		White	0	Yes	Never Married	<$20K	Low	0	Medicine-Pediatrics	Other:	Medical	Medical	Mod	0.75	High	1	0	1	0	0	1	1	4	Yes	Yes	2	2	2	1	1	2	1	0	0	0	0	1	2	1
R_3lDg2uXMynA50J0	100	Pre-Clinical Coursework (usually 1st Year, occasionally 2nd Year or MD/PhD)		Pre-Clinical	Pre-Clinical	25 - 27	22-27	Female	Non-Male	Hispanic/Latinx		Hispanic/Latinx	1	No	Never Married	<$20K	Low	0	Internal Medicine	Other:	Medical	Medical	Low	0.75	High	1	1	1	0	1	1	1	6	Yes	Yes	2	2	1	1	2	0	0	0	1	1	2	2	1	0
R_3UiREdjpuUCi06t	100	Pre-Clinical Coursework (usually 1st Year, occasionally 2nd Year or MD/PhD)		Pre-Clinical	Pre-Clinical	22 - 24	22-27	Male	Male	Caucasian		White	0	No	Never Married	<$20K	Low	0	Internal Medicine		Medical	Medical	Low	0.25	Low	1	1	1	0	1	1	0	5	Yes	Yes	2	1	0	2	1	1	0	0	2	1	1	1	0	0
R_2zGxEelP9qQuazf	100	Pre-Clinical Coursework (usually 1st Year, occasionally 2nd Year or MD/PhD)		Pre-Clinical	Pre-Clinical	28 - 31	≥28	Female	Non-Male	Caucasian		White	0	No	Married	<$20K	Low	0	Neurology		Medical	Medical	Mod	0.75	High	1	0	0	0	0	1	0	2	No	Yes	2	2	1	2	2	1	1	0	1	2	1	1	1	1
R_SHH1mYa6DT55AMF	100	Pre-Clinical Coursework (usually 1st Year, occasionally 2nd Year or MD/PhD)		Pre-Clinical	Pre-Clinical	22 - 24	22-27	Female	Non-Male	Caucasian		White	0	No	Never Married	<$20K	Low	0	Emergency Medicine		Mixed	Medical	Mod	0.5	Moderate	1	1	1	0	1	1	1	6	Yes	Yes	2	1	1	2	2	1	0	0	0	1	1	1	1	2
R_29lU3P3ut5QWYGE	100	Pre-Clinical Coursework (usually 1st Year, occasionally 2nd Year or MD/PhD)		Pre-Clinical	Pre-Clinical	25 - 27	22-27	Female	Non-Male	Asian,Caucasian		Multiracial	0	No	Never Married	<$20K	Low	0	Obstetrics and Gynecology		Mixed	Surgical	Mod	0.5	Moderate	1	1	1	0	1	1	1	6	Yes	Yes	2	1	1	1	1	1	0	0	0	2	1	1	1	1
R_2XpTjur3oLOt7GD	100	Pre-Clinical Coursework (usually 1st Year, occasionally 2nd Year or MD/PhD)		Pre-Clinical	Pre-Clinical	22 - 24	22-27	Female	Non-Male	Caucasian		White	0	No	Never Married	<$20K	Low	0	Surgery		Surgical	Surgical	Mod	0.25	Low	1	0	1	0	1	1	0	4	Yes	Yes	2	1	1	1	2	1	1	0	0	0	1	0	1	1
R_3qkSSKuFzWDta7n	100	Currently on a Gap Year (e.g. Research, MBA, MPH, etc.)		Other	Other	25 - 27	22-27	Male	Male	Caucasian		White	0	No	Never Married	<$20K	Low	0	Radiology-Interventional		Mixed		High	0.25	Low	0	0	0	0	1	0	0	1	No		2	2	0	2	2	1	0	0	2	2	1	2	0	0
R_3XcwdQqkupxUfyV	59	Have completed Core Clerkships (usually 4th Year, occasionally 3rd Year or MD/PhD)		Post-Clinical	Clinical	25 - 27	22-27	Male	Male	Caucasian		White	0	No	Never Married	<$20K	Low	0	Emergency Medicine		Mixed	Medical	Mod	1	High	1	1	1	0	1	1	0	5	Yes	Yes
R_BWlzlxLqoIjmjFD	59	Pre-Clinical Coursework (usually 1st Year, occasionally 2nd Year or MD/PhD)		Pre-Clinical	Pre-Clinical	25 - 27	22-27	Female	Non-Male	Caucasian,Native American		Multiracial	0	Yes	Never Married	<$20K	Low	0	Emergency Medicine		Mixed	Medical	Mod	0.5	Moderate	1	1	1	0	1	1	0	5	Yes	Yes
R_2foJxHHjIEXQZro	100	Pre-Clinical Coursework (usually 1st Year, occasionally 2nd Year or MD/PhD)		Pre-Clinical	Pre-Clinical	28 - 31	≥28	Female	Non-Male	Hispanic/Latinx		Hispanic/Latinx	1	Yes	Never Married	<$20K	Low	0	Pediatrics		Medical	Medical	Low	0.75	High	1	0	0	1	1	1	1	5	Yes	Yes	2	2	1	1	2	1	2	0	0	1	1	0	1	1
R_3GdDYBDF6gcoMmm	100	Have completed Core Clerkships (usually 4th Year, occasionally 3rd Year or MD/PhD)		Post-Clinical	Clinical	28 - 31	≥28	Female	Non-Male	Caucasian		White	0	No	Never Married	<$20K	Low	0	Internal Medicine		Medical	Medical	Low	1	High	0	1	0	1	0	0	0	2	No	Yes	2	2	0	1	2	1	1	0	0	0	1	1	0	1
R_1LicaEtz8j3UBnS	100	Have begun participating in Core Clerkships (usually 3rd Year, occasionally 2nd Year or MD/PhD)		Clinical	Clinical	25 - 27	22-27	Female	Non-Male	Caucasian		White	0	No	Never Married	<$20K	Low	0	Internal Medicine		Medical	Medical	Low	0.75	High	1	0	0	0	0	1	0	2	No	Yes	2	2		2	2	2	0	0	1	1	0	2		1
R_25ElTFPrhCO8Jyk	100	Pre-Clinical Coursework (usually 1st Year, occasionally 2nd Year or MD/PhD)		Pre-Clinical	Pre-Clinical	22 - 24	22-27	Female	Non-Male	Other:		Other	0	No	Never Married	<$20K	Low	0	Pediatric Neurology		Medical	Medical	Mod	0.5	Moderate	1	1	0	0	1	1	1	5	Yes	Yes	2	1	2	1	2	1	0	0	0	2	1	1	2	1
R_2qD9zjuqjkriWPO	100	Pre-Clinical Coursework (usually 1st Year, occasionally 2nd Year or MD/PhD)		Pre-Clinical	Pre-Clinical	22 - 24	22-27	Female	Non-Male	Asian		Asian	0	No	Never Married	<$20K	Low	0	Internal Medicine		Medical	Medical	Low	0.5	Moderate	0	1	0	1	1	1	0	4	Yes	Yes	2	1	1	1	2	1	0	0	1	2	1	1	1	0
R_2at7fJ3L5h09Wha	100	Have completed Core Clerkships (usually 4th Year, occasionally 3rd Year or MD/PhD)		Post-Clinical	Clinical	28 - 31	≥28	Male	Male	Caucasian		White	0	No	Married	<$20K	Low	0	Surgery		Surgical	Surgical	Mod	1	High	0	0	0	1	0	0	0	1	No	No	1	0	0	1	2	1	0	0	0	1	0	0	0	1
R_3fGXyjjj9395F7F	100	Currently on a Gap Year (e.g. Research, MBA, MPH, etc.)		Other	Other	25 - 27	22-27	Female	Non-Male	Asian		Asian	0	No	Never Married	<$20K	Low	0	Psychiatry		Medical	Medical	Low	0.5	Moderate	1	1	1	0	1	1	0	5	Yes	Yes	2	1	0	1	1	2	0	0	0	2	0	1	0	1
R_3p5dT1VSwONIpH1	100	Pre-Clinical Coursework (usually 1st Year, occasionally 2nd Year or MD/PhD)		Pre-Clinical	Pre-Clinical	22 - 24	22-27	Female	Non-Male	Caucasian		White	0	No	Never Married	<$20K	Low	0	Medicine-Pediatrics		Medical	Medical	Mod	0.25	Low	1	1	0	1	1	1	1	6	Yes	Yes	2	2	1	2	2	1	1	0	0	1	1	1	1	2
R_3lA0NkcVKJ99tuS	100	Pre-Clinical Coursework (usually 1st Year, occasionally 2nd Year or MD/PhD)		Pre-Clinical	Pre-Clinical	22 - 24	22-27	Female	Non-Male	Caucasian		White	0	No	Never Married	<$20K	Low	0	Pediatrics		Medical	Medical	Low	0.25	Low	1	0	0	0	0	1	0	2	No	Yes	2	1	2	2	2	1	0	1	1	2	1	1	1	1
R_yEFgivQ9PXIrpxT	100	Pre-Clinical Coursework (usually 1st Year, occasionally 2nd Year or MD/PhD)		Pre-Clinical	Pre-Clinical	25 - 27	22-27	Male	Male	Caucasian		White	0	No	Never Married	<$20K	Low	0	Internal Medicine		Medical	Medical	Low	0.25	Low	0	1	0	0	1	1	0	3	No	Yes	2	1	2	1	2	2	1	0	0	2	0	0	2	1
R_1g5A4oatl0MRCOF	100	Pre-Clinical Coursework (usually 1st Year, occasionally 2nd Year or MD/PhD)		Pre-Clinical	Pre-Clinical	28 - 31	≥28	Male	Male	Caucasian		White	0	No	Married	<$20K	Low	0	Radiology-Diagnostic		Medical	Medical	Mod	0.5	Moderate	0	1	0	0	0	1	0	2	No	Yes	2	2	2	2	2	2	1	0	1	1	0	1	2	1
R_1hQh6bUIGarE7Lp	100	Pre-Clinical Coursework (usually 1st Year, occasionally 2nd Year or MD/PhD)		Pre-Clinical	Pre-Clinical	25 - 27	22-27	Female	Non-Male	Caucasian		White	0	No	Never Married	<$20K	Low	0	Pediatrics		Medical	Medical	Low	0	Low	0	1	0	0	1	1	1	4	Yes	Yes	1	2	1	2	2	1	2	0	0	1	0	0	1	2
R_2OGEpdaZhsyA41F	100	Have begun participating in Core Clerkships (usually 3rd Year, occasionally 2nd Year or MD/PhD)		Clinical	Clinical	25 - 27	22-27	Female	Non-Male	Caucasian		White	0	No	Never Married	<$20K	Low	0	Emergency Medicine		Mixed	Medical	Mod	0.75	High	1	0	0	0	0	1	0	2	No	Yes	2	1	1	1	2	2	0	0	1	2	0	1	1	0
R_xELmsmfkUmxvgIx	100	Have completed Core Clerkships (usually 4th Year, occasionally 3rd Year or MD/PhD)		Post-Clinical	Clinical	28 - 31	≥28	Female	Non-Male	Other:	white	White	0	Yes	Never Married	<$20K	Low	0	Ophthalmology		Mixed	Surgical	Mod	1	High	0	1	0	0	0	1	0	2	No	Yes	2	2	0	1	1	2	0	0	0	0	0	2	0	1
R_12a68dggvaIDXIU	100	Pre-Clinical Coursework (usually 1st Year, occasionally 2nd Year or MD/PhD)		Pre-Clinical	Pre-Clinical	25 - 27	22-27	Female	Non-Male	Caucasian		White	0	No	Married	<$20K	Low	0	Otolaryngology		Mixed	Surgical	High	0	Low	0	0	0	0	0	0	0	0	No	No	2	2	1	1	2	2	1	0	0	1	0	1	1	1
R_1n14iOvkMB3fIzC	100	Pre-Clinical Coursework (usually 1st Year, occasionally 2nd Year or MD/PhD)		Pre-Clinical	Pre-Clinical	22 - 24	22-27	Female	Non-Male	Asian		Asian	0	No	Never Married	<$20K	Low	0	Pediatrics		Medical	Medical	Low	0.75	High	0	1	0	0	0	1	1	3	No	Yes	1	0		0	2	1	0		0	1	0	0		0
R_uzfKpMuAax0P7Lr	100	Pre-Clinical Coursework (usually 1st Year, occasionally 2nd Year or MD/PhD)		Pre-Clinical	Pre-Clinical	25 - 27	22-27	Female	Non-Male	Caucasian		White	0	Yes	Never Married	<$20K	Low	0	Family Medicine		Medical	Medical	Low	0.75	High	0	0	0	0	0	1	1	2	No	No	1	1	0	1	2	1	1	0	0	1	0	0	0	1
R_sG6hTPbc933Kqm5	100	Pre-Clinical Coursework (usually 1st Year, occasionally 2nd Year or MD/PhD)		Pre-Clinical	Pre-Clinical	22 - 24	22-27	Female	Non-Male	Caucasian		White	0	Yes	Never Married	<$20K	Low	0	Family Medicine		Medical	Medical	Low	0.5	Moderate	0	0	1	0	1	1	1	4	Yes	No	2	1	1	1	1	1	0	0	0	1	1	1	1	1
R_1l4sqah69WVjfiu	100	Have begun participating in Core Clerkships (usually 3rd Year, occasionally 2nd Year or MD/PhD)		Clinical	Clinical	>32	≥28	Female	Non-Male	Caucasian		White	0	No	Married	<$20K	Low	0	Family Medicine		Medical	Medical	Low	0.75	High	1	0	1	0	1	1	0	4	Yes	Yes	2	2	1	2	1	1	0	0	0	1	1	2	1	2
R_73VmD8Ql2VOkrvj	100	Pre-Clinical Coursework (usually 1st Year, occasionally 2nd Year or MD/PhD)		Pre-Clinical	Pre-Clinical	22 - 24	22-27	Female	Non-Male	Caucasian		White	0	No	Never Married	<$20K	Low	0	Pediatrics		Medical	Medical	Low	0.25	Low	1	0	1	0	0	1	0	3	No	Yes	2	1	1	2	1	1	0	0	0	1	1	1	1	2
R_2xKauNVnci6QzlB	100	Other:	2nd year, no clerkships, but many clinical experiences	Pre-Clinical	Pre-Clinical	>32	≥28	Female	Non-Male	Caucasian		White	0	No	Married	<$20K	Low	0	Emergency Medicine		Mixed	Medical	Mod	1	High	1	1	1	0	1	1	1	6	Yes	Yes	2	1	2	1	2	1	0	0	0	2	1	1	2	1
R_2V3eJvi4pCnZzll	100	Pre-Clinical Coursework (usually 1st Year, occasionally 2nd Year or MD/PhD)		Pre-Clinical	Pre-Clinical	22 - 24	22-27	Female	Non-Male					No	Never Married	<$20K	Low	0	Obstetrics and Gynecology		Mixed	Surgical	Mod	0.75	High	1	0	1	0	1	1	1	5	Yes	Yes	2	2	2	1	2	2	1	0	0	2	0	1	2	1
R_1AMsfBThJ7460il	100	Pre-Clinical Coursework (usually 1st Year, occasionally 2nd Year or MD/PhD)		Pre-Clinical	Pre-Clinical	22 - 24	22-27	Female	Non-Male	Caucasian		White	0	No	Never Married	<$20K	Low	0	Surgery		Surgical	Surgical	Mod	0.75	High	1	0	1	1	1	1	0	5	Yes	Yes	2	1	0	1	2	1	0	0	0	2	1	1	0	1
R_2PAsiKbTJ4I4Mjd	100	Pre-Clinical Coursework (usually 1st Year, occasionally 2nd Year or MD/PhD)		Pre-Clinical	Pre-Clinical	25 - 27	22-27	Female	Non-Male	Caucasian		White	0	No	Never Married	<$20K	Low	0	Internal Medicine		Medical	Medical	Low	0.5	Moderate	1	1	1	0	1	1	0	5	Yes	Yes	2	1	0	1	1	1	1	0	0	1	1	0	0	1
R_1CymuwYvgWgrjRg	100	Have completed Core Clerkships (usually 4th Year, occasionally 3rd Year or MD/PhD)		Post-Clinical	Clinical	25 - 27	22-27	Female	Non-Male	Caucasian		White	0	No	Never Married	<$20K	Low	0	Medicine-Pediatrics		Medical	Medical	Mod	0.75	High	1	1	1	0	1	1	1	6	Yes	Yes	2	2	1	1	1	1	0	0	0	0	1	2	1	1
R_1P64GVhsz69nhdT	100	Pre-Clinical Coursework (usually 1st Year, occasionally 2nd Year or MD/PhD)		Pre-Clinical	Pre-Clinical	25 - 27	22-27	Female	Non-Male	Caucasian		White	0	No	Never Married	<$20K	Low	0	Family Medicine		Medical	Medical	Low	0.5	Moderate	1	1	0	0	0	1	0	3	No	Yes	2	2	2	2	2	2	2	0	2	1	0	0	2	0
R_1IobsxJLMhuIsA5	100	Pre-Clinical Coursework (usually 1st Year, occasionally 2nd Year or MD/PhD)		Pre-Clinical	Pre-Clinical	22 - 24	22-27	Female	Non-Male	Caucasian		White	0	No	Never Married	<$20K	Low	0	Pediatrics		Medical	Medical	Low	0.25	Low	1	0	0	0	1	1	0	3	No	Yes	2	2	2	2	2	2	2	0	0	1	0	0	2	2
R_1g2By3iUlbcku6d	100	Have completed Core Clerkships (usually 4th Year, occasionally 3rd Year or MD/PhD)		Post-Clinical	Clinical	28 - 31	≥28	Female	Non-Male	Caucasian		White	0	No	Never Married	<$20K	Low	0	Psychiatry		Medical	Medical	Low	0.75	High	0	0	0	0	0	0	0	0	No		1	1	1	2	1	1	1	0	1	1	0	0	1	1
R_28M6Lw6BTx72rUO	100	Currently on a Gap Year (e.g. Research, MBA, MPH, etc.)		Other	Other	28 - 31	≥28	Female	Non-Male	Caucasian		White	0	No	Married	<$20K	Low	0	Obstetrics and Gynecology		Mixed	Surgical	Mod	1	High	1	1	1	0	1	1	0	5	Yes	Yes	2	2	0	2	1	1	1	0	0	0	1	1	0	2
R_1IzafWB8uMjxjTP	100	Have completed Core Clerkships (usually 4th Year, occasionally 3rd Year or MD/PhD)		Post-Clinical	Clinical	25 - 27	22-27	Male	Male	Caucasian,Other:	Hey you really should not be using Caucasian. Just say White	Multiracial	0	Yes	Never Married	<$20K	Low	0	Obstetrics and Gynecology		Mixed	Surgical	Mod	0.75	High	1	1	0	1	0	1	1	5	Yes	Yes	2	1	0	0	1	1	0	0	0	1	1	1	0	0
R_3hFxkUOPPTzBi2j	59	Pre-Clinical Coursework (usually 1st Year, occasionally 2nd Year or MD/PhD)		Pre-Clinical	Pre-Clinical	22 - 24	22-27	Female	Non-Male	Caucasian		White	0	No	Never Married	<$20K	Low	0	Obstetrics and Gynecology		Mixed	Surgical	Mod	0.25	Low	1	0	0	0	1	1	0	3	No	Yes
R_2UaBKB3pXaFkaL7	59	Have completed Core Clerkships (usually 4th Year, occasionally 3rd Year or MD/PhD)		Post-Clinical	Clinical	25 - 27	22-27	Female	Non-Male	Caucasian		White	0	No	Never Married	<$20K	Low	0	Obstetrics and Gynecology		Mixed	Surgical	Mod	1	High	1	1	0	0	1	1	1	5	Yes	Yes
R_884Qne3AGW1rXcl	100	Have begun participating in Core Clerkships (usually 3rd Year, occasionally 2nd Year or MD/PhD)		Clinical	Clinical	25 - 27	22-27	Female	Non-Male	Asian,Caucasian		Multiracial	0	No	Never Married	<$20K	Low	0	Neurosurgery		Surgical	Surgical	High	0.75	High	1	1	1	0	0	1	0	4	Yes	Yes	1	1	0	1	1	1	0	0	0	0	0	1	0	1
R_OAOS08HNqqY3qPT	100	Pre-Clinical Coursework (usually 1st Year, occasionally 2nd Year or MD/PhD)		Pre-Clinical	Pre-Clinical	22 - 24	22-27	Female	Non-Male	Caucasian		White	0	No	Never Married	<$20K	Low	0	Neurology		Medical	Medical	Mod	0.25	Low	1	1	0	1	0	1	1	5	Yes	Yes	2	1	1	1	2	1	0	0	1	2	1	1	1	0
R_sAQfx56cjaWgtCp	100	Have completed Core Clerkships (usually 4th Year, occasionally 3rd Year or MD/PhD)		Post-Clinical	Clinical	25 - 27	22-27	Male	Male	Caucasian		White	0	No	Never Married	<$20K	Low	0	Anesthesiology		Mixed	Medical	Low	0.75	High	1	1	1	0	0	1	0	4	Yes	Yes	2	2	2	2	1	2	1	1	1	1	0	1	1	1
R_RIl14BNgjjZMEkV	100	Have begun participating in Core Clerkships (usually 3rd Year, occasionally 2nd Year or MD/PhD)		Clinical	Clinical	25 - 27	22-27	Male	Male	Caucasian		White	0	No	Never Married	<$20K	Low	0	Family Medicine		Medical	Medical	Low	0.5	Moderate	1	0	0	1	0	1	0	3	No	Yes	2	2	1	2	2	2	1	0	2	2	0	1	1	0
R_0uKr1I13URyRnA5	100	Pre-Clinical Coursework (usually 1st Year, occasionally 2nd Year or MD/PhD)		Pre-Clinical	Pre-Clinical	22 - 24	22-27	Male	Male	Asian,Caucasian		Multiracial	0	No	Never Married	<$20K	Low	0	Neurology		Medical	Medical	Mod	0.5	Moderate	0	0	0	0	0	0	0	0	No		2	1	2	1	2	2	1	0	1	2	0	0	2	0
R_2X5nk12B2NzWWmO	100	Have completed Core Clerkships (usually 4th Year, occasionally 3rd Year or MD/PhD)		Post-Clinical	Clinical	28 - 31	≥28	Male	Male	Hispanic/Latinx		Hispanic/Latinx	1	No	Married	<$20K	Low	0	Physical Medicine and Rehabilitation		Medical	Medical	Low	1	High	0	0	0	0	0	0	0	0	No	No	2	1	2	1	2	1	0	2	0	2	1	1	0	1
R_UFwcXKjMDPpq9xL	100	Have completed Core Clerkships (usually 4th Year, occasionally 3rd Year or MD/PhD)		Post-Clinical	Clinical	25 - 27	22-27	Female	Non-Male	Other:	Arab	White	0	No	Never Married	<$20K	Low	0	Pediatrics		Medical	Medical	Low	0	Low	1	1	1	0	1	1	0	5	Yes	Yes	2	2	2	1	2	2	1	1	0	1	0	1	1	1
R_2s5YNiyPRqzCeO4	100	Have begun participating in Core Clerkships (usually 3rd Year, occasionally 2nd Year or MD/PhD)		Clinical	Clinical	25 - 27	22-27	Female	Non-Male	Caucasian		White	0	No	Never Married	<$20K	Low	0	Pediatrics		Medical	Medical	Low	0.75	High	1	1	0	0	1	1	0	4	Yes	Yes	1	1	0	1	2
R_2YfYmiOiR9A7yvl	100	Pre-Clinical Coursework (usually 1st Year, occasionally 2nd Year or MD/PhD)		Pre-Clinical	Pre-Clinical	22 - 24	22-27	I'd Prefer Not to Say		Asian		Asian	0	No	Never Married	<$20K	Low	0	Internal Medicine		Medical	Medical	Low	0.25	Low	0	0	0	0	0	1	1	2	No	No	2	2	2	2	2	1	1	1	1	1	1	1	1	1
R_2ri4GPpQdmCwQNg	100	Pre-Clinical Coursework (usually 1st Year, occasionally 2nd Year or MD/PhD)		Pre-Clinical	Pre-Clinical	25 - 27	22-27	Female	Non-Male	Caucasian		White	0	No	Never Married	<$20K	Low	0	Internal Medicine		Medical	Medical	Low	0.75	High	0	0	0	1	0	0	0	1	No		2	1	2	1	1	1	1	0	0	1	1	0	2	1
R_2rjPa6rqYtFb2sC	100	Pre-Clinical Coursework (usually 1st Year, occasionally 2nd Year or MD/PhD)		Pre-Clinical	Pre-Clinical	22 - 24	22-27	Female	Non-Male	Caucasian		White	0	No	Never Married	<$20K	Low	0	Internal Medicine		Medical	Medical	Low	0.75	High	1	0	1	0	0	1	0	3	No	Yes	2	2	2	2	2	1	1	0	1	2	1	1	2	1
R_2EbCyrbpJ2iqwlb	100	Have begun participating in Core Clerkships (usually 3rd Year, occasionally 2nd Year or MD/PhD)		Clinical	Clinical	28 - 31	≥28	Female	Non-Male	Caucasian		White	0	No	Married	<$20K	Low	0	Internal Medicine		Medical	Medical	Low	1	High	1	1	0	1	1	1	0	5	Yes	Yes	2	2	2	2	2	1	2	2	0	2	1	0	0	2
R_1LY9KoURUOiJuDv	100	Pre-Clinical Coursework (usually 1st Year, occasionally 2nd Year or MD/PhD)		Pre-Clinical	Pre-Clinical	22 - 24	22-27	Male	Male	Caucasian		White	0	No	Never Married	<$20K	Low	0	Family Medicine		Medical	Medical	Low	0.75	High	1	1	1	1	1	1	0	6	Yes	Yes	2	2	2	2	1	2	1	1	0	1	0	1	1	2
R_Atls5fe3QaswkFz	100	Have begun participating in Core Clerkships (usually 3rd Year, occasionally 2nd Year or MD/PhD)		Clinical	Clinical	22 - 24	22-27	Female	Non-Male	Caucasian		White	0	No	Never Married	<$20K	Low	0	Internal Medicine		Medical	Medical	Low	0.75	High	0	1	1	0	0	1	0	3	No	Yes	2	1	2	1	2	1	1	1	0	1	1	0	1	1
R_yPd1zjexOOZqdHj	100	Pre-Clinical Coursework (usually 1st Year, occasionally 2nd Year or MD/PhD)		Pre-Clinical	Pre-Clinical	22 - 24	22-27	Male	Male	Asian		Asian	0	No	Never Married	<$20K	Low	0	Internal Medicine		Medical	Medical	Low	0	Low	0	1	0	1	0	1	0	3	No	Yes	2	2	1	2	2	1	2	1	1	1	1	0	0	1
R_1LZ1w3UiDAZAo7V	100	Pre-Clinical Coursework (usually 1st Year, occasionally 2nd Year or MD/PhD)		Pre-Clinical	Pre-Clinical	22 - 24	22-27	Male	Male	Caucasian		White	0	No	Never Married	<$20K	Low	0	Pediatrics		Medical	Medical	Low	0.75	High	0	1	0	1	0	1	1	4	Yes	Yes	2	2	2	2	2	2	2	1	2	2	0	0	1	0
R_1ibapI7eMW42mDh	100	Pre-Clinical Coursework (usually 1st Year, occasionally 2nd Year or MD/PhD)		Pre-Clinical	Pre-Clinical	22 - 24	22-27	Female	Non-Male	Caucasian,Hispanic/Latinx		Multiracial	0	Yes	Never Married	<$20K	Low	0	Family Medicine		Medical	Medical	Low	0.75	High	0	0	0	0	0	1	0	1	No	No	2	2	2	2	2	2	1	1	0	2	0	1	1	2
R_2rGitE9LIJKGVvi	100	Pre-Clinical Coursework (usually 1st Year, occasionally 2nd Year or MD/PhD)		Pre-Clinical	Pre-Clinical	28 - 31	≥28	Female	Non-Male	Caucasian		White	0	Yes	Married	<$20K	Low	0	Pediatrics		Medical	Medical	Low	0.75	High	0	0	0	0	0	0	0	0	No		2	2	1	2	2	2	2	1	0	2	0	0	0	2
R_20iMPcB151b2M1z	100	Pre-Clinical Coursework (usually 1st Year, occasionally 2nd Year or MD/PhD)		Pre-Clinical	Pre-Clinical	22 - 24	22-27	Female	Non-Male	Prefer Not to Answer		Prefer Not to Answer		No	Never Married	<$20K	Low	0	Pediatrics		Medical	Medical	Low	0.25	Low	1	1	1	1	1	1	1	7	Yes	Yes	2	2	1	1	1	1	1	0	0	0	1	1	1	1
R_XgP93Oi0ysFAtTH	100	Pre-Clinical Coursework (usually 1st Year, occasionally 2nd Year or MD/PhD)		Pre-Clinical	Pre-Clinical	25 - 27	22-27	Male	Male	Caucasian		White	0	No	Never Married	<$20K	Low	0	Internal Medicine		Medical	Medical	Low	0.5	Moderate	0	0	0	0	0	1	0	1	No	No	2	2	2	2	2	2	1	0	1	1	0	1	2	1
R_2EgCK8k1m98XegM	100	Pre-Clinical Coursework (usually 1st Year, occasionally 2nd Year or MD/PhD)		Pre-Clinical	Pre-Clinical	22 - 24	22-27	Female	Non-Male	Asian		Asian	0	No	Never Married	<$20K	Low	0	Family Medicine		Medical	Medical	Low	0.75	High	1	1	0	0	0	1	0	3	No	Yes	2	1	2	2	2	2	1	1	0	2	0	0	1	2
R_1pzIbf3FSovjoPk	100	Pre-Clinical Coursework (usually 1st Year, occasionally 2nd Year or MD/PhD)		Pre-Clinical	Pre-Clinical	25 - 27	22-27	Other	Non-Male	Caucasian		White	0	Yes	Never Married	<$20K	Low	0	Medicine-Pediatrics		Medical	Medical	Mod	0.75	High	0	0	0	0	1	1	0	2	No	No	2	2	2	2	2	0	1	0	0	2	2	1	2	2
R_3GiX2PCbGEZyOwF	100	Pre-Clinical Coursework (usually 1st Year, occasionally 2nd Year or MD/PhD)		Pre-Clinical	Pre-Clinical	22 - 24	22-27	Female	Non-Male	Other:	Arab/ Middle Eastern	White	0	No	Never Married	<$20K	Low	0	Medicine-Pediatrics		Medical	Medical	Mod	0.75	High	0	0	0	1	1	1	0	3	No	No	2	1	2	2	2	1	1	1	0	1	1	0	1	2
R_UgQwIQc1ifpu729	100	Pre-Clinical Coursework (usually 1st Year, occasionally 2nd Year or MD/PhD)		Pre-Clinical	Pre-Clinical	25 - 27	22-27	Male	Male	Caucasian		White	0	No	Never Married	<$20K	Low	0	Family Medicine		Medical	Medical	Low	0.75	High	0	0	0	0	1	0	0	1	No	No	2	1	1	1	1	1	1	1	0	0	1	0	0	1
R_1DnARzGYTbObe2x	100	Have begun participating in Core Clerkships (usually 3rd Year, occasionally 2nd Year or MD/PhD)		Clinical	Clinical	25 - 27	22-27	Female	Non-Male	Asian,Caucasian		Multiracial	0	No	Never Married	<$20K	Low	0	Family Medicine		Medical	Medical	Low	0.75	High	0	0	0	0	0	0	0	0	No	No	2	2	2	2	2	2	2	1	1	1	0	0	1	1
R_1LHw6Ex09W9V25w	100	Have completed Core Clerkships (usually 4th Year, occasionally 3rd Year or MD/PhD)		Post-Clinical	Clinical	25 - 27	22-27	Female	Non-Male	Other:	Arab	White	0	No	Never Married	<$20K	Low	0	Pediatrics		Medical	Medical	Low	0.75	High	1	1	1	0	1	1	0	5	Yes	Yes	2	1	1	1	2	2	0	0	0	1	0	1	1	1
R_30fbxWDgFe5bjCX	100	Have begun participating in Core Clerkships (usually 3rd Year, occasionally 2nd Year or MD/PhD)		Clinical	Clinical	25 - 27	22-27	Male	Male	Asian		Asian	0	No	Married	<$20K	Low	0	Family Medicine		Medical	Medical	Low	0	Low	1	1	0	1	0	1	1	5	Yes	Yes	2	1	2	1	2	1	1	2	1	2	1	0	0	0
R_yDVEmAolNlX7hex	100	Pre-Clinical Coursework (usually 1st Year, occasionally 2nd Year or MD/PhD)		Pre-Clinical	Pre-Clinical	22 - 24	22-27	Female	Non-Male	Asian		Asian	0	No	Never Married	<$20K	Low	0	Internal Medicine		Medical	Medical	Low	0	Low	1	0	1	0	1	1	1	5	Yes	Yes	2	2	2	1	2	2	1	1	0	2	0	1	1	1
R_1kGI0mcEVelWWnf	100	Have completed Core Clerkships (usually 4th Year, occasionally 3rd Year or MD/PhD)		Post-Clinical	Clinical	25 - 27	22-27	Female	Non-Male	Caucasian		White	0	No	Never Married	<$20K	Low	0	Internal Medicine		Medical	Medical	Low	0.25	Low	0	1	0	0	0	0	0	1	No	Yes	2	2	2	2	2	1	0	0	0	2	1	2	2	2
R_3KNpLQ4oClg7kM6	100	Pre-Clinical Coursework (usually 1st Year, occasionally 2nd Year or MD/PhD)		Pre-Clinical	Pre-Clinical	22 - 24	22-27	Female	Non-Male	Caucasian		White	0	No	Married	<$20K	Low	0	Family Medicine		Medical	Medical	Low	0.75	High	0	0	0	0	0	0	0	0	No	No	2	2	1	2	2	1	2	1	2	2	1	0	0	0
R_1poJZlULW112WO0	100	Pre-Clinical Coursework (usually 1st Year, occasionally 2nd Year or MD/PhD)		Pre-Clinical	Pre-Clinical	22 - 24	22-27	Female	Non-Male	Hispanic/Latinx		Hispanic/Latinx	1	Yes	Never Married	<$20K	Low	0	Psychiatry		Medical	Medical	Low	0.25	Low	0	0	1	1	0	1	0	3	No	No	2	1	2	2	2	2	1	2	1	2	0	0	0	1
R_vxDwkH9bBlmpgCR	100	Pre-Clinical Coursework (usually 1st Year, occasionally 2nd Year or MD/PhD)		Pre-Clinical	Pre-Clinical	22 - 24	22-27	Female	Non-Male	Black/African		Black/African	1	No	Never Married	<$20K	Low	0	Dermatology		Mixed	Medical	High	0.75	High	1	1	1	0	1	1	1	6	Yes	Yes	2	2	2	2	2	1	0	0	0	1	1	2	2	2
R_uaiAhGKPtmtx02t	100	Have begun participating in Core Clerkships (usually 3rd Year, occasionally 2nd Year or MD/PhD)		Clinical	Clinical	22 - 24	22-27	Female	Non-Male	Asian		Asian	0	No	Never Married	<$20K	Low	0	Emergency Medicine		Mixed	Medical	Mod	0.75	High	0	0	0	0	0	1	0	1	No	No	2	2	1	1	2
R_1d693Mm5evgrKbp	100	Pre-Clinical Coursework (usually 1st Year, occasionally 2nd Year or MD/PhD)		Pre-Clinical	Pre-Clinical	22 - 24	22-27	Female	Non-Male	Caucasian		White	0	No	Never Married	<$20K	Low	0	Obstetrics and Gynecology		Mixed	Surgical	Mod	0.5	Moderate	1	1	1	0	1	1	0	5	Yes	Yes	2	2	2	1	2	1	1	0	0	2	1	1	2	1
R_3JI3ZW1U2U7iUwu	100	Pre-Clinical Coursework (usually 1st Year, occasionally 2nd Year or MD/PhD)		Pre-Clinical	Pre-Clinical	22 - 24	22-27	Female	Non-Male	Caucasian		White	0	No	Married	<$20K	Low	0	Obstetrics and Gynecology		Mixed	Surgical	Mod	0.5	Moderate	1	0	1	0	1	1	0	4	Yes	Yes	2	2	1	1	2	1	1	1	1	2	1	1	0	0
R_sM2Z9bF9lyhM2hH	100	Have completed Core Clerkships (usually 4th Year, occasionally 3rd Year or MD/PhD)		Post-Clinical	Clinical	25 - 27	22-27	Female	Non-Male	Prefer Not to Answer		Prefer Not to Answer		No	Married	<$20K	Low	0	Surgery		Surgical	Surgical	Mod	0.75	High	1	0	1	1	1	1	1	6	Yes	Yes	2	2	2	1	2	0	0	1	0	1	2	2	1	1
R_33jO6k8hefSknna	100	Pre-Clinical Coursework (usually 1st Year, occasionally 2nd Year or MD/PhD)		Pre-Clinical	Pre-Clinical	25 - 27	22-27	Male	Male	Caucasian		White	0	No	Never Married	<$20K	Low	0	Neurosurgery		Surgical	Surgical	High	0	Low	1	1	0	0	0	0	0	2	No	Yes	2	2	1	1	1	1	1	0	0	1	1	1	1	1
R_3lXOVt4mzR6iuH6	100	Pre-Clinical Coursework (usually 1st Year, occasionally 2nd Year or MD/PhD)		Pre-Clinical	Pre-Clinical	25 - 27	22-27	Female	Non-Male	Asian,Caucasian		Multiracial	0	No	Never Married	<$20K	Low	0	Orthopaedic Surgery		Surgical	Surgical	High	0.5	Moderate	1	0	0	0	0	1	0	2	No	Yes	2	2	2	1	1	1	1	1	0	1	1	1	1	1
R_2dnAdfxQNq1yZps	100	Have begun participating in Core Clerkships (usually 3rd Year, occasionally 2nd Year or MD/PhD)		Clinical	Clinical	25 - 27	22-27	Female	Non-Male	Asian		Asian	0	No	Never Married	<$20K	Low	0	Surgery		Surgical	Surgical	Mod	0.75	High	1	1	0	0	1	1	1	5	Yes	Yes	2	2	2	1	1	1	1	1	0	1	1	1	1	1
R_1NaV0xJMmIgZbdn	100	Have completed Core Clerkships (usually 4th Year, occasionally 3rd Year or MD/PhD)		Post-Clinical	Clinical	28 - 31	≥28	Male	Male	Asian		Asian	0	No	Never Married	<$20K	Low	0						1	High	1	1	0	0	0	1	0	3	No	Yes	2	2	1	1	1	1	1	0	0	0	1	1	1	1
R_pi69DwEnESQ3QzL	100	Pre-Clinical Coursework (usually 1st Year, occasionally 2nd Year or MD/PhD)		Pre-Clinical	Pre-Clinical	22 - 24	22-27	Female	Non-Male	Asian		Asian	0	No	Never Married	<$20K	Low	0	Undecided	Other:				1	High	1	1	1	0	1	1	0	5	Yes	Yes	2	2	1	1	1	1	2	0	1	1	1	0	1	0
R_2cqJsRO9EJ86dRK	100	Pre-Clinical Coursework (usually 1st Year, occasionally 2nd Year or MD/PhD)		Pre-Clinical	Pre-Clinical	22 - 24	22-27	Female	Non-Male	Caucasian		White	0	No	Never Married	<$20K	Low	0	Internal Medicine		Medical	Medical	Low	0.25	Low	1	1	1	1	0	1	1	6	Yes	Yes	2	1	1	1	2	2	1	0	0	1	0	0	1	1
R_VPUTYEP11GUjByF	100	Have begun participating in Core Clerkships (usually 3rd Year, occasionally 2nd Year or MD/PhD)		Clinical	Clinical	22 - 24	22-27	Female	Non-Male	Asian		Asian	0	No	Never Married	<$20K	Low	0	Family Medicine		Medical	Medical	Low	0.5	Moderate	1	0	0	1	0	0	0	2	No	Yes	1	1	2	0	2	2	0	2	0	2	-1	1	0	0
R_1MRJ6xU2UgqfbQl	100	Have completed Core Clerkships (usually 4th Year, occasionally 3rd Year or MD/PhD)		Post-Clinical	Clinical	25 - 27	22-27	Male	Male	Asian		Asian	0	No	Never Married	<$20K	Low	0	Internal Medicine		Medical	Medical	Low	1	High	0	0	0	0	0	0	0	0	No	No	2	2	2	2	2	1	0	1	1	2	1	2	1	1
R_2R8JO3U7n7aJDqC	100	Pre-Clinical Coursework (usually 1st Year, occasionally 2nd Year or MD/PhD)		Pre-Clinical	Pre-Clinical	25 - 27	22-27	Female	Non-Male	Caucasian		White	0	No	Never Married	<$20K	Low	0	Medicine-Pediatrics		Medical	Medical	Mod	0.25	Low	0	0	0	1	0	1	0	2	No	No	2	2	1	2	2	1	1	1	1	2	1	1	0	1
R_1rGQjxZ7qXP7YM6	100	Pre-Clinical Coursework (usually 1st Year, occasionally 2nd Year or MD/PhD)		Pre-Clinical	Pre-Clinical	<21	≤21	Female	Non-Male	Asian		Asian	0	Yes	Never Married	<$20K	Low	0	Pediatrics		Medical	Medical	Low	0.75	High	0	0	0	0	0	1	1	2	No	No	2	2	2	2	2	2	1	1	2	2	0	1	1	0
R_3rNWXmHAMvQ4ZEB	100	Have completed Core Clerkships (usually 4th Year, occasionally 3rd Year or MD/PhD)		Post-Clinical	Clinical	25 - 27	22-27	Male	Male	Caucasian		White	0	No	Married	<$20K	Low	0	Internal Medicine		Medical	Medical	Low	1	High	0	0	0	0	1	0	0	1	No	No	2	0	1	1	2	1	0	0	1	2	1	0	1	0
R_23fPWRjUnwthdHp	100	Have begun participating in Core Clerkships (usually 3rd Year, occasionally 2nd Year or MD/PhD)		Clinical	Clinical	25 - 27	22-27	Female	Non-Male					No	Married	<$20K	Low	0	Ophthalmology		Mixed	Surgical	Mod	0.75	High	1	1	1	1	1	1	1	7	Yes	Yes	2	1	2	1	2	2	0	1	0	1	0	1	1	1
R_XMKGU7pbNPzEb3H	100	Have begun participating in Core Clerkships (usually 3rd Year, occasionally 2nd Year or MD/PhD)		Clinical	Clinical	25 - 27	22-27	Male	Male	Hispanic/Latinx		Hispanic/Latinx	1	Yes	Never Married	<$20K	Low	0	Plastic Surgery	Other:	Surgical	Surgical	High	0.75	High	1	0	0	0	0	1	1	3	No	Yes	2	1	2	2	1	1	1	2	0	0	1	0	0	2
R_3rYXejjwxTXHtvh	59	Have begun participating in Core Clerkships (usually 3rd Year, occasionally 2nd Year or MD/PhD)		Clinical	Clinical	22 - 24	22-27	Male	Male	Asian		Asian	0	No	Never Married	<$20K	Low	0	Neurosurgery		Surgical	Surgical	High	0.75	High	1	1	1	0	1	1	1	6	Yes	Yes
R_DTcEkATNIrbYZix	59	Have begun participating in Core Clerkships (usually 3rd Year, occasionally 2nd Year or MD/PhD)		Clinical	Clinical	22 - 24	22-27	Male	Male	Asian		Asian	0	No	Never Married	<$20K	Low	0	Neurosurgery		Surgical	Surgical	High	1	High	1	1	1	0	1	1	0	5	Yes	Yes
R_57tunGZLXO0m34d	59	Have begun participating in Core Clerkships (usually 3rd Year, occasionally 2nd Year or MD/PhD)		Clinical	Clinical	25 - 27	22-27	Male	Male	Asian		Asian	0	No	Married	<$20K	Low	0	Orthopaedic Surgery		Surgical	Surgical	High	1	High	0	0	0	0	0	0	0	0	No	No
R_3Dpu83PmzFuwSPh	59	Pre-Clinical Coursework (usually 1st Year, occasionally 2nd Year or MD/PhD)		Pre-Clinical	Pre-Clinical	22 - 24	22-27	Male	Male	Asian		Asian	0	No	Never Married	<$20K	Low	0	Neurosurgery		Surgical	Surgical	High	0.75	High	0	0	0	1	0	0	1	2	No	No
R_1Qi5jaQ5NbwJtAU	59	Pre-Clinical Coursework (usually 1st Year, occasionally 2nd Year or MD/PhD)		Pre-Clinical	Pre-Clinical	22 - 24	22-27	Female	Non-Male	Caucasian		White	0	No	Never Married	<$20K	Low	0	Surgery		Surgical	Surgical	Mod	0.5	Moderate	1	0	1	0	1	1	0	4	Yes	Yes
R_1kLGcKLnv5BxwVG	84	Pre-Clinical Coursework (usually 1st Year, occasionally 2nd Year or MD/PhD)		Pre-Clinical	Pre-Clinical	22 - 24	22-27	Female	Non-Male	Asian,Caucasian,Pacific Islander		Multiracial	0	No	Never Married	<$20K	Low	0	Internal Medicine		Medical	Medical	Low	0.5	Moderate	0	0	0	0	0	0	0	0	No	No	2	1	2	2	2	2	1	2	1	1	0	0	0	1
R_2trLrRWM5S9x26X	100	Have completed Core Clerkships (usually 4th Year, occasionally 3rd Year or MD/PhD)		Post-Clinical	Clinical	25 - 27	22-27	Male	Male	Asian		Asian	0	No	Never Married	<$20K	Low	0	Psychiatry		Medical	Medical	Low	0.75	High	0	0	0	0	1	1	0	2	No		2	2	2	2	2	1	1	2	2	2	1	1	0	0
R_1rj3YACoIy2n7uy	100	Have completed Core Clerkships (usually 4th Year, occasionally 3rd Year or MD/PhD)		Post-Clinical	Clinical	25 - 27	22-27	Male	Male	Caucasian		White	0	No	Never Married	<$20K	Low	0	Radiology-Diagnostic		Medical	Medical	Mod	0.75	High	0	0	0	0	0	0	0	0	No		2	2	1	2	2
R_21yWxxMMRu4xp5m	100	Pre-Clinical Coursework (usually 1st Year, occasionally 2nd Year or MD/PhD)		Pre-Clinical	Pre-Clinical	25 - 27	22-27	Male	Male	Black/African		Black/African	1	No	Never Married	<$20K	Low	0	Ophthalmology		Mixed	Surgical	Mod	0.75	High	0	0	0	1	0	0	0	1	No	No	2	2	2	1	1	2	1	1	0	1	0	1	1	1
R_31sEgtsRHFbyL39	100	Have completed Core Clerkships (usually 4th Year, occasionally 3rd Year or MD/PhD)		Post-Clinical	Clinical	22 - 24	22-27	Female	Non-Male	Caucasian		White	0	No	Never Married	<$20K	Low	0	Plastic Surgery		Surgical	Surgical	High	1	High	1	1	1	1	1	1	0	6	Yes	Yes	2	2	1	1	2	2	2	1	0	2	0	0	0	1
R_2eWglXcly1errO5	100	Pre-Clinical Coursework (usually 1st Year, occasionally 2nd Year or MD/PhD)		Pre-Clinical	Pre-Clinical	22 - 24	22-27	Female	Non-Male	Asian,Caucasian		Multiracial	0	No	Never Married	<$20K	Low	0	Surgery		Surgical	Surgical	Mod	0.75	High	1	0	1	0	0	1	0	3	No	Yes	2	2	2	2	2	2	1	1	1	2	0	1	1	1
R_2BzY451ME4rj47v	59	Have completed Core Clerkships (usually 4th Year, occasionally 3rd Year or MD/PhD)		Post-Clinical	Clinical	28 - 31	≥28	Female	Non-Male	Caucasian		White	0	No	Never Married	<$20K	Low	0								1	0	0	1	1	1	0	4	Yes	Yes
R_3I3KrDeejqxXXTn	100	Have completed Core Clerkships (usually 4th Year, occasionally 3rd Year or MD/PhD)		Post-Clinical	Clinical	25 - 27	22-27	Female	Non-Male	Hispanic/Latinx		Hispanic/Latinx	1	No	Never Married	<$20K	Low	0	Obstetrics and Gynecology		Mixed	Surgical	Mod	1	High	1	0	1	0	1	1	0	4	Yes	Yes	2	2	2	2	2	0	0	1	2	2	2	2	1	0
R_1P0igA3QEzwlGSZ	100	Pre-Clinical Coursework (usually 1st Year, occasionally 2nd Year or MD/PhD)		Pre-Clinical	Pre-Clinical	22 - 24	22-27	Female	Non-Male	Black/African		Black/African	1	No	Never Married	<$20K	Low	0	Internal Medicine	0	Medical	Medical	Low	0.75	High	0	0	0	0	0	0	0	0	No		2	2	2	1	2	2	1	2	0	2	0	1	0	1
R_eajwv6Jj4x7wsSd	100	Pre-Clinical Coursework (usually 1st Year, occasionally 2nd Year or MD/PhD)		Pre-Clinical	Pre-Clinical	22 - 24	22-27	Male	Male	Asian,Caucasian		Multiracial	0	No	Never Married	<$20K	Low	0	Internal Medicine		Medical	Medical	Low	0.25	Low	0	0	0	0	0	1	0	1	No	No	1	2	2	2	1
R_2tfC74ARVb8ox16	100	Have completed Core Clerkships (usually 4th Year, occasionally 3rd Year or MD/PhD)		Post-Clinical	Clinical	25 - 27	22-27	Male	Male	Caucasian		White	0	No	Never Married	<$20K	Low	0	Family Medicine		Medical	Medical	Low	0.75	High	1	1	0	1	1	1	0	5	Yes	Yes	2	2	2	1	2	1	0	1	1	2	1	2	1	0
R_31oNGH7ZzmmXzTU	100	Pre-Clinical Coursework (usually 1st Year, occasionally 2nd Year or MD/PhD)		Pre-Clinical	Pre-Clinical	22 - 24	22-27	Male	Male	Asian		Asian	0	No	Never Married	<$20K	Low	0	Family Medicine		Medical	Medical	Low	0	Low	0	0	0	1	0	1	0	2	No		2	2	2	2	2	2	2	2	1	1	0	0	0	1
R_27IFfHVoUHZZ01T	100	Pre-Clinical Coursework (usually 1st Year, occasionally 2nd Year or MD/PhD)		Pre-Clinical	Pre-Clinical	25 - 27	22-27	Female	Non-Male	Caucasian		White	0	No	Never Married	<$20K	Low	0	Pediatrics		Medical	Medical	Low	0.75	High	0	0	0	0	0	1	0	1	No	No	2	2	1	1	2	2	2	0	0	1	0	0	1	1
R_6GxKSSXuo4w6yTT	100	Have completed Core Clerkships (usually 4th Year, occasionally 3rd Year or MD/PhD)		Post-Clinical	Clinical	25 - 27	22-27	Female	Non-Male	Caucasian		White	0	No	Never Married	<$20K	Low	0	Pediatrics		Medical	Medical	Low	1	High	0	0	0	1	0	1	0	2	No	No	2	2	2	2	2	2	2	2	1	2	0	0	0	1
R_3qpQnXgBbxBUqPf	100	Have completed Core Clerkships (usually 4th Year, occasionally 3rd Year or MD/PhD)		Post-Clinical	Clinical	25 - 27	22-27	Female	Non-Male	Caucasian		White	0	No	Never Married	<$20K	Low	0	Anesthesiology		Mixed	Medical	Low	1	High	0	0	0	0	0	1	0	1	No	No	2	2	1	1	1	1	1	0	0	1	1	1	1	1
R_1QsFA795fhidIWH	100	Pre-Clinical Coursework (usually 1st Year, occasionally 2nd Year or MD/PhD)		Pre-Clinical	Pre-Clinical	22 - 24	22-27	Female	Non-Male	Caucasian		White	0	No	Never Married	<$20K	Low	0	Dermatology		Mixed	Medical	High	0.25	Low	0	0	0	0	0	0	0	0	No	No	2	2	2	2	2	0	1	0	2	1	2	1	2	0
R_26hhA1k4JN0P7Ls	100	Have begun participating in Core Clerkships (usually 3rd Year, occasionally 2nd Year or MD/PhD)		Clinical	Clinical	28 - 31	≥28	Female	Non-Male	Caucasian		White	0	No	Never Married	<$20K	Low	0	Obstetrics and Gynecology		Mixed	Surgical	Mod	0.5	Moderate	1	0	1	0	0	1	0	3	No	Yes	2	1	1	1	2	1	0	0	0	2	1	1	1	1
R_6liLq1dDJpay0lr	100	Pre-Clinical Coursework (usually 1st Year, occasionally 2nd Year or MD/PhD)		Pre-Clinical	Pre-Clinical	25 - 27	22-27	Female	Non-Male	Caucasian		White	0	No	Never Married	<$20K	Low	0	Obstetrics and Gynecology		Mixed	Surgical	Mod	0.5	Moderate	0	0	0	0	0	1	0	1	No	No	2	2	2	1	1	1	1	1	0	1	1	1	1	1
R_cDeQROh2kgypP0Z	100	Pre-Clinical Coursework (usually 1st Year, occasionally 2nd Year or MD/PhD)		Pre-Clinical	Pre-Clinical	25 - 27	22-27	Other	Non-Male	Black/African		Black/African	1	No	Never Married	<$20K	Low	0	Obstetrics and Gynecology		Mixed	Surgical	Mod	1	High	1	0	0	0	0	1	0	2	No	Yes	2	1	2	1	1	1	0	1	0	1	1	1	1	1
R_24eXhjz62xSzc4x	100	Pre-Clinical Coursework (usually 1st Year, occasionally 2nd Year or MD/PhD)		Pre-Clinical	Pre-Clinical	22 - 24	22-27	Female	Non-Male	Asian		Asian	0	No	Never Married	<$20K	Low	0	Ophthalmology		Mixed	Surgical	Mod	0.5	Moderate	0	0	0	0	0	0	0	0	No	No	2	1	2	1	2	1	0	2	1	2	1	1	0	0
R_wLh6g6eoVGlg1Y5	100	Pre-Clinical Coursework (usually 1st Year, occasionally 2nd Year or MD/PhD)		Pre-Clinical	Pre-Clinical	22 - 24	22-27	Male	Male	Caucasian		White	0	No	Never Married	<$20K	Low	0	Orthopaedic Surgery		Surgical	Surgical	High	0.5	Moderate	1	1	1	0	1	1	0	5	Yes	Yes	2	2	2	2	2	0	1	0	0	0	2	1	2	2
R_2CDKtFU3fzSjK3S	100	Have completed Core Clerkships (usually 4th Year, occasionally 3rd Year or MD/PhD)		Post-Clinical	Clinical	25 - 27	22-27	Female	Non-Male	Asian		Asian	0	No	Never Married	<$20K	Low	0	Orthopaedic Surgery		Surgical	Surgical	High	1	High	0	1	0	0	0	0	0	1	No	Yes	2	2	2	1	2	1	1	2	1	2	1	1	0	0
R_3nHmk7QL7e37DaP	100	Pre-Clinical Coursework (usually 1st Year, occasionally 2nd Year or MD/PhD)		Pre-Clinical	Pre-Clinical	22 - 24	22-27	Female	Non-Male	Asian		Asian	0	No	Never Married	<$20K	Low	0	Orthopaedic Surgery		Surgical	Surgical	High	0.5	Moderate	0	0	0	1	1	0	0	2	No	No	2	2	2	2	2	2	1	1	0	1	0	1	1	2
R_1LOq8Wdvfa2SC0C	100	Pre-Clinical Coursework (usually 1st Year, occasionally 2nd Year or MD/PhD)		Pre-Clinical	Pre-Clinical	25 - 27	22-27	Female	Non-Male	Asian		Asian	0	No	Never Married	<$20K	Low	0	Internal Medicine		Medical	Medical	Low	0.5	Moderate	0	1	0	0	0	1	0	2	No	Yes	2	1	2	1	1	2	0	1	1	1	0	1	1	0
R_2TBlow56TIc7o4v	100	Pre-Clinical Coursework (usually 1st Year, occasionally 2nd Year or MD/PhD)		Pre-Clinical	Pre-Clinical	25 - 27	22-27	Female	Non-Male	Asian		Asian	0	No	Never Married	<$20K	Low	0	Internal Medicine		Medical	Medical	Low	0.5	Moderate	0	1	0	0	0	1	0	2	No	Yes	2	1	2	1	1	2	0	1	1	1	0	1	1	0
R_2SJhiKyOXUg83Rf	100	Have completed Core Clerkships (usually 4th Year, occasionally 3rd Year or MD/PhD)		Post-Clinical	Clinical	25 - 27	22-27	Female	Non-Male	Other:	American Arab	White	0	Yes	Never Married	<$20K	Low	0	Orthopaedic Surgery		Surgical	Surgical	High	1	High	0	0	0	1	0	0	0	1	No	No	2	1	2	1	2	1	0	1	0	2	1	1	1	1
R_T5j6jUsD8T4mO5P	100	Pre-Clinical Coursework (usually 1st Year, occasionally 2nd Year or MD/PhD)		Pre-Clinical	Pre-Clinical	25 - 27	22-27	Male	Male	Caucasian		White	0	No	Never Married	<$20K	Low	0	Physical Medicine and Rehabilitation		Medical	Medical	Low	1	High	0	0	0	0	0	0	0	0	No	No	2	2	1	2	2
R_22XFZrR9ynmnHcg	100	Pre-Clinical Coursework (usually 1st Year, occasionally 2nd Year or MD/PhD)		Pre-Clinical	Pre-Clinical	25 - 27	22-27	Female	Non-Male	Caucasian		White	0	No	Never Married	<$20K	Low	0	Family Medicine		Medical	Medical	Low	0.5	Moderate	0	1	0	0	1	0	0	2	No	Yes	2	2	2	2	2	2	2	1	1	1	0	0	1	1
R_2918fWQhrJZgERr	100	Have begun participating in Core Clerkships (usually 3rd Year, occasionally 2nd Year or MD/PhD)		Clinical	Clinical	28 - 31	≥28	Male	Male	Caucasian		White	0	No	Married	<$20K	Low	0	Emergency Medicine		Mixed	Medical	Mod	1	High	1	1	0	0	1	1	0	4	Yes	Yes	2	2	2	2	2	1	0	0	0	1	1	2	2	2
R_24CnXTQat5F5Uuj	100	Pre-Clinical Coursework (usually 1st Year, occasionally 2nd Year or MD/PhD)		Pre-Clinical	Pre-Clinical	22 - 24	22-27	Female	Non-Male	Black/African		Black/African	1	No	Never Married	<$20K	Low	0	Emergency Medicine		Mixed	Medical	Mod	0.5	Moderate	1	0	1	0	1	1	0	4	Yes	Yes	2	2	1	0	0	2	2	0	0	1	0	0	1	0
R_2coz3c0D4RUd0Cr	100	Pre-Clinical Coursework (usually 1st Year, occasionally 2nd Year or MD/PhD)		Pre-Clinical	Pre-Clinical	22 - 24	22-27	Female	Non-Male	Asian		Asian	0	No	Never Married	<$20K	Low	0	Obstetrics and Gynecology		Mixed	Surgical	Mod	0.75	High	1	1	1	0	1	1	0	5	Yes	Yes	2	2	2	2	2	2	1	0	0	1	0	1	2	2
R_CZGdZNEC4hy7WYF	100	Pre-Clinical Coursework (usually 1st Year, occasionally 2nd Year or MD/PhD)		Pre-Clinical	Pre-Clinical	25 - 27	22-27	Female	Non-Male	Caucasian		White	0	No	Never Married	<$20K	Low	0	Otolaryngology		Mixed	Surgical	High	0.5	Moderate	0	0	0	0	0	1	0	1	No	No	2	2	1	2	1	2	2	0	1	1	0	0	1	1
R_2c2grIvx3a7kiJM	100	Pre-Clinical Coursework (usually 1st Year, occasionally 2nd Year or MD/PhD)		Pre-Clinical	Pre-Clinical	28 - 31	≥28	Male	Male	Caucasian		White	0	No	Never Married	<$20K	Low	0	Internal Medicine		Medical	Medical	Low	0.5	Moderate	0	1	0	0	0	1	0	2	No	Yes	2	2	2	2	2	1	1	0	0	0	1	1	2	2
R_6x3e0iwHUxVcKtj	100	Pre-Clinical Coursework (usually 1st Year, occasionally 2nd Year or MD/PhD)		Pre-Clinical	Pre-Clinical	22 - 24	22-27	Male	Male	Caucasian		White	0	No	Never Married	<$20K	Low	0	Neurology		Medical	Medical	Mod	0.75	High	1	0	0	0	0	0	1	2	No	Yes	2	2	2	2	2	2	1	1	2	2	0	1	1	0
R_3lKrJ77WpS9MVXy	100	Have begun participating in Core Clerkships (usually 3rd Year, occasionally 2nd Year or MD/PhD)		Clinical	Clinical	25 - 27	22-27	Female	Non-Male	Asian		Asian	0	No	Married	<$20K	Low	0	Pediatrics		Medical	Medical	Low	0.5	Moderate	1	1	0	0	0	1	0	3	No	Yes	2	2	2	2	0	1	1	1	0	0	1	1	1	2
R_1dn9Ojp24cJBHhE	100	Have completed Core Clerkships (usually 4th Year, occasionally 3rd Year or MD/PhD)		Post-Clinical	Clinical	25 - 27	22-27	Female	Non-Male	Caucasian		White	0	No	Never Married	<$20K	Low	0	Family Medicine		Medical	Medical	Low	0.5	Moderate	0	0	1	0	1	1	0	3	No		2	2	2	2	2	1	1	1	0	1	1	1	1	2
R_2eavexw0GD2FLBK	100	Have completed Core Clerkships (usually 4th Year, occasionally 3rd Year or MD/PhD)		Post-Clinical	Clinical	25 - 27	22-27	Female	Non-Male	Asian		Asian	0	No	Never Married	<$20K	Low	0	Internal Medicine		Medical	Medical	Low	1	High	0	0	0	0	0	1	0	1	No	No	2	2	1	1	2	1	1	1	0	2	1	1	0	1
R_26ni0n4oy4B0XWR	100	Have begun participating in Core Clerkships (usually 3rd Year, occasionally 2nd Year or MD/PhD)		Clinical	Clinical	25 - 27	22-27	Female	Non-Male	Caucasian		White	0	No	Never Married	<$20K	Low	0	Internal Medicine		Medical	Medical	Low	0.75	High	0	1	0	0	0	1	0	2	No	Yes	2	2	2	2	2	2	2	1	1	2	0	0	1	1
R_2amEc2Rf4dt1KuM	100	Pre-Clinical Coursework (usually 1st Year, occasionally 2nd Year or MD/PhD)		Pre-Clinical	Pre-Clinical	22 - 24	22-27	Female	Non-Male	Caucasian		White	0	Yes	Never Married	<$20K	Low	0	Psychiatry		Medical	Medical	Low	0.75	High	1	0	1	0	1	1	1	5	Yes	Yes	2	2	2	1	1	1	1	1	0	0	1	1	1	1
R_2dGV1zb9v4EwOTD	100	Pre-Clinical Coursework (usually 1st Year, occasionally 2nd Year or MD/PhD)		Pre-Clinical	Pre-Clinical	22 - 24	22-27	Female	Non-Male	Asian		Asian	0	No	Never Married	<$20K	Low	0	Pediatrics		Medical	Medical	Low	0.25	Low	1	1	1	0	1	1	0	5	Yes	Yes	2	1	1	1	2	2	1	0	0	1	0	0	1	1
R_1LIMBeYyBwUj0Ho	100	Pre-Clinical Coursework (usually 1st Year, occasionally 2nd Year or MD/PhD)		Pre-Clinical	Pre-Clinical	<21	≤21	Female	Non-Male	Black/African		Black/African	1	No	Never Married	<$20K	Low	0	Family Medicine		Medical	Medical	Low	0	Low	0	1	0	1	1	1	0	4	Yes	Yes	2	2	2	1	2	1	0	1	0	1	1	2	1	1
R_SNSB9ZHUymD8iWt	100	Have completed Core Clerkships (usually 4th Year, occasionally 3rd Year or MD/PhD)		Post-Clinical	Clinical	25 - 27	22-27	Male	Male	Caucasian		White	0	No	Never Married	<$20K	Low	0	Anesthesiology		Mixed	Medical	Low	0.75	High	0	1	0	0	0	0	0	1	No	Yes	2	2	2	2	2	2	1	1	0	0	0	1	1	2
R_2z7MUHfrNkxoWuw	100	Pre-Clinical Coursework (usually 1st Year, occasionally 2nd Year or MD/PhD)		Pre-Clinical	Pre-Clinical	22 - 24	22-27	Female	Non-Male	Caucasian		White	0	No	Never Married	<$20K	Low	0	Emergency Medicine		Mixed	Medical	Mod	0.5	Moderate	1	0	0	0	1	1	0	3	No	Yes	2	2	2	1	2	1	2	1	0	2	1	0	1	1
R_306vxnK9X245W7O	100	Pre-Clinical Coursework (usually 1st Year, occasionally 2nd Year or MD/PhD)		Pre-Clinical	Pre-Clinical	25 - 27	22-27	Female	Non-Male	Caucasian		White	0	Yes	Never Married	<$20K	Low	0	Emergency Medicine		Mixed	Medical	Mod	0.5	Moderate	0	1	0	1	1	1	1	5	Yes	Yes	2	2	2	1	2	2	2	2	0	1	0	0	0	1
R_1rlaDuX73ovRWNz	100	Have completed Core Clerkships (usually 4th Year, occasionally 3rd Year or MD/PhD)		Post-Clinical	Clinical	28 - 31	≥28	Female	Non-Male	Caucasian		White	0	No	Married	<$20K	Low	0	Emergency Medicine		Mixed	Medical	Mod	1	High	0	1	0	1	1	1	0	4	Yes	Yes	2	2	2	2	2
R_vDGpdAVFZE5dyWB	100	Other:	Early Clinical Experience - 1st year, in clinic as Medical Assistant	Pre-Clinical	Pre-Clinical	22 - 24	22-27	Female	Non-Male	Caucasian		White	0	No	Never Married	<$20K	Low	0	Obstetrics and Gynecology		Mixed	Surgical	Mod	0.5	Moderate	1	0	1	1	1	1	0	5	Yes	Yes	2	2	2	0	1	1	1	1	0	1	1	1	1	0
R_12zojlyrmgG4Nqq	100	Have begun participating in Core Clerkships (usually 3rd Year, occasionally 2nd Year or MD/PhD)		Clinical	Clinical	25 - 27	22-27	Male	Male	Asian		Asian	0	No	Never Married	<$20K	Low	0	Otolaryngology		Mixed	Surgical	High	1	High	0	0	0	0	1	1	0	2	No	No	2	1	2	1	2	1	1	0	0	2	1	0	2	1
R_1FJt746TiZwGfo6	100	Pre-Clinical Coursework (usually 1st Year, occasionally 2nd Year or MD/PhD)		Pre-Clinical	Pre-Clinical	25 - 27	22-27	Male	Male	Caucasian		White	0	No	Married	<$20K	Low	0	Orthopaedic Surgery		Surgical	Surgical	High	0.5	Moderate	1	1	1	0	1	1	0	5	Yes	Yes	2	2	1	1	2	2	1	0	0	1	0	1	1	1
R_Rt2BUvRFqkZnYEF	100	Pre-Clinical Coursework (usually 1st Year, occasionally 2nd Year or MD/PhD)		Pre-Clinical	Pre-Clinical	22 - 24	22-27	Female	Non-Male	Other:		Other	0	No	Never Married	<$20K	Low	0	Surgery		Surgical	Surgical	Mod	0.5	Moderate	0	0	0	0	0	0	0	0	No	No	2	1	1	0	1	2	1	1	0	0	0	0	0	0
R_3NQIwqzBFjiUkPf	100	Pre-Clinical Coursework (usually 1st Year, occasionally 2nd Year or MD/PhD)		Pre-Clinical	Pre-Clinical	22 - 24	22-27	Female	Non-Male	Prefer Not to Answer		Prefer Not to Answer		No	Never Married	<$20K	Low	0	Psychiatry		Medical	Medical	Low	0.25	Low	1	1	0	0	1	0	0	3	No	Yes	2	2	1	1	2	1	1	0	0	2	1	1	1	1
R_2B2RcD4rgRsleXj	100	Pre-Clinical Coursework (usually 1st Year, occasionally 2nd Year or MD/PhD)		Pre-Clinical	Pre-Clinical	22 - 24	22-27	Female	Non-Male	Caucasian		White	0	No	Never Married	<$20K	Low	0	Medicine-Pediatrics		Medical	Medical	Mod	0.75	High	0	1	0	0	1	1	0	3	No	Yes	2	1	2	1	2	1	1	1	0	2	1	0	1	1
R_3rVci6BwNlb8QFq	100	Pre-Clinical Coursework (usually 1st Year, occasionally 2nd Year or MD/PhD)		Pre-Clinical	Pre-Clinical	22 - 24	22-27	Female	Non-Male	Caucasian		White	0	Yes	Married	<$20K	Low	0	Physical Medicine and Rehabilitation		Medical	Medical	Low	0.75	High	1	0	0	0	1	1	1	4	Yes	Yes	2	1	2	0	2	1	0	1	0	1	1	1	1	0
R_1Gyt1KqfMhfTLNp	100	Pre-Clinical Coursework (usually 1st Year, occasionally 2nd Year or MD/PhD)		Pre-Clinical	Pre-Clinical	22 - 24	22-27	Female	Non-Male	Caucasian		White	0	No	Married	<$20K	Low	0	Family Medicine		Medical	Medical	Low	0.75	High	0	0	0	1	0	0	1	2	No	No	2	1	1	1	2	1	0	1	0	2	1	1	0	1
R_2afxIiFv26C82fV	100	Pre-Clinical Coursework (usually 1st Year, occasionally 2nd Year or MD/PhD)		Pre-Clinical	Pre-Clinical	22 - 24	22-27	Female	Non-Male	Caucasian		White	0	Yes	Never Married	<$20K	Low	0	Pediatrics		Medical	Medical	Low	0.75	High	1	0	0	0	1	1	1	4	Yes	Yes	2	1	2	1	1	1	0	1	0	0	1	1	1	1
R_2ymdVnjoi8neHZ3	100	Have begun participating in Core Clerkships (usually 3rd Year, occasionally 2nd Year or MD/PhD)		Clinical	Clinical	28 - 31	≥28	Male	Male	Asian		Asian	0	No	Never Married	<$20K	Low	0	Psychiatry		Medical	Medical	Low	0.5	Moderate	1	1	1	0	0	1	0	4	Yes	Yes	1	1	1	1	1	1	1	1	0	1	0	0	0	1
R_d7oz75W1e8PdI3L	100	Have completed Core Clerkships (usually 4th Year, occasionally 3rd Year or MD/PhD)		Post-Clinical	Clinical	25 - 27	22-27	Female	Non-Male	Asian		Asian	0	No	Never Married	<$20K	Low	0	Internal Medicine		Medical	Medical	Low	1	High	0	0	0	0	0	1	0	1	No	No	2	1	1	1	2	1	1	1	1	2	1	0	0	0
R_73f3GUdVDL71pKh	100	Have completed Core Clerkships (usually 4th Year, occasionally 3rd Year or MD/PhD)		Post-Clinical	Clinical	28 - 31	≥28	Female	Non-Male	Caucasian		White	0	No	Married	<$20K	Low	0	Anesthesiology		Mixed	Medical	Low	1	High	0	0	0	0	0	0	0	0	No	No	2	1	2	2	2	1	0	2	1	2	1	1	0	1
R_RWaoNJoIsjUrl7j	100	Pre-Clinical Coursework (usually 1st Year, occasionally 2nd Year or MD/PhD)		Pre-Clinical	Pre-Clinical	22 - 24	22-27	Female	Non-Male	Caucasian		White	0	No	Never Married	<$20K	Low	0	Obstetrics and Gynecology		Mixed	Surgical	Mod	0.5	Moderate	1	0	1	0	1	1	0	4	Yes	Yes	2	1	1	1	2	1	0	0	0	2	1	1	1	1
R_CmeeuBg5aFPvQPv	100	Have begun participating in Core Clerkships (usually 3rd Year, occasionally 2nd Year or MD/PhD)		Clinical	Clinical	25 - 27	22-27	Female	Non-Male	Caucasian		White	0	No	Never Married	<$20K	Low	0	Surgery		Surgical	Surgical	Mod	0.75	High	0	1	1	0	0	1	0	3	No	Yes	2	0	1	2	2	1	0	0	1	1	1	0	1	1
R_1FxLp3T8fezsAdN	100	Pre-Clinical Coursework (usually 1st Year, occasionally 2nd Year or MD/PhD)		Pre-Clinical	Pre-Clinical	25 - 27	22-27	Female	Non-Male	Caucasian		White	0	Yes	Never Married	<$20K	Low	0	Medicine-Pediatrics		Medical	Medical	Mod	0.5	Moderate	1	0	1	0	1	1	0	4	Yes	Yes	2	2	2	2	2	2	2	1	0	1	0	0	1	2
R_2zMFkL3xB3Eq1up	100	Pre-Clinical Coursework (usually 1st Year, occasionally 2nd Year or MD/PhD)		Pre-Clinical	Pre-Clinical	25 - 27	22-27	Female	Non-Male	Caucasian		White	0	No	Never Married	<$20K	Low	0	Orthopaedic Surgery		Surgical	Surgical	High	0.75	High	1	0	1	0	1	1	0	4	Yes	Yes	2	2	2	1	1	2	2	0	0	0	0	0	2	1
R_24f6qT5v4tWORzC	100	Have completed Core Clerkships (usually 4th Year, occasionally 3rd Year or MD/PhD)		Post-Clinical	Clinical	25 - 27	22-27	Female	Non-Male	Caucasian		White	0	No	Never Married	<$20K	Low	0	Psychiatry		Medical	Medical	Low	0.75	High	1	0	0	0	1	1	0	3	No	Yes	2	1	2	1	2	2	1	1	0	2	0	0	1	1
R_uk2Q4f0zSg71X4l	100	Pre-Clinical Coursework (usually 1st Year, occasionally 2nd Year or MD/PhD)		Pre-Clinical	Pre-Clinical	25 - 27	22-27	Female	Non-Male	Caucasian		White	0	No	Never Married	<$20K	Low	0	Emergency Medicine		Mixed	Medical	Mod	0	Low	0	0	0	0	0	0	0	0	No		2	2	1	2	1	2	2	0	1	0	0	0	1	1
R_2ToQCUpy0qeOOZx	100	Pre-Clinical Coursework (usually 1st Year, occasionally 2nd Year or MD/PhD)		Pre-Clinical	Pre-Clinical	22 - 24	22-27	Male	Male	Caucasian		White	0	No	Never Married	<$20K	Low	0	Surgery		Surgical	Surgical	Mod	0.75	High	0	0	0	0	0	0	0	0	No		2	1	2	1	2	2	1	1	0	2	0	0	1	1
R_2arWCBRViicYLmE	100	Pre-Clinical Coursework (usually 1st Year, occasionally 2nd Year or MD/PhD)		Pre-Clinical	Pre-Clinical	25 - 27	22-27	Female	Non-Male					No	Never Married	<$20K	Low	0	Obstetrics and Gynecology		Mixed	Surgical	Mod	0.75	High	1	0	0	0	1	1	0	3	No	Yes	2	2	2	2	2	2	1	1	1	2	0	1	1	1
R_8pREW26t1LdNBnj	100	Pre-Clinical Coursework (usually 1st Year, occasionally 2nd Year or MD/PhD)		Pre-Clinical	Pre-Clinical	22 - 24	22-27	Male	Male	Hispanic/Latinx		Hispanic/Latinx	1	No	Never Married	<$20K	Low	0	Internal Medicine		Medical	Medical	Low	0.25	Low	1	1	1	0	1	1	1	6	Yes	Yes	1	1	1	0	1	0	1	0	0	1	1	0	1	0
R_UFqfvInrChwqNTX	100	Pre-Clinical Coursework (usually 1st Year, occasionally 2nd Year or MD/PhD)		Pre-Clinical	Pre-Clinical	22 - 24	22-27	Female	Non-Male	Asian		Asian	0	No	Never Married	<$20K	Low	0	Internal Medicine	Other:	Medical	Medical	Low	0.25	Low	1	1	1	0	1	1	0	5	Yes	Yes	2	2	2	1	2	2	2	1	1	1	0	0	1	0
R_2QVQuN4RSBwaB1j	100	Have completed Core Clerkships (usually 4th Year, occasionally 3rd Year or MD/PhD)		Post-Clinical	Clinical	25 - 27	22-27	Female	Non-Male	Caucasian		White	0	No	Never Married	<$20K	Low	0	Family Medicine		Medical	Medical	Low	1	High	0	1	0	0	0	0	0	1	No	Yes	1	1	0	1	1	1	1	0	1	1	0	0	0	0
R_1jVaTEh4S29hSzk	100	Have begun participating in Core Clerkships (usually 3rd Year, occasionally 2nd Year or MD/PhD)		Clinical	Clinical	25 - 27	22-27	Male	Male	Other:	Middle eastern	White	0	No	Never Married	<$20K	Low	0	Psychiatry		Medical	Medical	Low	0.5	Moderate	0	1	1	1	0	1	0	4	Yes	Yes	2	2	1	1	2	1	1	0	0	1	1	1	1	1
R_a96lVxFrOIXPFpn	100	Pre-Clinical Coursework (usually 1st Year, occasionally 2nd Year or MD/PhD)		Pre-Clinical	Pre-Clinical	22 - 24	22-27	Female	Non-Male	Asian		Asian	0	No	Never Married	<$20K	Low	0	Internal Medicine		Medical	Medical	Low	0.25	Low	1	1	1	0	1	1	0	5	Yes	Yes	2	1	2	1	2	1	1	0	0	1	1	0	2	1
R_3lrkvJPC3NtPeqJ	100	Pre-Clinical Coursework (usually 1st Year, occasionally 2nd Year or MD/PhD)		Pre-Clinical	Pre-Clinical	22 - 24	22-27	Male	Male	Asian		Asian	0	No	Never Married	<$20K	Low	0	Family Medicine		Medical	Medical	Low	1	High	1	1	1	0	1	1	1	6	Yes	Yes	1	1	1	0	1	1	1	0	0	1	0	0	1	0
R_2uQfovjdDugVnkO	100	Pre-Clinical Coursework (usually 1st Year, occasionally 2nd Year or MD/PhD)		Pre-Clinical	Pre-Clinical	25 - 27	22-27	Male	Male	Caucasian		White	0	No	Never Married	<$20K	Low	0	Radiology-Diagnostic		Medical	Medical	Mod	0	Low	1	1	1	0	1	1	0	5	Yes	Yes	2	2	1	2	2	1	2	0	1	2	1	0	1	1
R_1rBo17h62bKsdyL	100	Pre-Clinical Coursework (usually 1st Year, occasionally 2nd Year or MD/PhD)		Pre-Clinical	Pre-Clinical	25 - 27	22-27	Female	Non-Male	Caucasian		White	0	No	Married	<$20K	Low	0	Family Medicine		Medical	Medical	Low	0.75	High	1	0	0	1	1	1	0	4	Yes	Yes	2	2	1	0	1	1	1	0	0	0	1	1	1	0
R_3nOb2xsCoEXfAY4	100	Pre-Clinical Coursework (usually 1st Year, occasionally 2nd Year or MD/PhD)		Pre-Clinical	Pre-Clinical	25 - 27	22-27	Female	Non-Male	Caucasian		White	0	No	Never Married	<$20K	Low	0	Pediatrics		Medical	Medical	Low	0.25	Low	1	1	1	0	1	1	0	5	Yes	Yes	2	1	1	2	2	1	0	0	0	1	1	1	1	2
R_1C4mFc1oD3wGycK	100	Have begun participating in Core Clerkships (usually 3rd Year, occasionally 2nd Year or MD/PhD)		Clinical	Clinical	28 - 31	≥28	Female	Non-Male	Caucasian		White	0	No	Never Married	<$20K	Low	0	Psychiatry		Medical	Medical	Low	0.5	Moderate	1	0	0	0	0	1	0	2	No	Yes	2	1	1	2	2	2	0	0	0	2	0	1	1	2
R_UaIXS2E09D5ZUQN	100	Pre-Clinical Coursework (usually 1st Year, occasionally 2nd Year or MD/PhD)		Pre-Clinical	Pre-Clinical	22 - 24	22-27	Female	Non-Male	Caucasian		White	0	No	Never Married	<$20K	Low	0	Medicine-Pediatrics		Medical	Medical	Mod	0	Low	1	1	1	0	0	1	1	5	Yes	Yes	2	1	1	1	1	1	1	1	0	0	1	0	0	1
R_29m5WiLe3dwzI62	100	Pre-Clinical Coursework (usually 1st Year, occasionally 2nd Year or MD/PhD)		Pre-Clinical	Pre-Clinical	22 - 24	22-27	Male	Male	Other:	arab	White	0	Yes	Never Married	<$20K	Low	0	Medicine-Pediatrics		Medical	Medical	Mod	0.25	Low	1	1	1	0	0	1	1	5	Yes	Yes	2	2	2	0	1	2	2	0	0	1	0	0	2	0
R_xDfOiXJpfvoGFBT	100	Have completed Core Clerkships (usually 4th Year, occasionally 3rd Year or MD/PhD)		Post-Clinical	Clinical	22 - 24	22-27	Female	Non-Male	Asian		Asian	0	No	Married	<$20K	Low	0	Internal Medicine		Medical	Medical	Low	1	High	1	1	1	0	1	1	1	6	Yes	Yes	2	2	2	2	2	1	1	1	1	1	1	1	1	1
R_1gHZlJ9uL7AgTwI	100	Pre-Clinical Coursework (usually 1st Year, occasionally 2nd Year or MD/PhD)		Pre-Clinical	Pre-Clinical	25 - 27	22-27	Male	Male	Asian		Asian	0	No	Never Married	<$20K	Low	0	Internal Medicine		Medical	Medical	Low	0.5	Moderate	1	0	0	0	0	0	0	1	No	Yes	2	2	0	2	2	1	1	0	1	1	1	1	0	1
R_3P6MXH1ciTS0Hut	100	Currently on a Gap Year (e.g. Research, MBA, MPH, etc.)		Other	Other	25 - 27	22-27	Female	Non-Male	Caucasian		White	0	No	Never Married	<$20K	Low	0	Pediatrics		Medical	Medical	Low	1	High	1	1	0	0	1	1	0	4	Yes	Yes	2	2	2	2	2	1	2	0	1	1	1	0	2	1
R_e54eS68K34rEbHr	100	Have begun participating in Core Clerkships (usually 3rd Year, occasionally 2nd Year or MD/PhD)		Clinical	Clinical	25 - 27	22-27	Female	Non-Male	Asian,Caucasian		Multiracial	0	Yes	Never Married	<$20K	Low	0	Psychiatry		Medical	Medical	Low	0.5	Moderate	1	1	0	0	0	1	0	3	No	Yes	2	2	0	2	2	1	1	0	0	1	1	1	0	2
R_3IQeEhWs0Fz7EQi	100	Have completed Core Clerkships (usually 4th Year, occasionally 3rd Year or MD/PhD)		Post-Clinical	Clinical	25 - 27	22-27	Other	Non-Male	Caucasian		White	0	No	Never Married	<$20K	Low	0	Pediatrics		Medical	Medical	Low	0.25	Low	1	0	0	0	0	1	0	2	No	Yes	2	2	1	2	1	2	1	0	1	1	0	1	1	1
R_27m3bJzQnoRvDSg	100	Pre-Clinical Coursework (usually 1st Year, occasionally 2nd Year or MD/PhD)		Pre-Clinical	Pre-Clinical	22 - 24	22-27	Male	Male	Caucasian		White	0	Yes	Never Married	<$20K	Low	0	Psychiatry		Medical	Medical	Low	0.5	Moderate	1	1	1	1	1	1	1	7	Yes	Yes	2	2	2	2	2	1	1	0	0	1	1	1	2	2
R_1OW76k5aaBmHsxr	100	Have begun participating in Core Clerkships (usually 3rd Year, occasionally 2nd Year or MD/PhD)		Clinical	Clinical	22 - 24	22-27	Female	Non-Male	Asian		Asian	0	No	Never Married	<$20K	Low	0	Internal Medicine		Medical	Medical	Low	0.25	Low	1	1	1	1	1	1	1	7	Yes	Yes	2	1	0	0	1	1	1	0	0	0	1	0	0	0
R_325VHXjZPetNpNo	100	Pre-Clinical Coursework (usually 1st Year, occasionally 2nd Year or MD/PhD)		Pre-Clinical	Pre-Clinical	Less than or equal to 21	≤21	Female	Non-Male	Asian		Asian	0	No	Never Married	<$20K	Low	0	Internal Medicine		Medical	Medical	Low	0	Low	1	0	0	0	1	1	0	3	No	Yes	2	1	1	0	1	1	1	0	0	0	1	0	1	0
R_22FdNQRYa0Foan8	100	Pre-Clinical Coursework (usually 1st Year, occasionally 2nd Year or MD/PhD)		Pre-Clinical	Pre-Clinical	25 - 27	22-27	Female	Non-Male	Caucasian		White	0	No	Never Married	<$20K	Low	0	Family Medicine		Medical	Medical	Low	0.75	High	1	1	1	1	1	1	0	6	Yes	Yes	2	2	1	1	2	2	2	0	0	2	0	0	1	1
R_3oYHGxJvCSYucuC	100	Have completed Core Clerkships (usually 4th Year, occasionally 3rd Year or MD/PhD)		Post-Clinical	Clinical	25 - 27	22-27	Female	Non-Male	Asian		Asian	0	No	Never Married	<$20K	Low	0	Family Medicine		Medical	Medical	Low	1	High	0	1	0	1	1	1	0	4	Yes	Yes	2	1	1	1	2	1	1	0	0	1	1	0	1	1
R_Re5RlPVzRzIegXD	100	Have completed Core Clerkships (usually 4th Year, occasionally 3rd Year or MD/PhD)		Post-Clinical	Clinical	28 - 31	≥28	Female	Non-Male	Caucasian		White	0	No	Married	<$20K	Low	0	Internal Medicine		Medical	Medical	Low	1	High	0	0	0	0	0	1	0	1	No	No	2	2	0	2	2	2	1	0	1	1	0	1	0	1
R_1OjzQdXMQgMheHc	100	Pre-Clinical Coursework (usually 1st Year, occasionally 2nd Year or MD/PhD)		Pre-Clinical	Pre-Clinical	25 - 27	22-27	Female	Non-Male	Asian		Asian	0	No	Never Married	<$20K	Low	0	Internal Medicine		Medical	Medical	Low	0.75	High	1	0	1	0	1	1	0	4	Yes	Yes	2	2	1	1	2	2	1	0	0	2	0	1	1	1
R_2diPU9s4ZuYTyzV	100	Have completed Core Clerkships (usually 4th Year, occasionally 3rd Year or MD/PhD)		Post-Clinical	Clinical	25 - 27	22-27	Female	Non-Male	Caucasian		White	0	No	Never Married	<$20K	Low	0	Internal Medicine		Medical	Medical	Low	1	High	1	0	1	0	0	1	0	3	No	Yes	2	1	1	1	2	1	0	0	0	1	1	1	1	1
R_1hXMXOLEW2VSYQ2	100	Pre-Clinical Coursework (usually 1st Year, occasionally 2nd Year or MD/PhD)		Pre-Clinical	Pre-Clinical	22 - 24	22-27	Male	Male	Asian		Asian	0	No	Never Married	<$20K	Low	0	Internal Medicine		Medical	Medical	Low	0.75	High	0	0	0	0	0	0	0	0	No	No	1	2	2	2	2	0	1	0	2	0	1	1	2	0
R_3foy1RunH8jnrvp	100	Pre-Clinical Coursework (usually 1st Year, occasionally 2nd Year or MD/PhD)		Pre-Clinical	Pre-Clinical	25 - 27	22-27	Female	Non-Male	Black/African		Black/African	1	No	Never Married	<$20K	Low	0	Internal Medicine		Medical	Medical	Low	0.75	High	1	1	1	0	0	1	1	5	Yes	Yes	2	2	1	1	2	1	2	0	0	2	1	0	1	1
R_29dmch8oeysFZt1	100	Have completed Core Clerkships (usually 4th Year, occasionally 3rd Year or MD/PhD)		Post-Clinical	Clinical	25 - 27	22-27	Male	Male	Caucasian		White	0	No	Never Married	<$20K	Low	0	Pediatrics		Medical	Medical	Low	1	High	0	1	0	0	1	1	0	3	No	Yes	2	1	1	1	2	1	1	0	0	1	1	0	1	1
R_bpSYgMluuDFQe6B	100	Have completed Core Clerkships (usually 4th Year, occasionally 3rd Year or MD/PhD)		Post-Clinical	Clinical	25 - 27	22-27	Male	Male	Asian		Asian	0	No	Married	<$20K	Low	0	Radiology-Diagnostic		Medical	Medical	Mod	1	High	1	1	1	0	0	1	1	5	Yes	Yes	2	1	2	2	2	1	0	2	1	1	1	1	0	1
R_2YwScWBuUHUQdDp	100	Have completed Core Clerkships (usually 4th Year, occasionally 3rd Year or MD/PhD)		Post-Clinical	Clinical	25 - 27	22-27	Female	Non-Male	Caucasian		White	0	No	Never Married	<$20K	Low	0	Psychiatry		Medical	Medical	Low	1	High	0	1	0	0	0	0	0	1	No	Yes	2	2	1	2	2	2	1	0	1	1	0	1	1	1
R_3Eg3NRGan9WB5l1	100	Pre-Clinical Coursework (usually 1st Year, occasionally 2nd Year or MD/PhD)		Pre-Clinical	Pre-Clinical	22 - 24	22-27	Female	Non-Male	Asian		Asian	0	No	Never Married	<$20K	Low	0	Neurology		Medical	Medical	Mod	0.25	Low	0	0	0	0	0	1	0	1	No	No	2	1	1	1	2	2	1	0	0	2	0	0	1	1
R_W1mDBXEhFCYHNtL	100	Pre-Clinical Coursework (usually 1st Year, occasionally 2nd Year or MD/PhD)		Pre-Clinical	Pre-Clinical	25 - 27	22-27	Female	Non-Male	Caucasian		White	0	No	Never Married	<$20K	Low	0	Internal Medicine		Medical	Medical	Low	0.25	Low	1	1	0	0	0	0	0	2	No	Yes	2	2	2	2	2	2	1	0	1	2	0	1	2	1
R_DITr9vLxKKZM4UN	100	Pre-Clinical Coursework (usually 1st Year, occasionally 2nd Year or MD/PhD)		Pre-Clinical	Pre-Clinical	22 - 24	22-27	Female	Non-Male	Caucasian,Hispanic/Latinx		Multiracial	0	No	Never Married	<$20K	Low	0	Psychiatry		Medical	Medical	Low	0.75	High	1	0	0	0	0	0	0	1	No	Yes	2	1	1	1	2	2	0	1	0	2	0	1	0	1
R_2w5KKVhro9mzR45	100	Pre-Clinical Coursework (usually 1st Year, occasionally 2nd Year or MD/PhD)		Pre-Clinical	Pre-Clinical	22 - 24	22-27	Male	Male	Black/African		Black/African	1	No	Never Married	<$20K	Low	0	Psychiatry		Medical	Medical	Low	0.25	Low	0	0	1	0	1	1	0	3	No	No	2	1	1	1	2	1	1	0	0	2	1	0	1	1
R_1NrnuElz6YK8VB3	84	Pre-Clinical Coursework (usually 1st Year, occasionally 2nd Year or MD/PhD)		Pre-Clinical	Pre-Clinical	22 - 24	22-27	Male	Male	Black/African		Black/African	1	No	Never Married	<$20K	Low	0	Internal Medicine	Infectious Disease	Medical	Medical	Low	0.75	High	0	0	0	0	1	1	0	2	No		2	1	1	2	1	1	1	0	1	1	1	0	1	1
R_3EEm2j399vNE6o2	100	Have completed Core Clerkships (usually 4th Year, occasionally 3rd Year or MD/PhD)		Post-Clinical	Clinical	25 - 27	22-27	Female	Non-Male	Caucasian		White	0	No	Never Married	<$20K	Low	0	Pediatrics		Medical	Medical	Low	0.75	High	1	1	1	0	1	1	0	5	Yes	Yes	2	2	1	1	2	1	1	0	1	2	1	1	1	0
R_2D6Pn7BxhnExWCC	100	Pre-Clinical Coursework (usually 1st Year, occasionally 2nd Year or MD/PhD)		Pre-Clinical	Pre-Clinical	22 - 24	22-27	Female	Non-Male	Caucasian,Hispanic/Latinx		Multiracial	0	No	Never Married	<$20K	Low	0	Internal Medicine		Medical	Medical	Low	0	Low	0	1	1	0	0	1	0	3	No	Yes	2	2	2	1	2	1	1	0	0	1	1	1	2	1
R_2PvYIjeuOobaCZ9	100	Pre-Clinical Coursework (usually 1st Year, occasionally 2nd Year or MD/PhD)		Pre-Clinical	Pre-Clinical	25 - 27	22-27	Male	Male	Asian		Asian	0	No	Married	<$20K	Low	0	Pediatrics		Medical	Medical	Low	0.25	Low	0	0	0	1	0	1	0	2	No	No	2	2	1	1	2	1	1	0	0	2	1	1	1	1
R_2V4M9FLtEzUkAa9	100	Have completed Core Clerkships (usually 4th Year, occasionally 3rd Year or MD/PhD)		Post-Clinical	Clinical	25 - 27	22-27	Male	Male	Asian,Caucasian		Multiracial	0	No	Never Married	<$20K	Low	0	Radiology-Diagnostic		Medical	Medical	Mod	1	High	0	0	0	1	0	1	0	2	No	No	2	2	1	1	1	1	2	0	0	1	1	0	1	1
R_3n77kXV8VMOT3SJ	100	Pre-Clinical Coursework (usually 1st Year, occasionally 2nd Year or MD/PhD)		Pre-Clinical	Pre-Clinical	22 - 24	22-27	Female	Non-Male	Asian		Asian	0	No	Never Married	<$20K	Low	0	Internal Medicine		Medical	Medical	Low	0.75	High	1	0	0	0	1	0	0	2	No	Yes	2	1	1	1	2	1	1	0	0	1	1	0	1	1
R_3lAhm6tCoUVhOYx	100	Pre-Clinical Coursework (usually 1st Year, occasionally 2nd Year or MD/PhD)		Pre-Clinical	Pre-Clinical	22 - 24	22-27	Female	Non-Male	Other:	Middle Eastern	White	0	No	Never Married	<$20K	Low	0	Pediatrics		Medical	Medical	Low	0.5	Moderate	1	0	1	0	1	1	0	4	Yes	Yes	2	1	0	1	2	1	1	0	0	2	1	0	0	1
R_O1jqeXJF3s5MP4d	100	Pre-Clinical Coursework (usually 1st Year, occasionally 2nd Year or MD/PhD)		Pre-Clinical	Pre-Clinical	25 - 27	22-27	Female	Non-Male	Caucasian		White	0	No	Never Married	<$20K	Low	0	Neurology		Medical	Medical	Mod	0.5	Moderate	0	0	0	0	0	0	0	0	No	No	2	2	1	1	2	1	1	0	0	1	1	1	1	1
R_2qaPEm8PqAJ9msE	100	Pre-Clinical Coursework (usually 1st Year, occasionally 2nd Year or MD/PhD)		Pre-Clinical	Pre-Clinical	22 - 24	22-27	Female	Non-Male	Hispanic/Latinx		Hispanic/Latinx	1	No	Never Married	<$20K	Low	0	Pediatrics		Medical	Medical	Low	0.5	Moderate	0	1	1	0	1	1	0	4	Yes	Yes	2	2	1	1	2	2	1	1	0	2	0	1	0	1
R_1GImkxU483bX8bm	100	Pre-Clinical Coursework (usually 1st Year, occasionally 2nd Year or MD/PhD)		Pre-Clinical	Pre-Clinical	22 - 24	22-27	Female	Non-Male	Asian,Caucasian		Multiracial	0	No	Never Married	<$20K	Low	0	Pediatrics		Medical	Medical	Low	0.25	Low	1	1	1	1	0	0	0	4	Yes	Yes	2	1	0	1	2	1	1	0	0	1	1	0	0	1
R_9WF07DdpuhKNFHr	100	Have completed Core Clerkships (usually 4th Year, occasionally 3rd Year or MD/PhD)		Post-Clinical	Clinical	25 - 27	22-27	Female	Non-Male	Asian		Asian	0	No	Never Married	<$20K	Low	0	Internal Medicine		Medical	Medical	Low	0.25	Low	0	0	0	0	0	1	0	1	No		2	1	2	1	2	1	1	1	1	2	1	0	1	0
R_DIvkckTvMOjroXv	100	Have begun participating in Core Clerkships (usually 3rd Year, occasionally 2nd Year or MD/PhD)		Clinical	Clinical	22 - 24	22-27	Male	Male	Asian		Asian	0	No	Never Married	<$20K	Low	0	Internal Medicine		Medical	Medical	Low	0.5	Moderate	1	1	1	0	0	1	0	4	Yes	Yes	2	2	1	2	2	2	2	0	1	1	0	0	1	1
R_3Gg0qZbbRGPKSPY	100	Pre-Clinical Coursework (usually 1st Year, occasionally 2nd Year or MD/PhD)		Pre-Clinical	Pre-Clinical	25 - 27	22-27	Male	Male	Caucasian		White	0	No	Never Married	<$20K	Low	0	Anesthesiology		Mixed	Medical	Low	1	High	0	0	0	0	0	0	0	0	No	No	2	2	0	1	2	0	1	0	1	2	2	1	0	0
R_3g2fH7konHAUQrK	100	Have completed Core Clerkships (usually 4th Year, occasionally 3rd Year or MD/PhD)		Post-Clinical	Clinical	>32	≥28	Male	Male	Hispanic/Latinx		Hispanic/Latinx	1	No	Never Married	<$20K	Low	0	Anesthesiology		Mixed	Medical	Low	1	High	1	0	0	0	0	0	0	1	No	Yes	2	2	0	1	2	1	1	0	1	2	1	1	0	0
R_1Crw0anxKfHgs2R	100	Pre-Clinical Coursework (usually 1st Year, occasionally 2nd Year or MD/PhD)		Pre-Clinical	Pre-Clinical	22 - 24	22-27	Female	Non-Male	Asian		Asian	0	No	Never Married	<$20K	Low	0	Anesthesiology		Mixed	Medical	Low	0	Low	0	0	0	1	1	1	0	3	No	No	2	2	0	1	2	1	2	0	0	1	1	0	0	1
R_27BAAqvOAfv16au	100	Pre-Clinical Coursework (usually 1st Year, occasionally 2nd Year or MD/PhD)		Pre-Clinical	Pre-Clinical	22 - 24	22-27	Other	Non-Male	Asian		Asian	0	No	Never Married	<$20K	Low	0	Anesthesiology		Mixed	Medical	Low	0.25	Low	0	0	0	0	1	1	0	2	No	No	2	2	2	1	2	1	1	0	0	1	1	1	2	1
R_0Bw9G6TzWkdgfXb	100	Have completed Core Clerkships (usually 4th Year, occasionally 3rd Year or MD/PhD)		Post-Clinical	Clinical	25 - 27	22-27	Female	Non-Male	Hispanic/Latinx		Hispanic/Latinx	1	No	Never Married	<$20K	Low	0	Dermatology		Mixed	Medical	High	1	High	0	1	0	0	0	1	0	2	No	Yes	2	2	2	2	2	1	1	0	1	2	1	1	2	1
R_1eKpv2uOUn0Y8L1	100	Currently on a Gap Year (e.g. Research, MBA, MPH, etc.)		Other	Other	25 - 27	22-27	Male	Male	Asian		Asian	0	No	Never Married	<$20K	Low	0	Dermatology		Mixed	Medical	High	1	High	0	0	0	0	0	0	0	0	No	No	2	2	2	2	2	2	1	0	0	1	0	1	2	2
R_77f1O0mYhlG7Mzv	100	Pre-Clinical Coursework (usually 1st Year, occasionally 2nd Year or MD/PhD)		Pre-Clinical	Pre-Clinical	22 - 24	22-27	Male	Male	Caucasian		White	0	I'd Prefer Not to Say	Never Married	<$20K	Low	0	Dermatology		Mixed	Medical	High	0.5	Moderate	0	0	0	0	0	0	0	0	No	No	2	1	1	1	1	2	1	1	0	1	0	0	0	1
R_RfOhdAnp1NtZ2jT	100	Pre-Clinical Coursework (usually 1st Year, occasionally 2nd Year or MD/PhD)		Pre-Clinical	Pre-Clinical	22 - 24	22-27	Female	Non-Male	Caucasian		White	0	No	Never Married	<$20K	Low	0	Emergency Medicine		Mixed	Medical	Mod	0.5	Moderate	0	0	0	1	1	1	1	4	Yes	No	2	1	1	1	2	1	0	0	0	1	1	1	1	1
R_8CYLv7GX6XdQoBX	100	Pre-Clinical Coursework (usually 1st Year, occasionally 2nd Year or MD/PhD)		Pre-Clinical	Pre-Clinical	25 - 27	22-27	Female	Non-Male	Caucasian,Hispanic/Latinx		Multiracial	0	No	Married	<$20K	Low	0	Emergency Medicine		Mixed	Medical	Mod	0.25	Low	0	1	0	1	1	1	0	4	Yes	Yes	2	1	0	1	1	1	1	0	0	1	1	0	0	1
R_1I9vhjvh8JMdpaF	100	Pre-Clinical Coursework (usually 1st Year, occasionally 2nd Year or MD/PhD)		Pre-Clinical	Pre-Clinical	22 - 24	22-27	Female	Non-Male	Caucasian		White	0	No	Never Married	<$20K	Low	0	Emergency Medicine		Mixed	Medical	Mod	0.75	High	0	0	0	0	0	0	0	0	No		1	1	0	1	2	1	1	1	1	2	0	0	-1	0
R_3dPLZgoxwnpjS7K	100	Have begun participating in Core Clerkships (usually 3rd Year, occasionally 2nd Year or MD/PhD)		Clinical	Clinical	22 - 24	22-27	Female	Non-Male	Caucasian		White	0	No	Never Married	<$20K	Low	0	Emergency Medicine		Mixed	Medical	Mod	0.25	Low	1	1	1	0	1	1	1	6	Yes	Yes	2	2	1	1	1	2	0	0	0	1	0	2	1	1
R_3g5folRL7dYomHf	100	Have completed Core Clerkships (usually 4th Year, occasionally 3rd Year or MD/PhD)		Post-Clinical	Clinical	25 - 27	22-27	Male	Male	Hispanic/Latinx		Hispanic/Latinx	1	No	Never Married	<$20K	Low	0	Emergency Medicine		Mixed	Medical	Mod	1	High	1	1	0	0	1	1	0	4	Yes	Yes	2	2	1	1	1	1	1	0	0	1	1	1	1	1
R_R8qMdOQNmDm2vPr	100	Currently on a Gap Year (e.g. Research, MBA, MPH, etc.)		Other	Other	25 - 27	22-27	Male	Male	Caucasian		White	0	No	Never Married	<$20K	Low	0	Emergency Medicine		Mixed	Medical	Mod	0.75	High	0	0	0	0	0	0	0	0	No	No	1	2	0	1	2	2	0		0	2	-1	2		1
R_UnWFTjqgpVNEq8p	100	Pre-Clinical Coursework (usually 1st Year, occasionally 2nd Year or MD/PhD)		Pre-Clinical	Pre-Clinical	22 - 24	22-27	Female	Non-Male	Caucasian		White	0	No	Never Married	<$20K	Low	0	Emergency Medicine		Mixed	Medical	Mod	0.5	Moderate	1	0	0	0	1	0	0	2	No	Yes	2	1	2	1	2	1	1	1	1	2	1	0	1	0
R_2QZ3GNrUWb5xkkP	100	Pre-Clinical Coursework (usually 1st Year, occasionally 2nd Year or MD/PhD)		Pre-Clinical	Pre-Clinical	22 - 24	22-27	Female	Non-Male	Caucasian		White	0	No	Never Married	<$20K	Low	0	Emergency Medicine		Mixed	Medical	Mod	0.25	Low	0	0	0	0	0	1	0	1	No	No	2	1	2	1	1	0	0	0	1	1	2	1	2	0
R_PGsok9yZmkCzHAR	100	Have completed Core Clerkships (usually 4th Year, occasionally 3rd Year or MD/PhD)		Post-Clinical	Clinical	25 - 27	22-27	Female	Non-Male	Caucasian		White	0	No	Never Married	<$20K	Low	0	Obstetrics and Gynecology		Mixed	Surgical	Mod	1	High	1	0	0	0	0	1	0	2	No	Yes	2	1	0	2	2	2	0	0	0	2	0	1	0	2
R_AKB4NDtb5ZjYkHT	100	Have completed Core Clerkships (usually 4th Year, occasionally 3rd Year or MD/PhD)		Post-Clinical	Clinical	25 - 27	22-27	Female	Non-Male	Caucasian		White	0	No	Never Married	<$20K	Low	0	Obstetrics and Gynecology		Mixed	Surgical	Mod	1	High	1	1	0	0	1	0	0	3	No	Yes	2	2	1	1	2	1	1	0	0	1	1	1	1	1
R_3lxhrzVgFQ1Z4DY	100	Currently on a Gap Year (e.g. Research, MBA, MPH, etc.)		Other	Other	25 - 27	22-27	Female	Non-Male	Other:	West Indian	Asian	0	No	Never Married	<$20K	Low	0	Obstetrics and Gynecology		Mixed	Surgical	Mod	0.25	Low	1	1	1	0	1	1	1	6	Yes	Yes	2	2	2	1	1	1	2	0	0	1	1	0	2	1
R_31tiqt5Em0IjamI	100	Pre-Clinical Coursework (usually 1st Year, occasionally 2nd Year or MD/PhD)		Pre-Clinical	Pre-Clinical	25 - 27	22-27	Female	Non-Male	Caucasian		White	0	No	Never Married	<$20K	Low	0	Obstetrics and Gynecology		Mixed	Surgical	Mod	0.25	Low	1	1	1	0	1	1	0	5	Yes	Yes	2	2	2	1	1	2	1	0	0	1	0	1	2	1
R_DpXlN1gbvsuY6qZ	100	Pre-Clinical Coursework (usually 1st Year, occasionally 2nd Year or MD/PhD)		Pre-Clinical	Pre-Clinical	22 - 24	22-27	Female	Non-Male	Caucasian		White	0	No	Never Married	<$20K	Low	0	Obstetrics and Gynecology		Mixed	Surgical	Mod	0	Low	1	0	0	0	1	1	1	4	Yes	Yes	2	2	1	1	2	2	2	0	0	1	0	0	1	1
R_24AXJQqz6zrAotN	100	Have begun participating in Core Clerkships (usually 3rd Year, occasionally 2nd Year or MD/PhD)		Clinical	Clinical	25 - 27	22-27	Male	Male	Caucasian		White	0	No	Never Married	<$20K	Low	0	Obstetrics and Gynecology		Mixed	Surgical	Mod	0.75	High	0	0	0	0	1	1	0	2	No	No	2	1	0	2	0	2	1	0	1	0	0	0	0	1
R_C1z9YqQesQA5ONz	100	Pre-Clinical Coursework (usually 1st Year, occasionally 2nd Year or MD/PhD)		Pre-Clinical	Pre-Clinical	25 - 27	22-27	Female	Non-Male	Asian		Asian	0	No	Never Married	<$20K	Low	0	Obstetrics and Gynecology		Mixed	Surgical	Mod	0.5	Moderate	1	1	1	0	1	1	1	6	Yes	Yes	2	2	2	1	1	1	0	0	0	0	1	2	2	1
R_3p6iLCynJ1UoF45	100	Pre-Clinical Coursework (usually 1st Year, occasionally 2nd Year or MD/PhD)		Pre-Clinical	Pre-Clinical	22 - 24	22-27	Female	Non-Male	Caucasian		White	0	No	Never Married	<$20K	Low	0	Obstetrics and Gynecology		Mixed	Surgical	Mod	0.25	Low	1	0	0	0	0	1	0	2	No	Yes	2	2	0	2	2	2	2	0	0	1	0	0	0	2
R_psfN0z2rfpd1VYd	100	Pre-Clinical Coursework (usually 1st Year, occasionally 2nd Year or MD/PhD)		Pre-Clinical	Pre-Clinical	22 - 24	22-27	Male	Male	Caucasian		White	0	No	Never Married	<$20K	Low	0	Obstetrics and Gynecology		Mixed	Surgical	Mod	0.25	Low	0	0	0	0	0	1	0	1	No	No	2	2	2	1	2	2	1	0	0	1	0	1	2	1
R_2QDOx5mIkIDvXaJ	100	Pre-Clinical Coursework (usually 1st Year, occasionally 2nd Year or MD/PhD)		Pre-Clinical	Pre-Clinical	22 - 24	22-27	Female	Non-Male	Caucasian		White	0	No	Never Married	<$20K	Low	0	Obstetrics and Gynecology		Mixed	Surgical	Mod	0.5	Moderate	0	1	0	0	1	1	0	3	No	Yes	2	2	1	1	2	2	1	0	1	2	0	1	1	0
R_246GZhuG7DNdgLp	100	Pre-Clinical Coursework (usually 1st Year, occasionally 2nd Year or MD/PhD)		Pre-Clinical	Pre-Clinical	22 - 24	22-27	Female	Non-Male	Caucasian		White	0	No	Never Married	<$20K	Low	0	Obstetrics and Gynecology		Mixed	Surgical	Mod	0.5	Moderate	0	1	0	0	1	1	0	3	No	Yes	1	1	0	0	1	1	2	1	1	2	0	-1	-1	-1
R_3ORG3T1fPHfZ7KV	100	Have begun participating in Core Clerkships (usually 3rd Year, occasionally 2nd Year or MD/PhD)		Clinical	Clinical	28 - 31	≥28	Female	Non-Male	Caucasian		White	0	No	Never Married	<$20K	Low	0	Ophthalmology		Mixed	Surgical	Mod	0.5	Moderate	1	1	1	0	1	1	0	5	Yes	Yes	2	2	1	1	1	1	1	0	0	0	1	1	1	1
R_33lsnTLtGUNlt0t	100	Pre-Clinical Coursework (usually 1st Year, occasionally 2nd Year or MD/PhD)		Pre-Clinical	Pre-Clinical	25 - 27	22-27	Female	Non-Male	Caucasian		White	0	No	Never Married	<$20K	Low	0	Otolaryngology		Mixed	Surgical	High	0	Low	0	0	0	1	0	1	0	2	No		2	1	0	0	2	1	2	1	0	2	1	-1	-1	0
R_2aaxh9rhJSC5X9T	100	Currently on a Gap Year (e.g. Research, MBA, MPH, etc.)		Other	Other	25 - 27	22-27	Male	Male	Hispanic/Latinx		Hispanic/Latinx	1	No	Never Married	<$20K	Low	0	Otolaryngology		Mixed	Surgical	High	1	High	1	1	0	0	1	1	0	4	Yes	Yes	1	1	2	1	1	1	1	0	0	1	0	0	2	1
R_1kZAkjN9NYr5OMU	100	Currently on a Gap Year (e.g. Research, MBA, MPH, etc.)		Other	Other	28 - 31	≥28	Male	Male	Asian		Asian	0	No	Never Married	<$20K	Low	0	Urology		Mixed	Surgical	High	0.75	High	0	1	1	0	1	1	0	4	Yes	Yes	2	2	2	2	2	1	1	2	1	2	1	1	0	1
R_1f93OFavi4boIYb	100	Have completed Core Clerkships (usually 4th Year, occasionally 3rd Year or MD/PhD)		Post-Clinical	Clinical	25 - 27	22-27	Male	Male	Other:	Middle eastern	White	0	No	Never Married	<$20K	Low	0	Urology		Mixed	Surgical	High	0.5	Moderate	1	1	1	1	1	1	1	7	Yes	Yes	2	2	1	2	2	2	2	0	2	2	0	0	1	0
R_6DtTQuZhkKrK5yh	100	Pre-Clinical Coursework (usually 1st Year, occasionally 2nd Year or MD/PhD)		Pre-Clinical	Pre-Clinical	<21	≤21	Male	Male	Asian		Asian	0	No	Never Married	<$20K	Low	0	Urology		Mixed	Surgical	High	0.25	Low	0	0	0	0	0	1	0	1	No	No	1	2	2	2	2	1	0	0	1	1	0	2	2	1
R_1g2vLpvUhzCBtil	100	Currently on a Gap Year (e.g. Research, MBA, MPH, etc.)		Other	Other	28 - 31	≥28	Female	Non-Male	Caucasian		White	0	No	Never Married	<$20K	Low	0	Orthopaedic Surgery		Surgical	Surgical	High	1	High	0	0	0	0	0	0	0	0	No	No	2	2	1	1	2	1	2	1	1	1	1	0	0	0
R_0CKbajZ7537ebsd	100	Pre-Clinical Coursework (usually 1st Year, occasionally 2nd Year or MD/PhD)		Pre-Clinical	Pre-Clinical	22 - 24	22-27	Female	Non-Male	Caucasian		White	0	No	Never Married	<$20K	Low	0	Surgery		Surgical	Surgical	Mod			0	0	0	0	0	1	0	1	No		2	1	0	1	1	2	1	0	0	1	0	0	0	1
R_3EfZKDYUg3f2YdB	100	Pre-Clinical Coursework (usually 1st Year, occasionally 2nd Year or MD/PhD)		Pre-Clinical	Pre-Clinical	22 - 24	22-27	Female	Non-Male	Other:	Ashkenazi	Other	0	No	Never Married	<$20K	Low	0	Orthopaedic Surgery		Surgical	Surgical	High	0.75	High	0	0	1	1	1	1	0	4	Yes	No	2	1	0	1	2	2	1	0	0	2	0	0	0	1
R_3Kor9owjW0Magjw	100	Have completed Core Clerkships (usually 4th Year, occasionally 3rd Year or MD/PhD)		Post-Clinical	Clinical	28 - 31	≥28	Male	Male	Caucasian		White	0	No	Never Married	<$20K	Low	0	Surgery		Surgical	Surgical	Mod	1	High	0	1	0	0	0	0	0	1	No	Yes	2	2	1	2	1	1	1	0	1	1	1	1	1	1
R_pzMvaZfmaRUKX6h	100	Have completed Core Clerkships (usually 4th Year, occasionally 3rd Year or MD/PhD)		Post-Clinical	Clinical	25 - 27	22-27	Female	Non-Male	Asian		Asian	0	No	Never Married	<$20K	Low	0	Neurosurgery		Surgical	Surgical	High	1	High	0	0	0	0	1	0	0	1	No	No	2	2	2	2	2	1	0	0	1	1	1	2	2	1
R_2PuiNFFWKCVGbUV	100	Pre-Clinical Coursework (usually 1st Year, occasionally 2nd Year or MD/PhD)		Pre-Clinical	Pre-Clinical	22 - 24	22-27	Male	Male	Caucasian		White	0	No	Never Married	<$20K	Low	0	Surgery		Surgical	Surgical	Mod	0.75	High	0	0	0	1	0	0	0	1	No	No	2	1	1	1	1	1	1	0	1	1	1	0	1	0
R_1HdkEkJI1j9pfRm	100	Pre-Clinical Coursework (usually 1st Year, occasionally 2nd Year or MD/PhD)		Pre-Clinical	Pre-Clinical	25 - 27	22-27	Male	Male	Caucasian		White	0	No	Never Married	<$20K	Low	0	Orthopaedic Surgery		Surgical	Surgical	High	0.75	High	1	1	1	0	1	1	0	5	Yes	Yes	2	2	2	2	2	1	0	0	0	2	1	2	2	2
R_2CxJ6UWOZIgpUgo	100	Pre-Clinical Coursework (usually 1st Year, occasionally 2nd Year or MD/PhD)		Pre-Clinical	Pre-Clinical	25 - 27	22-27	Female	Non-Male	Caucasian		White	0	No	Never Married	<$20K	Low	0	Surgery		Surgical	Surgical	Mod	0.5	Moderate	0	0	0	0	0	0	0	0	No	No	2	2	1	1	2	1	1	0	1	2	1	1	1	0
R_2SqmExalEiBPRze	100	Pre-Clinical Coursework (usually 1st Year, occasionally 2nd Year or MD/PhD)		Pre-Clinical	Pre-Clinical	25 - 27	22-27	Male	Male	Caucasian		White	0	Yes	Never Married	<$20K	Low	0	Surgery	Pediatric Surgery	Surgical	Surgical	Mod	0.75	High	0	0	0	0	0	1	1	2	No		2	2	0	1	2	2	2	0	0	1	0	0	0	1
R_eo0tpFmKQmTXEZz	100	Pre-Clinical Coursework (usually 1st Year, occasionally 2nd Year or MD/PhD)		Pre-Clinical	Pre-Clinical	22 - 24	22-27	Female	Non-Male	Asian		Asian	0	No	Never Married	<$20K	Low	0	Plastic Surgery		Surgical	Surgical	High	0.5	Moderate	0	0	0	0	0	0	0	0	No	No	2	1	0	1	2	2	1	0	0	1	0	0	0	1
R_RLyYUWv2PBKJeU1	100	Pre-Clinical Coursework (usually 1st Year, occasionally 2nd Year or MD/PhD)		Pre-Clinical	Pre-Clinical	22 - 24	22-27	Male	Male	Caucasian		White	0	No	Never Married	<$20K	Low	0	Thoracic Surgery		Surgical	Surgical	High	0.25	Low	1	0	0	0	1	1	0	3	No	Yes	2	2	0	1	1	2	1	0	0	1	0	1	0	1
R_3EbqI0CByQEXzvy	100	Pre-Clinical Coursework (usually 1st Year, occasionally 2nd Year or MD/PhD)		Pre-Clinical	Pre-Clinical	22 - 24	22-27	Female	Non-Male	Caucasian		White	0	No	Never Married	<$20K	Low	0	Plastic Surgery		Surgical	Surgical	High	0.75	High	0	0	0	0	1	1	0	2	No	No	2	2	0	1	2	1	1	0	0	1	1	1	0	1
R_3oz4iEN7FpAtyzZ	100	Have begun participating in Core Clerkships (usually 3rd Year, occasionally 2nd Year or MD/PhD)		Clinical	Clinical	25 - 27	22-27	Female	Non-Male	Hispanic/Latinx		Hispanic/Latinx	1	Yes	Never Married	<$20K	Low	0	Surgery		Surgical	Surgical	Mod	0.75	High	0	1	1	1	1	1	1	6	Yes	Yes	0	0	0	0	0	1	2	2	2	2	-1	-2	-2	-2
R_1CD5cEVeIF9O218	100	Pre-Clinical Coursework (usually 1st Year, occasionally 2nd Year or MD/PhD)		Pre-Clinical	Pre-Clinical	22 - 24	22-27	Male	Male	Asian		Asian	0	No	Never Married	<$20K	Low	0	Radiology-Interventional		Mixed		High	1	High	0	0	0	0	0	1	0	1	No	No	2	2	2	2	2	1	2	0	1	1	1	0	2	1
R_ODwCHtOp3IJu4I9	100	Have completed Core Clerkships (usually 4th Year, occasionally 3rd Year or MD/PhD)		Post-Clinical	Clinical	25 - 27	22-27	Male	Male	Prefer Not to Answer		Prefer Not to Answer		No	Never Married	<$20K	Low	0	Radiology-Interventional		Mixed		High	0.5	Moderate	1	1	1	1	1	1	0	6	Yes	Yes	1	1	2	2	1	1	0	1	0	1	0	1	1	2
R_3g01YrLsecp4ecD	100	Have begun participating in Core Clerkships (usually 3rd Year, occasionally 2nd Year or MD/PhD)		Clinical	Clinical	22 - 24	22-27	Female	Non-Male	Caucasian		White	0	No	Never Married	<$20K	Low	0	Pediatrics		Medical	Medical	Low	0.25	Low	1	1	1	1	1	1	1	7	Yes	Yes	2	1	1	1	1	0	0	0	0	1	2	1	1	1
R_2zM8ETg8Vk7NCgD	100	Pre-Clinical Coursework (usually 1st Year, occasionally 2nd Year or MD/PhD)		Pre-Clinical	Pre-Clinical	22 - 24	22-27	Female	Non-Male	Caucasian		White	0	No	Never Married	<$20K	Low	0	Internal Medicine		Medical	Medical	Low	0.25	Low	0	0	0	1	1	0	0	2	No	No	1	1	0	1	2	0	0	0	1	2	1	1	0	0
R_1OZcgh1YcKmOTGv	100	Have completed Core Clerkships (usually 4th Year, occasionally 3rd Year or MD/PhD)		Post-Clinical	Clinical	25 - 27	22-27	Female	Non-Male	Caucasian		White	0	No	Married	<$20K	Low	0	Family Medicine		Medical	Medical	Low	1	High	1	1	1	1	1	1	1	7	Yes	Yes	2	1	1	1	1	0	0	0	1	0	2	1	1	0
R_1QgzNNiZ0TdMisP	100	Pre-Clinical Coursework (usually 1st Year, occasionally 2nd Year or MD/PhD)		Pre-Clinical	Pre-Clinical	22 - 24	22-27	Female	Non-Male	Caucasian		White	0	No	Never Married	<$20K	Low	0	Medicine-Pediatrics		Medical	Medical	Mod	0.75	High	1	1	1	0	1	1	0	5	Yes	Yes	2	0	0	0	2	1	0	0	0	1	1	0	0	0
R_2QKEaJA86eS5k7I	100	Have completed Core Clerkships (usually 4th Year, occasionally 3rd Year or MD/PhD)		Post-Clinical	Clinical	25 - 27	22-27	Female	Non-Male	Caucasian		White	0	No	Never Married	<$20K	Low	0	Medicine-Pediatrics		Medical	Medical	Mod	1	High	1	1	0	1	1	1	0	5	Yes	Yes	1	2	1	2	2	0	0	0	0	1	1	2	1	2
R_sj0oJxzQRT0oev7	100	Currently on a Gap Year (e.g. Research, MBA, MPH, etc.)		Other	Other	28 - 31	≥28	Female	Non-Male	Hispanic/Latinx		Hispanic/Latinx	1	Yes	Never Married	<$20K	Low	0	Pediatrics		Medical	Medical	Low	0	Low	0	1	1	1	0	1	0	4	Yes	Yes	1	1	1	1	1	1	1	0	0	1	0	0	1	1
R_2qaZsgmyOanNZ9X	100	Have completed Core Clerkships (usually 4th Year, occasionally 3rd Year or MD/PhD)		Post-Clinical	Clinical	25 - 27	22-27	Female	Non-Male	Asian		Asian	0	No	Never Married	<$20K	Low	0	Internal Medicine		Medical	Medical	Low	0.75	High	0	0	0	1	1	0	0	2	No		2	2	1	2	2	1	0	0	2	2	1	2	1	0
R_BAp6UUllRhCTXxL	100	Have begun participating in Core Clerkships (usually 3rd Year, occasionally 2nd Year or MD/PhD)		Clinical	Clinical	22 - 24	22-27	Female	Non-Male	Asian		Asian	0	No	Never Married	<$20K	Low	0	Internal Medicine		Medical	Medical	Low	0.5	Moderate	0	1	0	0	0	1	1	3	No	Yes	2	1	1	1	2	1	0	0	0	2	1	1	1	1
R_25vxX7QIP4AwBCw	100	Have begun participating in Core Clerkships (usually 3rd Year, occasionally 2nd Year or MD/PhD)		Clinical	Clinical	28 - 31	≥28	Male	Male	Asian		Asian	0	No	Never Married	<$20K	Low	0	Internal Medicine		Medical	Medical	Low	1	High	0	0	0	1	0	0	0	1	No	No	2	2	0	1	2	1	1	0	1	2	1	1	0	0
R_1OU143lmz5R3f0e	100	Have completed Core Clerkships (usually 4th Year, occasionally 3rd Year or MD/PhD)		Post-Clinical	Clinical	25 - 27	22-27	Female	Non-Male	Caucasian		White	0	No	Never Married	<$20K	Low	0	Family Medicine		Medical	Medical	Low	0.75	High	0	1	0	0	1	1	0	3	No	Yes	2	2	1	1	2	1	0	0	0	1	1	2	1	1
R_1poirDX6rWJWk77	100	Have completed Core Clerkships (usually 4th Year, occasionally 3rd Year or MD/PhD)		Post-Clinical	Clinical	25 - 27	22-27	Female	Non-Male	Asian		Asian	0	No	Never Married	<$20K	Low	0	Family Medicine		Medical	Medical	Low	1	High	0	1	0	0	0	0	0	1	No	Yes	2	1	1	1	1	1	0	0	0	1	1	1	1	1
R_1GJlVJ0gq5m1zXk	100	Pre-Clinical Coursework (usually 1st Year, occasionally 2nd Year or MD/PhD)		Pre-Clinical	Pre-Clinical	22 - 24	22-27	Female	Non-Male	Asian		Asian	0	Yes	Never Married	<$20K	Low	0	Psychiatry		Medical	Medical	Low	0.75	High	1	1	1	1	1	1	1	7	Yes	Yes	2	2	2	2	2	1	0	0	0	2	1	2	2	2
R_2WPG1ZeDgZl21Hk	100	Other:	PA-S2 core clerkship and electives	Other	Other	25 - 27	22-27	Female	Non-Male	Caucasian		White	0	No	Never Married	<$20K	Low	0	Pediatrics		Medical	Medical	Low	0.75	High	1	0	0	0	1	1	1	4	Yes	Yes	2	2	0	1	2	1	0	0	0	1	1	2	0	1
R_3m32gGdHQwPZJos	100	Pre-Clinical Coursework (usually 1st Year, occasionally 2nd Year or MD/PhD)		Pre-Clinical	Pre-Clinical	22 - 24	22-27	Female	Non-Male	Caucasian		White	0	No	Never Married	<$20K	Low	0	Medicine-Pediatrics		Medical	Medical	Mod	0.75	High	0	0	0	0	1	0	0	1	No	No	2	2	2	2	2	2	2	1	0	2	0	0	1	2
R_3qlGLnst8PF40ZD	100	Pre-Clinical Coursework (usually 1st Year, occasionally 2nd Year or MD/PhD)		Pre-Clinical	Pre-Clinical	<21	≤21	Female	Non-Male	Asian		Asian	0	No	Never Married	<$20K	Low	0	Pediatrics		Medical	Medical	Low	0.5	Moderate	0	0	0	1	1	1	0	3	No	No	2	1	1	1	1	1	0	0	1	1	1	1	1	0
R_1j7A2dqayPA1dJE	100	Pre-Clinical Coursework (usually 1st Year, occasionally 2nd Year or MD/PhD)		Pre-Clinical	Pre-Clinical	<21	≤21	Male	Male	Caucasian		White	0	No	Never Married	<$20K	Low	0	Pediatrics		Medical	Medical	Low	0.25	Low	0	0	1	0	1	1	0	3	No	No	2					1					1
R_3Myw5s9sPMz2YaA	100	Pre-Clinical Coursework (usually 1st Year, occasionally 2nd Year or MD/PhD)		Pre-Clinical	Pre-Clinical	22 - 24	22-27	Female	Non-Male	Asian		Asian	0	Yes	Never Married	<$20K	Low	0	Internal Medicine		Medical	Medical	Low	0.25	Low	0	0	0	1	0	1	0	2	No	No	2	1	1	1	1	1	0	0	0	1	1	1	1	1
R_21tYUCdMQteD6HJ	100	Pre-Clinical Coursework (usually 1st Year, occasionally 2nd Year or MD/PhD)		Pre-Clinical	Pre-Clinical	25 - 27	22-27	Female	Non-Male	Asian,Black/African		Multiracial	0	No	Never Married	<$20K	Low	0	Pediatrics		Medical	Medical	Low	1	High	1	0	0	0	0	1	0	2	No	Yes	2	1	1	2	2	1	1	1	2	2	1	0	0	0
R_10NsRIXlw9Lp3ph	100	Pre-Clinical Coursework (usually 1st Year, occasionally 2nd Year or MD/PhD)		Pre-Clinical	Pre-Clinical	22 - 24	22-27	Female	Non-Male	Asian		Asian	0	No	Never Married	<$20K	Low	0	Pediatrics		Medical	Medical	Low	1	High	0	1	0	0	1	0	0	2	No	Yes	2	2	2	2	1	1	1	0	2	1	1	1	2	0
R_ZdZq7Tso8kZeE7L	100	Pre-Clinical Coursework (usually 1st Year, occasionally 2nd Year or MD/PhD)		Pre-Clinical	Pre-Clinical	<21	≤21	Female	Non-Male	Caucasian		White	0	Yes	Never Married	<$20K	Low	0	Pediatrics		Medical	Medical	Low	0.25	Low	0	0	0	0	1	1	1	3	No	No	2	1	1	2	2	1	1	0	2	2	1	0	1	0
R_1QGWAmJte0iwy56	100	Have completed Core Clerkships (usually 4th Year, occasionally 3rd Year or MD/PhD)		Post-Clinical	Clinical	28 - 31	≥28	Female	Non-Male	Caucasian		White	0	Yes	Never Married	<$20K	Low	0	Psychiatry		Medical	Medical	Low	1	High	1	1	1	1	1	1	1	7	Yes	Yes	2	1	2	2	2	1	0	0	0	1	1	1	2	2
R_3nl0MkSdnAZoPSY	100	Pre-Clinical Coursework (usually 1st Year, occasionally 2nd Year or MD/PhD)		Pre-Clinical	Pre-Clinical	22 - 24	22-27	Female	Non-Male	Asian		Asian	0	No	Never Married	<$20K	Low	0	Anesthesiology		Mixed	Medical	Low	0	Low	0	1	0	1	0	1	0	3	No	Yes	2	1	0	1	2	2	0	0	0	2	0	1	0	1
R_vPNxqjBUV6YwGLn	100	Pre-Clinical Coursework (usually 1st Year, occasionally 2nd Year or MD/PhD)		Pre-Clinical	Pre-Clinical	22 - 24	22-27	Female	Non-Male	Asian		Asian	0	No	Never Married	<$20K	Low	0	Dermatology		Mixed	Medical	High	0.25	Low	0	0	0	0	1	1	0	2	No	No	2	1	1	1	2	1	0	0	0	2	1	1	1	1
R_1o26yZ0AKC1ay1L	100	Pre-Clinical Coursework (usually 1st Year, occasionally 2nd Year or MD/PhD)		Pre-Clinical	Pre-Clinical	25 - 27	22-27	Female	Non-Male	Black/African		Black/African	1	No	Never Married	<$20K	Low	0	Emergency Medicine		Mixed	Medical	Mod	0.5	Moderate	1	1	1	0	0	1	1	5	Yes	Yes	1	1	0	1	2	1	0	0	1	2	0	1	0	0
R_3shppMJfUAmX9xx	100	Have begun participating in Core Clerkships (usually 3rd Year, occasionally 2nd Year or MD/PhD)		Clinical	Clinical	25 - 27	22-27	Female	Non-Male	Asian		Asian	0	No	Never Married	<$20K	Low	0	Emergency Medicine		Mixed	Medical	Mod	0.75	High	1	1	1	1	1	1	1	7	Yes	Yes	2	1	0	1	2	0	0	0	0	1	2	1	0	1
R_1jHzzXSG3bnEhuD	100	Pre-Clinical Coursework (usually 1st Year, occasionally 2nd Year or MD/PhD)		Pre-Clinical	Pre-Clinical	22 - 24	22-27	Male	Male	Black/African		Black/African	1	No	Never Married	<$20K	Low	0	Emergency Medicine		Mixed	Medical	Mod	0.5	Moderate	0	0	0	0	0	0	0	0	No	No	2	1	1	1	2	1	0	0	0	1	1	1	1	1
R_1rrko3NLm6Em2PU	100	Pre-Clinical Coursework (usually 1st Year, occasionally 2nd Year or MD/PhD)		Pre-Clinical	Pre-Clinical	22 - 24	22-27	Female	Non-Male	Caucasian		White	0	No	Never Married	<$20K	Low	0	Emergency Medicine		Mixed	Medical	Mod	0.25	Low	1	1	1	0	1	1	1	6	Yes	Yes	2	1	1	1	1	1	0	0	0	1	1	1	1	1
R_3FWMM2hCL5MTojU	100	Pre-Clinical Coursework (usually 1st Year, occasionally 2nd Year or MD/PhD)		Pre-Clinical	Pre-Clinical	<21	≤21	Male	Male	Asian		Asian	0	No	Never Married	<$20K	Low	0	Emergency Medicine		Mixed	Medical	Mod	0.25	Low	0	0	0	0	0	0	0	0	No	No	2	0	0	1	2	1	0	0	1	2	1	0	0	0
R_1g7k44FjQp1gkWF	100	Pre-Clinical Coursework (usually 1st Year, occasionally 2nd Year or MD/PhD)		Pre-Clinical	Pre-Clinical	<21	≤21	Female	Non-Male	Caucasian		White	0	No	Never Married	<$20K	Low	0	Emergency Medicine		Mixed	Medical	Mod	0.75	High	0	0	1	0	0	1	0	2	No	No	2	1	0	1	2	1	0	0	1	2	1	1	0	0
R_dnENYy7CDOoFg65	100	Pre-Clinical Coursework (usually 1st Year, occasionally 2nd Year or MD/PhD)		Pre-Clinical	Pre-Clinical	25 - 27	22-27	Female	Non-Male	Black/African		Black/African	1	Yes	Never Married	<$20K	Low	0	Obstetrics and Gynecology		Mixed	Surgical	Mod	0.25	Low	1	0	1	0	0	1	1	4	Yes	Yes	1	0	0	0	2	0	0	0	0	0	1	0	0	0
R_DqQJwG2RR4jWcPT	100	Pre-Clinical Coursework (usually 1st Year, occasionally 2nd Year or MD/PhD)		Pre-Clinical	Pre-Clinical	22 - 24	22-27	Female	Non-Male	Asian		Asian	0	No	Never Married	<$20K	Low	0	Obstetrics and Gynecology		Mixed	Surgical	Mod	0.75	High	1	0	0	0	0	1	0	2	No	Yes	2	1	1	0	1	1	0	0	0	1	1	1	1	0
R_3gUCHB2EF668Ys8	100	Pre-Clinical Coursework (usually 1st Year, occasionally 2nd Year or MD/PhD)		Pre-Clinical	Pre-Clinical	22 - 24	22-27	Female	Non-Male	Hispanic/Latinx		Hispanic/Latinx	1	No	Never Married	<$20K	Low	0	Obstetrics and Gynecology		Mixed	Surgical	Mod	0.5	Moderate	1	1	1	0	0	1	0	4	Yes	Yes	2	1	1	2	2	2	0	0	1	2	0	1	1	1
R_3lE66InzNT1ZI7v	100	Pre-Clinical Coursework (usually 1st Year, occasionally 2nd Year or MD/PhD)		Pre-Clinical	Pre-Clinical	22 - 24	22-27	Female	Non-Male	Asian		Asian	0	No	Never Married	<$20K	Low	0	Obstetrics and Gynecology		Mixed	Surgical	Mod	0.5	Moderate	0	0	0	0	0	1	0	1	No	No	2	1	0	0	2	1	0	0	0	1	1	1	0	0
R_1IgfqjHasSSyUWT	100	Have completed Core Clerkships (usually 4th Year, occasionally 3rd Year or MD/PhD)		Post-Clinical	Clinical	22 - 24	22-27	Female	Non-Male	Asian,Caucasian		Multiracial	0	No	Never Married	<$20K	Low	0	Obstetrics and Gynecology		Mixed	Surgical	Mod	1	High	0	0	1	0	1	1	0	3	No	No	2	1	1	1	1	0	0	0	1	0	2	1	1	0
R_1NDfLwjzSifdB9w	100	Have completed Core Clerkships (usually 4th Year, occasionally 3rd Year or MD/PhD)		Post-Clinical	Clinical	25 - 27	22-27	Female	Non-Male	Caucasian		White	0	No	Never Married	<$20K	Low	0	Obstetrics and Gynecology		Mixed	Surgical	Mod	1	High	1	1	0	0	0	0	0	2	No	Yes	2	2	2	1	2	1	1	1	0	1	1	1	1	1
R_3irIFLsxi2zubz8	100	Pre-Clinical Coursework (usually 1st Year, occasionally 2nd Year or MD/PhD)		Pre-Clinical	Pre-Clinical	25 - 27	22-27	Female	Non-Male	Asian		Asian	0	No	Never Married	<$20K	Low	0	Ophthalmology		Mixed	Surgical	Mod	0.5	Moderate	1	1	1	0	1	1	0	5	Yes	Yes	2	2	0	1	2		0	0	0	1		2	0	1
R_3oSGnm1KO3466Zk	100	Pre-Clinical Coursework (usually 1st Year, occasionally 2nd Year or MD/PhD)		Pre-Clinical	Pre-Clinical	22 - 24	22-27	Female	Non-Male	Asian		Asian	0	No	Never Married	<$20K	Low	0	Ophthalmology		Mixed	Surgical	Mod	0.25	Low	1	0	0	1	1	1	0	4	Yes	Yes	2	1	0	1	1	1	1	0	0	0	1	0	0	1
R_1nTOie5iLDBGQi6	100	Pre-Clinical Coursework (usually 1st Year, occasionally 2nd Year or MD/PhD)		Pre-Clinical	Pre-Clinical	22 - 24	22-27	Female	Non-Male	Asian		Asian	0	No	Never Married	<$20K	Low	0	Ophthalmology		Mixed	Surgical	Mod	1	High	1	1	0	1	1	1	1	6	Yes	Yes	2	1	0	1	2	2	0	0	0	2	0	1	0	1
R_2BthYIKyLTgK9zw	100	Have completed Core Clerkships (usually 4th Year, occasionally 3rd Year or MD/PhD)		Post-Clinical	Clinical	25 - 27	22-27	Male	Male	Asian		Asian	0	No	Never Married	<$20K	Low	0	Otolaryngology		Mixed	Surgical	High	1	High	1	1	1	0	1	1	0	5	Yes	Yes	1	0		1	1	2	2	2	1	2	-1	-2		0
R_1KxLozTS4QDNrS4	100	Currently on a Gap Year (e.g. Research, MBA, MPH, etc.)		Other	Other	22 - 24	22-27	Female	Non-Male	Black/African		Black/African	1	No	Never Married	<$20K	Low	0	Plastic Surgery		Surgical	Surgical	High	1	High	1	1	1	1	1	1	1	7	Yes	Yes	1	1	0	0	1	0	0	0	0	1	1	1	0	0
R_2zx7tdcXgX6SXeM	100	Have completed Core Clerkships (usually 4th Year, occasionally 3rd Year or MD/PhD)		Post-Clinical	Clinical	25 - 27	22-27	Female	Non-Male	Hispanic/Latinx		Hispanic/Latinx	1	No	Never Married	<$20K	Low	0	Surgery		Surgical	Surgical	Mod	0.75	High	1	1	1	1	1	1	1	7	Yes	Yes	2	1	1	1	1	0	0	1	1	1	2	1	0	0
R_1lAj44X1xResQJ2	100	Pre-Clinical Coursework (usually 1st Year, occasionally 2nd Year or MD/PhD)		Pre-Clinical	Pre-Clinical	<21	≤21	Male	Male	Asian		Asian	0	No	Never Married	<$20K	Low	0	Thoracic Surgery	Other:	Surgical	Surgical	High	0.5	Moderate	0	0	0	0	0	0	0	0	No	No	2	1	1	1	1	1	0	0	2	0	1	1	1	-1
R_3CVNNxdzvJo64hg	100	Pre-Clinical Coursework (usually 1st Year, occasionally 2nd Year or MD/PhD)		Pre-Clinical	Pre-Clinical	22 - 24	22-27	Male	Male	Caucasian		White	0	No	Never Married	<$20K	Low	0	Orthopaedic Surgery		Surgical	Surgical	High	0.25	Low	0	0	1	0	0	1	0	2	No	No	2	1	1	1	2	1	0	0	1	2	1	1	1	0
R_tREXkxkHj9ssVix	100	Pre-Clinical Coursework (usually 1st Year, occasionally 2nd Year or MD/PhD)		Pre-Clinical	Pre-Clinical	22 - 24	22-27	Male	Male	Caucasian		White	0	No	Never Married	<$20K	Low	0	Orthopaedic Surgery		Surgical	Surgical	High	0.5	Moderate	1	0	1	0	0	1	0	3	No	Yes	1	1	1	1	1	1	0	0	0	0	0	1	1	1
R_1Qsm4e2iIGPo8Nh	100	Pre-Clinical Coursework (usually 1st Year, occasionally 2nd Year or MD/PhD)		Pre-Clinical	Pre-Clinical	22 - 24	22-27	Female	Non-Male	Asian		Asian	0	No	Never Married	<$20K	Low	0	Surgery		Surgical	Surgical	Mod	0.25	Low	0	1	0	0	0	0	0	1	No	Yes	2	1	1	1	2	1	0	0	1	2	1	1	1	0
R_279w6SB88W0qu6x	100	Pre-Clinical Coursework (usually 1st Year, occasionally 2nd Year or MD/PhD)		Pre-Clinical	Pre-Clinical	22 - 24	22-27	Female	Non-Male	Asian		Asian	0	Yes	Never Married	<$20K	Low	0	Neurosurgery		Surgical	Surgical	High	0.5	Moderate	1	0	1	1	1	1	0	5	Yes	Yes	2	1	1	1	2	1	0	0	1	2	1	1	1	0
R_2ASiwujFqOfM8aw	100	Pre-Clinical Coursework (usually 1st Year, occasionally 2nd Year or MD/PhD)		Pre-Clinical	Pre-Clinical	22 - 24	22-27	Male	Male	Caucasian		White	0	No	Never Married	<$20K	Low	0	Radiology-Interventional		Mixed		High	0.5	Moderate	1	0	0	1	1	1	0	4	Yes	Yes	2	2	1	2	2	1	0	0	1	1	1	2	1	1
R_Yb5mt8WCdARMn1T	100	Pre-Clinical Coursework (usually 1st Year, occasionally 2nd Year or MD/PhD)		Pre-Clinical	Pre-Clinical	22 - 24	22-27	Female	Non-Male	Caucasian		White	0	No	Never Married	<$20K	Low	0	Internal Medicine		Medical	Medical	Low	0.5	Moderate	0	0	0	0	1	1	0	2	No	No	2	2	1	1	2	1	1	0	0	1	1	1	1	1
R_1FbkX4CmmLYdLYE	100	Pre-Clinical Coursework (usually 1st Year, occasionally 2nd Year or MD/PhD)		Pre-Clinical	Pre-Clinical	28 - 31	≥28	Female	Non-Male	Caucasian		White	0	No	Never Married	<$20K	Low	0	Pediatrics		Medical	Medical	Low	0.25	Low	1	0	0	0	0	1	0	2	No	Yes	2	2	0	1	1	1	1	0	0	1	1	1	0	1
R_UuLRFi7s6RTHXPz	100	Pre-Clinical Coursework (usually 1st Year, occasionally 2nd Year or MD/PhD)		Pre-Clinical	Pre-Clinical	22 - 24	22-27	Female	Non-Male	Caucasian		White	0	No	Never Married	<$20K	Low	0	Internal Medicine		Medical	Medical	Low	0.75	High	1	0	0	0	1	1	0	3	No	Yes	2	2	0	1	1	2	1	0	0	1	0	1	0	1
R_2BnxctD39LtjytK	100	Pre-Clinical Coursework (usually 1st Year, occasionally 2nd Year or MD/PhD)		Pre-Clinical	Pre-Clinical	22 - 24	22-27	Female	Non-Male	Asian		Asian	0	No	Never Married	<$20K	Low	0	Medicine-Pediatrics		Medical	Medical	Mod	0.5	Moderate	0	0	0	0	1	1	0	2	No	No	2	1	1	1	1	1	1	0	0	1	1	0	1	1
R_3sgesPYM9GzBfmL	100	Pre-Clinical Coursework (usually 1st Year, occasionally 2nd Year or MD/PhD)		Pre-Clinical	Pre-Clinical	25 - 27	22-27	Female	Non-Male	Caucasian		White	0	No	Never Married	<$20K	Low	0	Medicine-Pediatrics		Medical	Medical	Mod	0.75	High	0	1	1	1	0	1	0	4	Yes	Yes	2	1	0	1	1	2	1	0	1	1	0	0	0	0
R_1K2e2qXegHnyRDC	100	Pre-Clinical Coursework (usually 1st Year, occasionally 2nd Year or MD/PhD)		Pre-Clinical	Pre-Clinical	22 - 24	22-27	Male	Male	Asian,Caucasian		Multiracial	0	No	Never Married	<$20K	Low	0	Neurology		Medical	Medical	Mod	0.25	Low	0	1	0	0	0	0	0	1	No	Yes	2	1	0	1	2	2	1	0	1	2	0	0	0	0
R_25uvSdNRUpM4ayn	100	Pre-Clinical Coursework (usually 1st Year, occasionally 2nd Year or MD/PhD)		Pre-Clinical	Pre-Clinical	22 - 24	22-27	Female	Non-Male	Asian		Asian	0	No	Never Married	<$20K	Low	0	Pediatrics		Medical	Medical	Low	0	Low	0	0	0	0	0	0	0	0	No	No	2	2	1	1	2	2	2	0	0	2	0	0	1	1
R_9n5jcDKqg6th53b	100	Pre-Clinical Coursework (usually 1st Year, occasionally 2nd Year or MD/PhD)		Pre-Clinical	Pre-Clinical	<21	≤21	Female	Non-Male	Asian		Asian	0	No	Never Married	<$20K	Low	0	Internal Medicine		Medical	Medical	Low	0.5	Moderate	1	0	1	1	0	1	0	4	Yes	Yes	2	2	1	1	1	1	1	0	0	0	1	1	1	1
R_2rwoWriF4AT1mui	100	Pre-Clinical Coursework (usually 1st Year, occasionally 2nd Year or MD/PhD)		Pre-Clinical	Pre-Clinical	25 - 27	22-27	Male	Male	Asian		Asian	0	No	Never Married	<$20K	Low	0	Internal Medicine		Medical	Medical	Low	0.5	Moderate	1	0	0	0	0	1	0	2	No	Yes	2	2	1	2	2	2	2	0	1	1	0	0	1	1
R_xho8AQ7Aywc4Re9	100	Have begun participating in Core Clerkships (usually 3rd Year, occasionally 2nd Year or MD/PhD)		Clinical	Clinical	25 - 27	22-27	Female	Non-Male	Asian		Asian	0	No	Never Married	<$20K	Low	0	Pediatrics		Medical	Medical	Low	0.75	High	0	0	0	0	1	0	0	1	No	No	2	1	0	1	1	2	1	0	0	1	0	0	0	1
R_215nHko1BHGCaQP	100	Have begun participating in Core Clerkships (usually 3rd Year, occasionally 2nd Year or MD/PhD)		Clinical	Clinical	28 - 31	≥28	Female	Non-Male	Caucasian		White	0	No	Married	<$20K	Low	0	Obstetrics and Gynecology		Mixed	Surgical	Mod	1	High	0	1	0	1	0	0	0	2	No	Yes	2	2	0	1	2	1	1	0	0	1	1	1	0	1
R_1Ipllu2AOOxFWKe	100	Pre-Clinical Coursework (usually 1st Year, occasionally 2nd Year or MD/PhD)		Pre-Clinical	Pre-Clinical	22 - 24	22-27	Female	Non-Male	Caucasian		White	0	No	Never Married	<$20K	Low	0	Surgery		Surgical	Surgical	Mod	0.75	High	1	1	1	1	0	1	1	6	Yes	Yes	2	2	2	1	1	2	1	0	0	1	0	1	2	1
R_2WPBO48gOvi5UkV	100	Pre-Clinical Coursework (usually 1st Year, occasionally 2nd Year or MD/PhD)		Pre-Clinical	Pre-Clinical	22 - 24	22-27	Female	Non-Male	Caucasian		White	0	No	Never Married	<$20K	Low	0	Surgery		Surgical	Surgical	Mod	0.25	Low	0	0	0	0	1	0	0	1	No	No	2	2	2	2	2	2	2	0	1	2	0	0	2	1
R_1omOe4soVpWGwWG	100	Currently on a Gap Year (e.g. Research, MBA, MPH, etc.)		Other	Other	25 - 27	22-27	Male	Male	Caucasian		White	0	No	Never Married	<$20K	Low	0	Plastic Surgery		Surgical	Surgical	High	1	High	0	0	0	0	1	0	0	1	No	No	2	2	0	1	2	2	2	0	1	1	0	0	0	0
R_a2BO5584qMOLy2R	100	Pre-Clinical Coursework (usually 1st Year, occasionally 2nd Year or MD/PhD)		Pre-Clinical	Pre-Clinical	25 - 27	22-27	Female	Non-Male	Caucasian		White	0	No	Never Married	<$20K	Low	0	Pediatrics		Medical	Medical	Low	0.5	Moderate	1	1	1	0	0	1	1	5	Yes	Yes	2	2	1	1	2	1	0	0	0	1	1	2	1	1
R_2cARh13F0EblAc9	100	Have begun participating in Core Clerkships (usually 3rd Year, occasionally 2nd Year or MD/PhD)		Clinical	Clinical	22 - 24	22-27	Female	Non-Male	Asian		Asian	0	Yes	Never Married	<$20K	Low	0	Internal Medicine		Medical	Medical	Low	0.75	High	1	1	1	1	0	1	1	6	Yes	Yes	2	2	2	2	2	2	1	1	0	2	0	1	1	2
R_R3LVSFVfxgyc5s5	100	Have completed Core Clerkships (usually 4th Year, occasionally 3rd Year or MD/PhD)		Post-Clinical	Clinical	25 - 27	22-27	Female	Non-Male	Caucasian		White	0	No	Never Married	<$20K	Low	0	Internal Medicine		Medical	Medical	Low	1	High	0	0	0	0	0	1	0	1	No	No	2	1	0	1	1	1	0	0	0	0	1	1	0	1
R_Ac9WqNvFZjFzJZf	100	Pre-Clinical Coursework (usually 1st Year, occasionally 2nd Year or MD/PhD)		Pre-Clinical	Pre-Clinical	22 - 24	22-27	Male	Male	Hispanic/Latinx		Hispanic/Latinx	1	No	Never Married	<$20K	Low	0	Pediatrics		Medical	Medical	Low	0.75	High	1	1	1	1	1	1	1	7	Yes	Yes	2	1	1	1	1	1	0	0	0	0	1	1	1	1
R_6YcNyi7NppNK945	100	Pre-Clinical Coursework (usually 1st Year, occasionally 2nd Year or MD/PhD)		Pre-Clinical	Pre-Clinical	25 - 27	22-27	Male	Male	Caucasian,Hispanic/Latinx		Multiracial	0	Yes	Never Married	<$20K	Low	0	Dermatology		Mixed	Medical	High	0.5	Moderate	1	1	0	0	1	1	1	5	Yes	Yes	2	1	1	1	1	1	0	0	1	0	1	1	1	0
R_r2vYV1Bn5YuW2NH	100	Pre-Clinical Coursework (usually 1st Year, occasionally 2nd Year or MD/PhD)		Pre-Clinical	Pre-Clinical	22 - 24	22-27	Male	Male	Asian		Asian	0	No	Never Married	<$20K	Low	0	Emergency Medicine		Mixed	Medical	Mod	0.25	Low	0	1	0	0	0	1	0	2	No	Yes	2	1	2	2	2	2	1	0	1	1	0	0	2	1
R_1N9wUF3es1x7gUX	100	Pre-Clinical Coursework (usually 1st Year, occasionally 2nd Year or MD/PhD)		Pre-Clinical	Pre-Clinical	22 - 24	22-27	Female	Non-Male	Black/African,Hispanic/Latinx		Multiracial	1	No	Never Married	<$20K	Low	0	Obstetrics and Gynecology		Mixed	Surgical	Mod	0.25	Low	0	0	1	0	0	1	0	2	No	No	2	1	2	2	2	1	0	1	2	2	1	1	1	0
R_DpjG6egnipxSXtL	100	Pre-Clinical Coursework (usually 1st Year, occasionally 2nd Year or MD/PhD)		Pre-Clinical	Pre-Clinical	22 - 24	22-27	Female	Non-Male	Black/African		Black/African	1	No	Never Married	<$20K	Low	0	Ophthalmology		Mixed	Surgical	Mod	1	High	1	0	0	1	1	1	0	4	Yes	Yes	2	1	2	1	2	1	0	0	0	2	1	1	2	1
R_1IlswFZiPNUjDKp	100	Pre-Clinical Coursework (usually 1st Year, occasionally 2nd Year or MD/PhD)		Pre-Clinical	Pre-Clinical	<21	≤21	Female	Non-Male	Asian		Asian	0	No	Never Married	<$20K	Low	0	Orthopaedic Surgery		Surgical	Surgical	High	0.5	Moderate	1	0	1	0	0	1	1	4	Yes	Yes	2	2	2	1	1	1	1	0	0	2	1	1	2	1
R_3rGpOd82EcNWYAx	100	Have completed Core Clerkships (usually 4th Year, occasionally 3rd Year or MD/PhD)		Post-Clinical	Clinical	25 - 27	22-27	Female	Non-Male	Caucasian,Hispanic/Latinx		Multiracial	0	No	Never Married	<$20K	Low	0	Pediatrics		Medical	Medical	Low	1	High	1	1	0	0	1	1	0	4	Yes	Yes	2	2	2	2	2	2	1	1	1	1	0	1	1	1
R_dgx0MNwVuxkx4lz	100	Have completed Core Clerkships (usually 4th Year, occasionally 3rd Year or MD/PhD)		Post-Clinical	Clinical	25 - 27	22-27	Female	Non-Male	Caucasian		White	0	No	Never Married	<$20K	Low	0	Internal Medicine		Medical	Medical	Low	0.5	Moderate	1	1	1	0	1	1	0	5	Yes	Yes	2	2	2	2	2	1	1	0	1	2	1	1	2	1
R_12zpNt0Rj703geG	100	Pre-Clinical Coursework (usually 1st Year, occasionally 2nd Year or MD/PhD)		Pre-Clinical	Pre-Clinical	22 - 24	22-27	Female	Non-Male	Caucasian		White	0	No	Never Married	<$20K	Low	0	Internal Medicine		Medical	Medical	Low	0	Low	1	0	0	0	0	1	0	2	No	Yes	2	2	0	1	1	1	2	0	1	0	1	0	0	0
R_1psyOY0zyDHMnJ0	100	Have completed Core Clerkships (usually 4th Year, occasionally 3rd Year or MD/PhD)		Post-Clinical	Clinical	25 - 27	22-27	Female	Non-Male	Asian		Asian	0	No	Never Married	<$20K	Low	0	Internal Medicine		Medical	Medical	Low	1	High	1	1	1	1	1	1	0	6	Yes	Yes	2	2	2	2	1	1	1	0	0	1	1	1	2	2
R_3MgtwG41VNczzEe	100	Pre-Clinical Coursework (usually 1st Year, occasionally 2nd Year or MD/PhD)		Pre-Clinical	Pre-Clinical	22 - 24	22-27	Female	Non-Male	Caucasian		White	0	No	Never Married	<$20K	Low	0	Internal Medicine		Medical	Medical	Low	0.5	Moderate	1	0	0	0	0	1	0	2	No	Yes	2	2	1	1	1	2	2	0	1	1	0	0	1	0
R_2aFv4rvLuAV8qyW	100	Pre-Clinical Coursework (usually 1st Year, occasionally 2nd Year or MD/PhD)		Pre-Clinical	Pre-Clinical	22 - 24	22-27	Female	Non-Male	Caucasian		White	0	No	Never Married	<$20K	Low	0	Internal Medicine	Other:	Medical	Medical	Low	0.5	Moderate	1	0	1	0	1	1	0	4	Yes	Yes	2	2	2	1	2	1	1	0	0	2	1	1	2	1
R_2Xc9FUrbjH1errj	100	Other:	5th year post gap year	Other	Other	25 - 27	22-27	Male	Male	Asian		Asian	0	No	Never Married	<$20K	Low	0	Internal Medicine		Medical	Medical	Low	1	High	1	0	0	1	1	1	0	4	Yes	Yes	2	2	1	1	2	1	1	0	0	1	1	1	1	1
R_z1Klh13IcB5AqL7	100	Pre-Clinical Coursework (usually 1st Year, occasionally 2nd Year or MD/PhD)		Pre-Clinical	Pre-Clinical	22 - 24	22-27	Female	Non-Male	Caucasian		White	0	No	Never Married	<$20K	Low	0	Family Medicine		Medical	Medical	Low	0	Low	1	0	1	0	1	1	0	4	Yes	Yes	2	1	1	2	1	2	0	0	2	0	0	1	1	0
R_1IGfD9frzH1htyD	100	Pre-Clinical Coursework (usually 1st Year, occasionally 2nd Year or MD/PhD)		Pre-Clinical	Pre-Clinical	22 - 24	22-27	Female	Non-Male	Asian,Caucasian		Multiracial	0	No	Never Married	<$20K	Low	0	Internal Medicine		Medical	Medical	Low	0.5	Moderate	0	0	0	0	0	1	0	1	No	No	2	2	2	1	2	1	1	1	0	2	1	1	1	1
R_2tx87D7HuYWGSE0	100	Pre-Clinical Coursework (usually 1st Year, occasionally 2nd Year or MD/PhD)		Pre-Clinical	Pre-Clinical	22 - 24	22-27	Female	Non-Male	Caucasian		White	0	No	Never Married	<$20K	Low	0	Internal Medicine		Medical	Medical	Low	0.5	Moderate	1	1	1	0	1	1	0	5	Yes	Yes	2	2	2	2	2	2	2	0	0	1	0	0	2	2
R_1IuWa9QSYFLPUgu	100	Pre-Clinical Coursework (usually 1st Year, occasionally 2nd Year or MD/PhD)		Pre-Clinical	Pre-Clinical	22 - 24	22-27	Male	Male	Caucasian		White	0	No	Never Married	<$20K	Low	0	Internal Medicine		Medical	Medical	Low	0.25	Low	1	0	0	0	0	1	0	2	No	Yes	2	1	1	1	1	2	1	0	0	0	0	0	1	1
R_268zVVRvEAWYl0i	100	Currently on a Gap Year (e.g. Research, MBA, MPH, etc.)		Other	Other	25 - 27	22-27	Female	Non-Male	Black/African		Black/African	1	No	Never Married	<$20K	Low	0	Pediatric Neurology		Medical	Medical	Mod	0.75	High	0	0	0	0	0	0	0	0	No	No	2	2	1	1	2	2	2	0	0	2	0	0	1	1
R_1JXSxrQ926mcpyF	100	Pre-Clinical Coursework (usually 1st Year, occasionally 2nd Year or MD/PhD)		Pre-Clinical	Pre-Clinical	25 - 27	22-27	Female	Non-Male	Caucasian,Hispanic/Latinx		Multiracial	0	No	Never Married	<$20K	Low	0	Family Medicine		Medical	Medical	Low	0.75	High	1	1	0	0	0	1	0	3	No	Yes	2	1	1	1	2	2	0	0	0	2	0	1	1	1
R_3lte1XpOoYPnVGu	100	Pre-Clinical Coursework (usually 1st Year, occasionally 2nd Year or MD/PhD)		Pre-Clinical	Pre-Clinical	22 - 24	22-27	Male	Male	Caucasian		White	0	No	Never Married	<$20K	Low	0	Psychiatry		Medical	Medical	Low	0.5	Moderate	1	0	1	1	1	1	1	6	Yes	Yes	2	2	2	1	2	2	1	0	0	2	0	1	2	1
R_2fI2vEqIfVBJfcM	100	Pre-Clinical Coursework (usually 1st Year, occasionally 2nd Year or MD/PhD)		Pre-Clinical	Pre-Clinical	22 - 24	22-27	Female	Non-Male	Caucasian		White	0	No	Never Married	<$20K	Low	0	Pediatrics		Medical	Medical	Low	0.75	High	0	0	0	0	1	0	0	1	No	No	2	2	1	1	2	2	1	0	0	2	0	1	1	1
R_2CqSqpQauxnw5Av	100	Pre-Clinical Coursework (usually 1st Year, occasionally 2nd Year or MD/PhD)		Pre-Clinical	Pre-Clinical	22 - 24	22-27	Female	Non-Male	Caucasian		White	0	No	Never Married	<$20K	Low	0	Physical Medicine and Rehabilitation		Medical	Medical	Low	0.25	Low	1	1	0	0	0	0	1	3	No	Yes	2	2	1	2	2	2	2	1	1	2	0	0	0	1
R_12buGdHCfiYhSHj	100	Currently on a Gap Year (e.g. Research, MBA, MPH, etc.)		Other	Other	25 - 27	22-27	Male	Male	Prefer Not to Answer		Prefer Not to Answer		No	Never Married	<$20K	Low	0	Internal Medicine		Medical	Medical	Low	1	High	0	1	1	0	0	1	0	3	No	Yes	2	2	2	2	2	2	2	1	2	1	0	0	1	0
R_W8WqgHiv13sU9od	100	Pre-Clinical Coursework (usually 1st Year, occasionally 2nd Year or MD/PhD)		Pre-Clinical	Pre-Clinical	22 - 24	22-27	Female	Non-Male	Asian		Asian	0	No	Never Married	<$20K	Low	0	Internal Medicine		Medical	Medical	Low	0.75	High	0	0	0	0	1	1	0	2	No	No	2	2	0	1	2	1	1		0	2	1	1		1
R_1JJVbjV9uZRkxQj	100	Pre-Clinical Coursework (usually 1st Year, occasionally 2nd Year or MD/PhD)		Pre-Clinical	Pre-Clinical	22 - 24	22-27	Female	Non-Male	Asian		Asian	0	No	Never Married	<$20K	Low	0	Pediatrics		Medical	Medical	Low	0.5	Moderate	0	0	0	0	0	0	0	0	No	No	2	2	1	1	2	1	1	0	0	2	1	1	1	1
R_1oGvZSZI6X6uxDJ	100	Pre-Clinical Coursework (usually 1st Year, occasionally 2nd Year or MD/PhD)		Pre-Clinical	Pre-Clinical	22 - 24	22-27	Female	Non-Male	Caucasian		White	0	No	Never Married	<$20K	Low	0	Pediatrics		Medical	Medical	Low	0.75	High	0	0	0	0	0	0	0	0	No	No	2	2	1	2	2	2	1	0	1	2	0	1	1	1
R_4MWQO7xn9RTubiV	100	Have completed Core Clerkships (usually 4th Year, occasionally 3rd Year or MD/PhD)		Post-Clinical	Clinical	25 - 27	22-27	Female	Non-Male	Caucasian		White	0	No	Never Married	<$20K	Low	0	Psychiatry		Medical	Medical	Low	1	High	0	0	0	0	0	0	0	0	No	No	2	1	0	2	2	2	1	0	2	2	0	0	0	0
R_1OJgEXjJlfqPGPr	100	Have begun participating in Core Clerkships (usually 3rd Year, occasionally 2nd Year or MD/PhD)		Clinical	Clinical	25 - 27	22-27	Female	Non-Male	Caucasian		White	0	Yes	Never Married	<$20K	Low	0	Dermatology		Mixed	Medical	High	1	High	0	0	0	1	0	0	1	2	No	No	2	2	0	1	2	1	0	0	1	2	1	2	0	0
R_Q9PoWtfTtAuB4T7	100	Currently on a Gap Year (e.g. Research, MBA, MPH, etc.)		Other	Other	25 - 27	22-27	Female	Non-Male	Caucasian		White	0	No	Never Married	<$20K	Low	0	Dermatology		Mixed	Medical	High	1	High	1	1	1	0	1	1	1	6	Yes	Yes	2	2	2	2	2	1	1	0	0	2	1	1	2	2
R_3MKizu80WoE3pnU	100	Pre-Clinical Coursework (usually 1st Year, occasionally 2nd Year or MD/PhD)		Pre-Clinical	Pre-Clinical	25 - 27	22-27	Male	Male	Caucasian		White	0	No	Never Married	<$20K	Low	0	Dermatology		Mixed	Medical	High	0.5	Moderate	0	0	0	0	1	1	0	2	No	No	2	2	1	1	1	1	1	0	0	1	1	1	1	1
R_2YJKADxqvTG5Wge	100	Pre-Clinical Coursework (usually 1st Year, occasionally 2nd Year or MD/PhD)		Pre-Clinical	Pre-Clinical	25 - 27	22-27	Female	Non-Male	Caucasian		White	0	No	Never Married	<$20K	Low	0	Emergency Medicine		Mixed	Medical	Mod	0.75	High	0	1	0	0	1	1	0	3	No	Yes	2	2	1	1	1	2	2	0	0	1	0	0	1	1
R_2fHzKxEgc4PqpZA	100	Pre-Clinical Coursework (usually 1st Year, occasionally 2nd Year or MD/PhD)		Pre-Clinical	Pre-Clinical	25 - 27	22-27	Male	Male	Caucasian		White	0	No	Never Married	<$20K	Low	0	Emergency Medicine		Mixed	Medical	Mod	0.5	Moderate	0	0	0	0	0	0	0	0	No	No	2	2	2	1	1	1	1	0	0	0	1	1	2	1
R_2EfMx8lMYrwRzAM	100	Pre-Clinical Coursework (usually 1st Year, occasionally 2nd Year or MD/PhD)		Pre-Clinical	Pre-Clinical	25 - 27	22-27	Female	Non-Male	Hispanic/Latinx,Other:	Mexican	Multiracial	1	No	Never Married	<$20K	Low	0	Obstetrics and Gynecology		Mixed	Surgical	Mod	0.75	High	0	0	0	0	0	0	0	0	No	No	2	2	1	1	2	2	1	0	0	1	0	1	1	1
R_2EhEYURnF03aLwU	100	Have completed Core Clerkships (usually 4th Year, occasionally 3rd Year or MD/PhD)		Post-Clinical	Clinical	28 - 31	≥28	Female	Non-Male	Caucasian		White	0	No	Never Married	<$20K	Low	0	Obstetrics and Gynecology		Mixed	Surgical	Mod	0.75	High	0	0	0	0	0	0	0	0	No		2	1	1	1	2	1	1	1	1	2	1	0	0	0
R_1F4eyg2rASp8aOR	100	Pre-Clinical Coursework (usually 1st Year, occasionally 2nd Year or MD/PhD)		Pre-Clinical	Pre-Clinical	22 - 24	22-27	Female	Non-Male	Caucasian		White	0	No	Never Married	<$20K	Low	0	Obstetrics and Gynecology		Mixed	Surgical	Mod	0.25	Low	0	0	0	0	1	0	0	1	No	No	2	2	0	0	2	2	2	2	1	1	0	0	-2	-1
R_3qCdUpR1TNxiGoL	100	Have completed Core Clerkships (usually 4th Year, occasionally 3rd Year or MD/PhD)		Post-Clinical	Clinical	28 - 31	≥28	Female	Non-Male	Caucasian		White	0	No	Married	<$20K	Low	0	Obstetrics and Gynecology		Mixed	Surgical	Mod	1	High	1	0	0	1	0	1	0	3	No	Yes	1	0	1	1	1	2	1	0	1	1	-1	-1	1	0
R_UAYwS2wiHeEQzsJ	100	Pre-Clinical Coursework (usually 1st Year, occasionally 2nd Year or MD/PhD)		Pre-Clinical	Pre-Clinical	22 - 24	22-27	Female	Non-Male	Asian		Asian	0	No	Never Married	<$20K	Low	0	Otolaryngology		Mixed	Surgical	High	0.5	Moderate	1	0	0	1	1	1	0	4	Yes	Yes	2	1	1	2	2	1	1	2	0	1	1	0	-1	2
R_1E6aKV2wEWo3ZeC	100	Pre-Clinical Coursework (usually 1st Year, occasionally 2nd Year or MD/PhD)		Pre-Clinical	Pre-Clinical	25 - 27	22-27	Male	Male	Caucasian		White	0	No	Never Married	<$20K	Low	0	Urology		Mixed	Surgical	High	0	Low	0	0	1	1	1	1	1	5	Yes		2	2	1	2	2	1	1	0	1	1	1	1	1	1
R_2SDlNV1WmEx5s6x	100	Pre-Clinical Coursework (usually 1st Year, occasionally 2nd Year or MD/PhD)		Pre-Clinical	Pre-Clinical	22 - 24	22-27	Male	Male	Caucasian		White	0	No	Never Married	<$20K	Low	0	Orthopaedic Surgery		Surgical	Surgical	High	0.75	High	0	0	0	1	0	1	0	2	No		1	2	0	0	1	1	1	1	1	1	0	1	-1	-1
R_27jliG2hugZcL66	100	Have completed Core Clerkships (usually 4th Year, occasionally 3rd Year or MD/PhD)		Post-Clinical	Clinical	28 - 31	≥28	Female	Non-Male	Caucasian		White	0	No	Never Married	<$20K	Low	0	Surgery		Surgical	Surgical	Mod	1	High	0	1	0	0	0	1	0	2	No	Yes	2	2	1	1	1	2	2	0	0	1	0	0	1	1
R_3h5W1vLQQd4V7Fa	100	Pre-Clinical Coursework (usually 1st Year, occasionally 2nd Year or MD/PhD)		Pre-Clinical	Pre-Clinical	22 - 24	22-27	Male	Male	Caucasian		White	0	No	Never Married	<$20K	Low	0	Orthopaedic Surgery		Surgical	Surgical	High	0.5	Moderate	0	0	0	0	0	1	0	1	No	No	1	2	0	2	2
R_2Vdrm04XiHi3K1c	100	Pre-Clinical Coursework (usually 1st Year, occasionally 2nd Year or MD/PhD)		Pre-Clinical	Pre-Clinical	22 - 24	22-27	Male	Male	Asian		Asian	0	No	Never Married	<$20K	Low	0	Surgery		Surgical	Surgical	Mod	0.75	High	0	0	0	0	0	0	0	0	No	No	2	1	1	1	1	2	1	0	0	1	0	0	1	1
R_SPl4zzUh3pJKv5L	100	Have completed Core Clerkships (usually 4th Year, occasionally 3rd Year or MD/PhD)		Post-Clinical	Clinical	25 - 27	22-27	Female	Non-Male	Caucasian		White	0	No	Never Married	<$20K	Low	0	Plastic Surgery		Surgical	Surgical	High	1	High	0	1	0	1	0	0	0	2	No	Yes	2	2	0	1	1	1	1	0	0	1	1	1	0	1
R_1I5ii1DMsGhqZyf	100	Have begun participating in Core Clerkships (usually 3rd Year, occasionally 2nd Year or MD/PhD)		Clinical	Clinical	25 - 27	22-27	Female	Non-Male	Caucasian		White	0	No	Never Married	<$20K	Low	0	Orthopaedic Surgery		Surgical	Surgical	High	1	High	1	1	1	1	1	1	1	7	Yes	Yes	2	2	0	1	1	0	1	0	0	1	2	1	0	1
R_yw5B8PMGVYAbDS9	100	Pre-Clinical Coursework (usually 1st Year, occasionally 2nd Year or MD/PhD)		Pre-Clinical	Pre-Clinical	22 - 24	22-27	Female	Non-Male	Caucasian		White	0	No	Never Married	<$20K	Low	0	Neurosurgery		Surgical	Surgical	High	0.75	High	0	1	0	0	0	1	0	2	No	Yes	2	1	0	1	1	1	0	0	1	1	1	1	0	0
R_3QVRQpfRL4PmLmN	100	Pre-Clinical Coursework (usually 1st Year, occasionally 2nd Year or MD/PhD)		Pre-Clinical	Pre-Clinical	25 - 27	22-27	Male	Male	Caucasian		White	0	No	Never Married	<$20K	Low	0						0	Low	0	0	0	1	1	1	1	4	Yes	No	2	2	1	2	2	2	2	1	2	2	0	0	0	0
R_3PAAgL3hGLVKGu7	100	Pre-Clinical Coursework (usually 1st Year, occasionally 2nd Year or MD/PhD)		Pre-Clinical	Pre-Clinical	28 - 31	≥28	Male	Male	Caucasian,Hispanic/Latinx,Native American		Multiracial	0	No	Divorced	<$20K	Low	0	Other:	Other:				0.5	Moderate	0	0	1	0	1	0	0	2	No	No	2	2	2	1	2	1	1	1	0	1	1	1	1	1
R_9Y6De6i4UvUzbb3	100	Have completed Core Clerkships (usually 4th Year, occasionally 3rd Year or MD/PhD)		Post-Clinical	Clinical	>32	≥28	I'd Prefer Not to Say		Caucasian		White	0	No	Never Married	<$20K	Low	0	Family Medicine		Medical	Medical	Low	0.75	High	0	1	0	0	0	1	0	2	No	Yes	2	2	1	1	2	2	1	0	1	1	0	1	1	0
R_3j9DH5pFBv0xX57	100	Pre-Clinical Coursework (usually 1st Year, occasionally 2nd Year or MD/PhD)		Pre-Clinical	Pre-Clinical	25 - 27	22-27	Male	Male	Asian		Asian	0	No	Never Married	<$20K	Low	0	Medicine-Pediatrics		Medical	Medical	Mod	0.5	Moderate	1	1	1	1	1	1	1	7	Yes	Yes	2	1	1	1	1	2	0	0	2	0	0	1	1	-1
R_sClQdXTVn3sKcoN	84	Have begun participating in Core Clerkships (usually 3rd Year, occasionally 2nd Year or MD/PhD)		Clinical	Clinical	28 - 31	≥28	Female	Non-Male	Caucasian		White	0	No	Never Married	<$20K	Low	0	Internal Medicine		Medical	Medical	Low	0.25	Low	1	1	1	1	1	1	1	7	Yes	Yes	2	1	1	1	2	0	0	0	0	2	2	1	1	1
R_3niadMDxaQXN3w5	100	Have completed Core Clerkships (usually 4th Year, occasionally 3rd Year or MD/PhD)		Post-Clinical	Clinical	25 - 27	22-27	Female	Non-Male	Asian		Asian	0	No	Never Married	<$20K	Low	0	Internal Medicine		Medical	Medical	Low	0.75	High	0	1	0	0	0	1	0	2	No	Yes	2	2	0	1	2	1	0	0	0	1	1	2	0	1
R_1YZ5NTMEOq6x6nv	100	Pre-Clinical Coursework (usually 1st Year, occasionally 2nd Year or MD/PhD)		Pre-Clinical	Pre-Clinical	22 - 24	22-27	Female	Non-Male	Caucasian		White	0	No	Never Married	<$20K	Low	0	Family Medicine		Medical	Medical	Low	0.5	Moderate	1	1	0	1	0	0	0	3	No	Yes	2	1	1	1	2	1	1	0	1	1	1	0	1	0
R_2QM13TszZalWlum	100	Pre-Clinical Coursework (usually 1st Year, occasionally 2nd Year or MD/PhD)		Pre-Clinical	Pre-Clinical	22 - 24	22-27	Female	Non-Male	Caucasian		White	0	No	Never Married	<$20K	Low	0	Pediatrics		Medical	Medical	Low	0.5	Moderate	1	1	1	0	0	1	0	4	Yes	Yes	2	1	1	1	2	2	0	0	1	2	0	1	1	0
R_2QVyFrOLKdCY1vr	100	Pre-Clinical Coursework (usually 1st Year, occasionally 2nd Year or MD/PhD)		Pre-Clinical	Pre-Clinical	22 - 24	22-27	Male	Male	Caucasian		White	0	No	Never Married	<$20K	Low	0	Internal Medicine		Medical	Medical	Low	0.25	Low	0	0	0	0	0	0	0	0	No	No	1	0	1	1	2	1	0	0	1	2	0	0	1	0
R_3Ot9vyCuEwqrBct	100	Have begun participating in Core Clerkships (usually 3rd Year, occasionally 2nd Year or MD/PhD)		Clinical	Clinical	28 - 31	≥28	Male	Male	Caucasian		White	0	No	Married	<$20K	Low	0	Internal Medicine		Medical	Medical	Low	0.75	High	0	0	0	0	0	1	0	1	No	No	2	1	1	1	2	1	0	0	1	1	1	1	1	0
R_1gqIl4dEKhSUIe2	100	Pre-Clinical Coursework (usually 1st Year, occasionally 2nd Year or MD/PhD)		Pre-Clinical	Pre-Clinical	<21	≤21	Female	Non-Male	Asian		Asian	0	No	Never Married	<$20K	Low	0	Internal Medicine		Medical	Medical	Low	0.25	Low	1	1	1	0	1	1	1	6	Yes	Yes	2	1	2	2	2	1	0	1	1	2	1	1	1	1
R_1DN2ABixSde9Fmh	100	Pre-Clinical Coursework (usually 1st Year, occasionally 2nd Year or MD/PhD)		Pre-Clinical	Pre-Clinical	22 - 24	22-27	Female	Non-Male	Caucasian		White	0	No	Never Married	<$20K	Low	0	Medicine-Pediatrics		Medical	Medical	Mod	0.5	Moderate	1	1	1	1	0	1	0	5	Yes	Yes	2	1	0	1	1	1	1	0	0	1	1	0	0	1
R_O80OyHG6igVkJtT	100	Have begun participating in Core Clerkships (usually 3rd Year, occasionally 2nd Year or MD/PhD)		Clinical	Clinical	22 - 24	22-27	Male	Male	Caucasian		White	0	No	Never Married	<$20K	Low	0	Emergency Medicine		Mixed	Medical	Mod	0.25	Low	0	0	0	0	0	1	0	1	No	No	2	2	0	1	1	1	0	0	0	0	1	2	0	1
R_1gBVg0qKxZBYqPv	100	Pre-Clinical Coursework (usually 1st Year, occasionally 2nd Year or MD/PhD)		Pre-Clinical	Pre-Clinical	22 - 24	22-27	Male	Male	Caucasian		White	0	Yes	Never Married	<$20K	Low	0	Emergency Medicine		Mixed	Medical	Mod	0.75	High	1	1	1	1	0	0	0	4	Yes	Yes	2	1	1	1	1	1	0	0	0	1	1	1	1	1
R_2zZrckn5NlXQ5w9	100	Pre-Clinical Coursework (usually 1st Year, occasionally 2nd Year or MD/PhD)		Pre-Clinical	Pre-Clinical	22 - 24	22-27	Female	Non-Male	Asian		Asian	0	No	Never Married	<$20K	Low	0	Obstetrics and Gynecology		Mixed	Surgical	Mod	0.5	Moderate	1	0	1	0	1	1	0	4	Yes	Yes	2	2	2	2	2	1	0	0	1	1	1	2	2	1
R_2f9tFxNbPq1i55T	100	Currently on a Gap Year (e.g. Research, MBA, MPH, etc.)		Other	Other	22 - 24	22-27	Female	Non-Male	Caucasian		White	0	No	Never Married	<$20K	Low	0	Otolaryngology		Mixed	Surgical	High	0.75	High	1	0	1	1	1	1	0	5	Yes	Yes	2	2	1	2	2	2	0	0	0	2	0	2	1	2
R_2zux1tB9AaEcXBL	100	Pre-Clinical Coursework (usually 1st Year, occasionally 2nd Year or MD/PhD)		Pre-Clinical	Pre-Clinical	22 - 24	22-27	Female	Non-Male	Asian		Asian	0	No	Never Married	<$20K	Low	0	Radiology-Interventional		Mixed		High	0.25	Low	0	0	0	0	0	0	0	0	No	No	1	1	0	1	0	0	0	0	1	0	1	1	0	0
R_1QhYiTuCS5cl7Pr	100	Pre-Clinical Coursework (usually 1st Year, occasionally 2nd Year or MD/PhD)		Pre-Clinical	Pre-Clinical	22 - 24	22-27	Female	Non-Male	Caucasian		White	0	No	Never Married	<$20K	Low	0	Internal Medicine		Medical	Medical	Low	0.75	High	1	1	0	0	1	1	1	5	Yes	Yes	2	2	2	1	1	2	0	0	0	0	0	2	2	1
R_sgH8vIbVrkVjBFT	100	Pre-Clinical Coursework (usually 1st Year, occasionally 2nd Year or MD/PhD)		Pre-Clinical	Pre-Clinical	22 - 24	22-27	Female	Non-Male	Asian		Asian	0	No	Never Married	<$20K	Low	0	Internal Medicine		Medical	Medical	Low	0	Low	1	1	0	1	0	0	0	3	No	Yes	2	1	1	1	1		1	0	0	1		0	1	1
R_ZrG6mFuS3RfvTyN	100	Have begun participating in Core Clerkships (usually 3rd Year, occasionally 2nd Year or MD/PhD)		Clinical	Clinical	25 - 27	22-27	Female	Non-Male	Caucasian		White	0	No	Never Married	<$20K	Low	0	Internal Medicine		Medical	Medical	Low	0.75	High	1	1	1	0	1	1	0	5	Yes	Yes	2	2	1	1	1	1	1	0	0	1	1	1	1	1
R_1pVD5cQ9oB28YtG	100	Pre-Clinical Coursework (usually 1st Year, occasionally 2nd Year or MD/PhD)		Pre-Clinical	Pre-Clinical	22 - 24	22-27	Male	Male	Caucasian		White	0	No	Never Married	<$20K	Low	0	Pediatrics		Medical	Medical	Low	1	High	0	0	0	0	1	0	0	1	No	No	2	2	1	0	0	2	2	0	0	0	0	0	1	0
R_3CWAblaGa256Phn	100	Currently on a Gap Year (e.g. Research, MBA, MPH, etc.)		Other	Other	25 - 27	22-27	Female	Non-Male	Asian,Caucasian		Multiracial	0	Yes	Never Married	<$20K	Low	0	Pediatric Neurology		Medical	Medical	Mod	0.5	Moderate	0	0	0	0	0	1	0	1	No	No	2	2	0	2	2	2	1	0	2	2	0	1	0	0
R_BLL9PMWoO4vFfHj	100	Pre-Clinical Coursework (usually 1st Year, occasionally 2nd Year or MD/PhD)		Pre-Clinical	Pre-Clinical	22 - 24	22-27	Male	Male	Other:	Middle Eastern	White	0	No	Never Married	<$20K	Low	0	Internal Medicine		Medical	Medical	Low	0.25	Low	1	0	0	0	1	0	0	2	No	Yes	2	1	0	0	2	2	1	0	0	1	0	0	0	0
R_3n2yCtN5wNzTJYP	100	Pre-Clinical Coursework (usually 1st Year, occasionally 2nd Year or MD/PhD)		Pre-Clinical	Pre-Clinical	22 - 24	22-27	Female	Non-Male	Asian		Asian	0	No	Never Married	<$20K	Low	0	Medicine-Pediatrics		Medical	Medical	Mod	0.75	High	0	0	1	0	1	1	0	3	No	No	2	2	1	1	1	2	2	0	0	1	0	0	1	1
R_2VjW8pD1oZaR0Rp	100	Pre-Clinical Coursework (usually 1st Year, occasionally 2nd Year or MD/PhD)		Pre-Clinical	Pre-Clinical	22 - 24	22-27	Female	Non-Male	Black/African		Black/African	1	Yes	Never Married	<$20K	Low	0	Family Medicine		Medical	Medical	Low	0.75	High	0	0	0	0	0	1	0	1	No		2	1	2	1	1	2	1	0	0	2	0	0	2	1
R_24MMZweGHHoY2qk	100	Other:	PhD	Other	Other	25 - 27	22-27	Female	Non-Male	Asian		Asian	0	No	Never Married	<$20K	Low	0	Internal Medicine		Medical	Medical	Low	0.75	High	1	1	1	0	1	1	0	5	Yes	Yes	2	2	2	1	2	1	1	0	0	1	1	1	2	1
R_20TKfsJWc3alCgD	100	Have begun participating in Core Clerkships (usually 3rd Year, occasionally 2nd Year or MD/PhD)		Clinical	Clinical	25 - 27	22-27	Male	Male	Caucasian		White	0	No	Never Married	<$20K	Low	0	Physical Medicine and Rehabilitation		Medical	Medical	Low	1	High	0	0	0	0	0	0	0	0	No	No	2	2	0	1	2	2	1	0	0	2	0	1	0	1
R_AcHAXsRgFtnW7ct	100	Pre-Clinical Coursework (usually 1st Year, occasionally 2nd Year or MD/PhD)		Pre-Clinical	Pre-Clinical	25 - 27	22-27	Male	Male	Caucasian		White	0	No	Never Married	<$20K	Low	0	Internal Medicine		Medical	Medical	Low	0.5	Moderate	1	1	0	1	1	1	0	5	Yes	Yes	2	2	2	2	2	1	2	0	2	2	1	0	2	0
R_2tKGulTNF8MS9Ex	100	Have begun participating in Core Clerkships (usually 3rd Year, occasionally 2nd Year or MD/PhD)		Clinical	Clinical	22 - 24	22-27	Female	Non-Male	Asian		Asian	0	No	Never Married	<$20K	Low	0	Family Medicine		Medical	Medical	Low	1	High	1	1	0	1	0	1	0	4	Yes	Yes	2	1	2	1	1	2	0	1	0	0	0	1	1	1
R_2D7zif9mvg9lyMs	100	Pre-Clinical Coursework (usually 1st Year, occasionally 2nd Year or MD/PhD)		Pre-Clinical	Pre-Clinical	25 - 27	22-27	Male	Male	Caucasian		White	0	No	Never Married	<$20K	Low	0	Anesthesiology		Mixed	Medical	Low	0.25	Low	0	1	0	0	0	1	0	2	No	Yes	2	1	1	1	1
R_1Fx3c24WyxvKY38	100	Have begun participating in Core Clerkships (usually 3rd Year, occasionally 2nd Year or MD/PhD)		Clinical	Clinical	22 - 24	22-27	Female	Non-Male	Caucasian		White	0	No	Never Married	<$20K	Low	0	Dermatology		Mixed	Medical	High	0.5	Moderate	1	1	1	0	0	1	0	4	Yes	Yes	2	2	0	2	2	2	1	0	2	2	0	1	0	0
R_XMsSmerZGYcoKtz	100	Have begun participating in Core Clerkships (usually 3rd Year, occasionally 2nd Year or MD/PhD)		Clinical	Clinical	28 - 31	≥28	Female	Non-Male	Caucasian		White	0	No	Never Married	<$20K	Low	0	Dermatology		Mixed	Medical	High	0.75	High	1	0	0	1	0	0	0	2	No	Yes	2	2	1	1	2
R_5hyiGnOLWN4cIgh	100	Have begun participating in Core Clerkships (usually 3rd Year, occasionally 2nd Year or MD/PhD)		Clinical	Clinical	22 - 24	22-27	Female	Non-Male	Caucasian		White	0	No	Never Married	<$20K	Low	0	Dermatology		Mixed	Medical	High	0.75	High	0	0	0	0	0	1	0	1	No	No	2	2	1	1	2	2	2	0	1	1	0	0	1	0
R_1duDDGuYr9NjaBy	100	Pre-Clinical Coursework (usually 1st Year, occasionally 2nd Year or MD/PhD)		Pre-Clinical	Pre-Clinical	28 - 31	≥28	Male	Male	Caucasian		White	0	No	Never Married	<$20K	Low	0	Emergency Medicine		Mixed	Medical	Mod	0.75	High	1	0	0	0	0	1	1	3	No	Yes	2	1	1	1	2	2	1	0	0	1	0	0	1	1
R_T5wbpltmr3ymFNf	100	Pre-Clinical Coursework (usually 1st Year, occasionally 2nd Year or MD/PhD)		Pre-Clinical	Pre-Clinical	22 - 24	22-27	Male	Male	Prefer Not to Answer		Prefer Not to Answer		No	Never Married	<$20K	Low	0	Emergency Medicine		Mixed	Medical	Mod	0.5	Moderate	0	0	0	0	0	0	0	0	No	No	2	2	0	1	2	2	2	0	0	2	0	0	0	1
R_XSPJ2Q7bkWpqvst	100	Pre-Clinical Coursework (usually 1st Year, occasionally 2nd Year or MD/PhD)		Pre-Clinical	Pre-Clinical	<21	≤21	Male	Male	Caucasian		White	0	No	Never Married	<$20K	Low	0	Emergency Medicine		Mixed	Medical	Mod	0.25	Low	0	0	0	0	0	0	0	0	No	No	1	2	1	1	2	1	1	1	0	1	0	1	0	1
R_1nOsj8pZISRwPcJ	100	Pre-Clinical Coursework (usually 1st Year, occasionally 2nd Year or MD/PhD)		Pre-Clinical	Pre-Clinical	25 - 27	22-27	Male	Male	Caucasian		White	0	No	Never Married	<$20K	Low	0	Ophthalmology		Mixed	Surgical	Mod	0.75	High	0	1	0	0	0	1	0	2	No	Yes	2	1	1	0	1	1	1	0	0	0	1	0	1	0
R_pGeJGJSidXPIENP	100	Have completed Core Clerkships (usually 4th Year, occasionally 3rd Year or MD/PhD)		Post-Clinical	Clinical	25 - 27	22-27	Female	Non-Male	Asian		Asian	0	No	Never Married	<$20K	Low	0	Otolaryngology		Mixed	Surgical	High	1	High	0	0	0	0	0	1	0	1	No	No	2	2	0	1	2	0	1	0	0	1	2	1	0	1
R_2Yh2rxVuLpRTJeo	100	Pre-Clinical Coursework (usually 1st Year, occasionally 2nd Year or MD/PhD)		Pre-Clinical	Pre-Clinical	22 - 24	22-27	Male	Male	Asian		Asian	0	No	Never Married	<$20K	Low	0	Orthopaedic Surgery		Surgical	Surgical	High	0.5	Moderate	0	0	0	0	0	0	0	0	No	No	2	2	2	2	2	2	2	1	0	1	0	0	1	2
R_rcoMR90D2cUbO01	100	Pre-Clinical Coursework (usually 1st Year, occasionally 2nd Year or MD/PhD)		Pre-Clinical	Pre-Clinical	22 - 24	22-27	Male	Male	Caucasian		White	0	No	Never Married	<$20K	Low	0	Surgery		Surgical	Surgical	Mod	0.25	Low	0	0	0	0	0	0	0	0	No		2	1	2	2	2	2	1	0	2	2	0	0	2	0
R_23fqE5WbkAb1xli	100	Currently on a Gap Year (e.g. Research, MBA, MPH, etc.)		Other	Other	25 - 27	22-27	Male	Male	Caucasian		White	0	No	Never Married	<$20K	Low	0	Plastic Surgery		Surgical	Surgical	High	0.75	High	0	0	0	0	0	0	0	0	No		2	2	1	1	2	2	2	0	0	1	0	0	1	1
R_1n0IrDDw61vP3LO	100	Currently on a Gap Year (e.g. Research, MBA, MPH, etc.)		Other	Other	28 - 31	≥28	Female	Non-Male	Caucasian		White	0	No	Married	<$20K	Low	0	Surgery		Surgical	Surgical	Mod	1	High	0	0	0	0	1	1	0	2	No	No	2	2	1	1	2	1	1	0	0	1	1	1	1	1
R_3Gg4HksRLZJARAp	100	Pre-Clinical Coursework (usually 1st Year, occasionally 2nd Year or MD/PhD)		Pre-Clinical	Pre-Clinical	22 - 24	22-27	Female	Non-Male	Caucasian		White	0	No	Never Married	<$20K	Low	0	Internal Medicine		Medical	Medical	Low	0.5	Moderate	1	0	1	0	1	1	0	4	Yes	Yes	2	1	1	1	1	1	0	0	1	1	1	1	1	0
R_1NwyiPPpjNT2Oye	100	Have begun participating in Core Clerkships (usually 3rd Year, occasionally 2nd Year or MD/PhD)		Clinical	Clinical	22 - 24	22-27	Male	Male	Caucasian		White	0	No	Never Married	<$20K	Low	0	Orthopaedic Surgery		Surgical	Surgical	High	0.5	Moderate	0	1	1	1	1	1	1	6	Yes	Yes	1	1	1	1	2	0	0	0	1	1	1	1	1	0
R_88iDgewszvaUG41	100	Pre-Clinical Coursework (usually 1st Year, occasionally 2nd Year or MD/PhD)		Pre-Clinical	Pre-Clinical	22 - 24	22-27	Male	Male	Caucasian		White	0	No	Never Married	<$20K	Low	0	Plastic Surgery		Surgical	Surgical	High	0.75	High	0	0	0	1	0	1	0	2	No	No	2	2	2	1	2	1	1	0	0	2	1	1	2	1
R_1mXhF0sTsFxd8vx	100	Pre-Clinical Coursework (usually 1st Year, occasionally 2nd Year or MD/PhD)		Pre-Clinical	Pre-Clinical	22 - 24	22-27	Female	Non-Male	Caucasian		White	0	No	Never Married	<$20K	Low	0	Radiology-Interventional		Mixed		High	0	Low	0	0	0	0	0	0	0	0	No	No	2	2	1	1	1	2	1	0	0	1	0	1	1	1
R_2y70WoenGvE1glb	100	Have completed Core Clerkships (usually 4th Year, occasionally 3rd Year or MD/PhD)		Post-Clinical	Clinical	25 - 27	22-27	Female	Non-Male	Caucasian		White	0	Yes	Never Married	<$20K	Low	0	Internal Medicine		Medical	Medical	Low	1	High	1	1	1	0	0	1	1	5	Yes	Yes	2	2	0	2	2	2	1	0	1	1	0	1	0	1
R_2rIAkZMkz6egkTE	100	Have completed Core Clerkships (usually 4th Year, occasionally 3rd Year or MD/PhD)		Post-Clinical	Clinical	>32	≥28	Female	Non-Male	Caucasian		White	0	Yes	Married	<$20K	Low	0	Pediatrics		Medical	Medical	Low	1	High	1	0	0	0	1	0	0	2	No	Yes	2	1	0	1	1	1	1	0	0	1	1	0	0	1
R_1K26lc7hwl7eXwi	100	Pre-Clinical Coursework (usually 1st Year, occasionally 2nd Year or MD/PhD)		Pre-Clinical	Pre-Clinical	22 - 24	22-27	Female	Non-Male	Caucasian		White	0	No	Never Married	<$20K	Low	0	Internal Medicine		Medical	Medical	Low	0.75	High	0	0	0	0	0	0	0	0	No		2	1	2	1	2	1	1	0	1	2	1	0	2	0
R_rd0aaU5oGm5rkAx	100	Have completed Core Clerkships (usually 4th Year, occasionally 3rd Year or MD/PhD)		Post-Clinical	Clinical	>32	≥28	Female	Non-Male	Caucasian		White	0	No	Never Married	<$20K	Low	0	Pediatrics		Medical	Medical	Low	1	High	1	1	1	0	1	1	0	5	Yes	Yes	2	1	1	2	2	0	0	0	1	1	2	1	1	1
R_1eWU1fuVAFpwN5j	100	Have completed Core Clerkships (usually 4th Year, occasionally 3rd Year or MD/PhD)		Post-Clinical	Clinical	25 - 27	22-27	Female	Non-Male	Caucasian		White	0	No	Never Married	<$20K	Low	0	Psychiatry		Medical	Medical	Low	0.75	High	1	1	0	0	0	1	0	3	No	Yes	2	2	2	2	2	1	0	0	0	2	1	2	2	2
R_31nKvbWggzp8n2N	100	Pre-Clinical Coursework (usually 1st Year, occasionally 2nd Year or MD/PhD)		Pre-Clinical	Pre-Clinical	22 - 24	22-27	Female	Non-Male	Asian		Asian	0	No	Never Married	<$20K	Low	0	Physical Medicine and Rehabilitation		Medical	Medical	Low	0	Low	1	1	1	0	1	1	1	6	Yes	Yes	2	2	2	2	1	1	0	0	0	0	1	2	2	2
R_272r7hXgYX9XDRD	100	Have begun participating in Core Clerkships (usually 3rd Year, occasionally 2nd Year or MD/PhD)		Clinical	Clinical	25 - 27	22-27	Female	Non-Male	Caucasian		White	0	No	Never Married	<$20K	Low	0	Pediatrics		Medical	Medical	Low	0.5	Moderate	1	1	0	0	0	1	0	3	No	Yes	2	2			1			0	0
R_2tx6bm57qxWYEHh	100	Pre-Clinical Coursework (usually 1st Year, occasionally 2nd Year or MD/PhD)		Pre-Clinical	Pre-Clinical	22 - 24	22-27	Female	Non-Male	Caucasian		White	0	No	Never Married	<$20K	Low	0	Pathology		Medical	Medical	Low	0.25	Low	1	1	1	1	0	1	1	6	Yes	Yes	2	2	1	1	2	1	1	0	0	2	1	1	1	1
R_5zMibBZMHuv8CJP	100	Pre-Clinical Coursework (usually 1st Year, occasionally 2nd Year or MD/PhD)		Pre-Clinical	Pre-Clinical	22 - 24	22-27	Female	Non-Male	Caucasian		White	0	No	Never Married	<$20K	Low	0	Pediatrics		Medical	Medical	Low	0.25	Low	0	0	0	0	0	0	0	0	No	No	2	1	0	2	1	2	1	0	1	1	0	0	0	1
R_3RaMFZDr14zPKbq	100	Pre-Clinical Coursework (usually 1st Year, occasionally 2nd Year or MD/PhD)		Pre-Clinical	Pre-Clinical	22 - 24	22-27	Male	Male	Caucasian		White	0	No	Never Married	<$20K	Low	0	Radiology-Diagnostic		Medical	Medical	Mod	0.25	Low	1	1	1	1	1	1	1	7	Yes	Yes	2	2	1	1	1	1	1	0	1	1	1	1	1	0
R_AohDG4UsD3Ok91v	100	Pre-Clinical Coursework (usually 1st Year, occasionally 2nd Year or MD/PhD)		Pre-Clinical	Pre-Clinical	22 - 24	22-27	Male	Male	Caucasian		White	0	No	Never Married	<$20K	Low	0	Neurology		Medical	Medical	Mod	0.5	Moderate	1	0	0	0	1	1	0	3	No	Yes	2	2	0	1	2	2	1	0	0	2	0	1	0	1
R_2a9Ni5RWLXKHQbz	100	Pre-Clinical Coursework (usually 1st Year, occasionally 2nd Year or MD/PhD)		Pre-Clinical	Pre-Clinical	25 - 27	22-27	Male	Male	Asian,Caucasian		Multiracial	0	No	Never Married	<$20K	Low	0	Radiology-Diagnostic		Medical	Medical	Mod	0.75	High	1	0	0	0	1	1	0	3	No	Yes	2	2	0	1	2	1	1	0	1	2	1	1	0	0
R_2qxTaXldA0haGrM	100	Currently on a Gap Year (e.g. Research, MBA, MPH, etc.)		Other	Other	25 - 27	22-27	Female	Non-Male	Asian		Asian	0	No	Married	<$20K	Low	0	Neurology		Medical	Medical	Mod	1	High	0	0	0	0	0	1	0	1	No	No	2	1	1	1	1	1	1	0	0	0	1	0	1	1
R_r6ll9n9veDfNjeF	100	Pre-Clinical Coursework (usually 1st Year, occasionally 2nd Year or MD/PhD)		Pre-Clinical	Pre-Clinical	22 - 24	22-27	Male	Male	Asian		Asian	0	No	Never Married	<$20K	Low	0	Internal Medicine		Medical	Medical	Low	0.25	Low	0	1	0	0	1	0	0	2	No	Yes	2	2	2	1	2	1	0	0	0	2	1	2	2	1
R_elI2wZ47LUjyXW9	100	Have begun participating in Core Clerkships (usually 3rd Year, occasionally 2nd Year or MD/PhD)		Clinical	Clinical	28 - 31	≥28	Male	Male	Caucasian		White	0	No	Never Married	<$20K	Low	0	Pediatrics		Medical	Medical	Low	0.25	Low	1	1	1	0	1	1	1	6	Yes	Yes	2	2	2	2	2	1	1	0	1	1	1	1	2	1
R_2SdAPt8Jg4rfTel	100	Pre-Clinical Coursework (usually 1st Year, occasionally 2nd Year or MD/PhD)		Pre-Clinical	Pre-Clinical	22 - 24	22-27	Female	Non-Male	Caucasian		White	0	No	Never Married	<$20K	Low	0	Psychiatry		Medical	Medical	Low	0.75	High	0	1	0	1	0	1	0	3	No	Yes	2	2	0	1	1	1	1	0	1	1	1	1	0	0
R_x3isAGJ9D6kk9gZ	100	Have begun participating in Core Clerkships (usually 3rd Year, occasionally 2nd Year or MD/PhD)		Clinical	Clinical	25 - 27	22-27	Male	Male	Asian,Caucasian		Multiracial	0	No	Never Married	<$20K	Low	0	Internal Medicine		Medical	Medical	Low	0.75	High	0	1	0	0	1	0	0	2	No	Yes	2	2	1	2	2	2	1	0	1	2	0	1	1	1
R_5tnDzbSAIgIvt4J	100	Have begun participating in Core Clerkships (usually 3rd Year, occasionally 2nd Year or MD/PhD)		Clinical	Clinical	22 - 24	22-27	Male	Male	Asian		Asian	0	No	Never Married	<$20K	Low	0	Pediatrics	0	Medical	Medical	Low	0.25	Low	0	0	0	0	1	1	1	3	No		2	1	1	1	1	1	1	0	0	0	1	0	1	1
R_ClBPn7gId1RFkkh	100	Have begun participating in Core Clerkships (usually 3rd Year, occasionally 2nd Year or MD/PhD)		Clinical	Clinical	25 - 27	22-27	Male	Male	Asian		Asian	0	No	Never Married	<$20K	Low	0	Psychiatry		Medical	Medical	Low	0.25	Low	1	1	1	0	1	1	0	5	Yes	Yes	2	1	2	1	2	1	0	0	2	2	1	1	2	-1
R_VQ0S1oghy7sOpfr	100	Pre-Clinical Coursework (usually 1st Year, occasionally 2nd Year or MD/PhD)		Pre-Clinical	Pre-Clinical	25 - 27	22-27	Male	Male	Caucasian		White	0	No	Never Married	<$20K	Low	0	Internal Medicine		Medical	Medical	Low	0	Low	1	0	0	0	0	0	0	1	No	Yes	2	2	2	1	2	1	1	1	1	1	1	1	1	0
R_3fiBrKeQocTHo4K	100	Pre-Clinical Coursework (usually 1st Year, occasionally 2nd Year or MD/PhD)		Pre-Clinical	Pre-Clinical	22 - 24	22-27	Female	Non-Male	Caucasian		White	0	No	Never Married	<$20K	Low	0	Pediatrics		Medical	Medical	Low	0.25	Low	1	0	0	0	0	1	0	2	No	Yes	2	2	0	2	2	2	1	0	1	1	0	1	0	1
R_yXgpXHFcXWldDqx	100	Pre-Clinical Coursework (usually 1st Year, occasionally 2nd Year or MD/PhD)		Pre-Clinical	Pre-Clinical	25 - 27	22-27	Male	Male	Caucasian,Hispanic/Latinx		Multiracial	0	No	Never Married	<$20K	Low	0	Internal Medicine		Medical	Medical	Low	0	Low	1	0	0	0	0	1	0	2	No	Yes	2	1	0	2	2	2	1	0	1	1	0	0	0	1
R_1Hc0cU0XW5LJmB1	100	Have completed Core Clerkships (usually 4th Year, occasionally 3rd Year or MD/PhD)		Post-Clinical	Clinical	25 - 27	22-27	Male	Male	Asian		Asian	0	Yes	Never Married	<$20K	Low	0	Internal Medicine		Medical	Medical	Low	1	High	1	1	1	0	0	1	0	4	Yes	Yes	2	1	1	2	0	1	1	0	0	0	1	0	1	2
R_eR5NgbalfxM1f4l	100	Have completed Core Clerkships (usually 4th Year, occasionally 3rd Year or MD/PhD)		Post-Clinical	Clinical	25 - 27	22-27	Female	Non-Male	Asian		Asian	0	No	Never Married	<$20K	Low	0	Internal Medicine		Medical	Medical	Low	1	High	0	1	0	0	1	1	0	3	No	Yes	2	2	2	2	2	1	1	1	1	2	1	1	1	1
R_1jZCfr7bLwfSV2x	100	Currently on a Gap Year (e.g. Research, MBA, MPH, etc.)		Other	Other	28 - 31	≥28	Male	Male	Asian,Caucasian		Multiracial	0	Yes	Never Married	<$20K	Low	0	Psychiatry		Medical	Medical	Low	0.75	High	1	0	1	0	1	1	1	5	Yes	Yes	1					0					1
R_VIvMfylMsfgd3aN	100	Pre-Clinical Coursework (usually 1st Year, occasionally 2nd Year or MD/PhD)		Pre-Clinical	Pre-Clinical	25 - 27	22-27	Male	Male	Caucasian		White	0	No	Married	<$20K	Low	0	Internal Medicine		Medical	Medical	Low	0.75	High	1	1	1	0	0	1	1	5	Yes	Yes	2	2	1	1	2	2	1	0	0	1	0	1	1	1
R_30eJDPhIwsXNaFi	100	Have completed Core Clerkships (usually 4th Year, occasionally 3rd Year or MD/PhD)		Post-Clinical	Clinical	25 - 27	22-27	Female	Non-Male	Asian		Asian	0	No	Never Married	<$20K	Low	0	Internal Medicine		Medical	Medical	Low	1	High	0	0	0	0	0	0	0	0	No	No	2	2	1	1	1	1	1	1	1	1	1	1	0	0
R_1eIWYgEi8j2izGd	100	Have completed Core Clerkships (usually 4th Year, occasionally 3rd Year or MD/PhD)		Post-Clinical	Clinical	25 - 27	22-27	Male	Male	Caucasian		White	0	No	Never Married	<$20K	Low	0	Internal Medicine		Medical	Medical	Low	1	High	0	0	0	0	0	0	0	0	No	No	2	1	0	2	1	1	0	0	1	1	1	1	0	1
R_2dAphzyIRdKUU32	100	Pre-Clinical Coursework (usually 1st Year, occasionally 2nd Year or MD/PhD)		Pre-Clinical	Pre-Clinical	22 - 24	22-27	Female	Non-Male	Caucasian		White	0	No	Married	<$20K	Low	0	Family Medicine		Medical	Medical	Low	0.5	Moderate	1	0	0	0	1	1	0	3	No	Yes	2	2	1	1	2	1	1	0	0	1	1	1	1	1
R_Ov9su10NF7tNrEt	100	Pre-Clinical Coursework (usually 1st Year, occasionally 2nd Year or MD/PhD)		Pre-Clinical	Pre-Clinical	22 - 24	22-27	Female	Non-Male	Caucasian		White	0	No	Never Married	<$20K	Low	0	Internal Medicine		Medical	Medical	Low	0.25	Low	0	0	0	0	0	0	0	0	No	No	2	2	1	1	2	2	1	1	1	2	0	1	0	0
R_egI4VQwHzAqiEc9	100	Currently on a Gap Year (e.g. Research, MBA, MPH, etc.)		Other	Other	25 - 27	22-27	Male	Male	Caucasian		White	0	No	Never Married	<$20K	Low	0	Internal Medicine		Medical	Medical	Low	0.25	Low	0	0	0	0	0	0	0	0	No	No	1	1	0	1	2	1	0	0	1	2	0	1	0	0
R_1n0mpSHfEcSwtZx	100	Pre-Clinical Coursework (usually 1st Year, occasionally 2nd Year or MD/PhD)		Pre-Clinical	Pre-Clinical	22 - 24	22-27	Female	Non-Male	Caucasian		White	0	No	Never Married	<$20K	Low	0	Internal Medicine		Medical	Medical	Low	0.5	Moderate	0	0	1	0	1	1	1	4	Yes	No	2	2	1	1	2	1	1	0	0	2	1	1	1	1
R_32VogDmYWnVzMTC	100	Have begun participating in Core Clerkships (usually 3rd Year, occasionally 2nd Year or MD/PhD)		Clinical	Clinical	22 - 24	22-27	Female	Non-Male	Hispanic/Latinx		Hispanic/Latinx	1	No	Never Married	<$20K	Low	0	Psychiatry		Medical	Medical	Low	0.75	High	1	1	1	0	0	1	1	5	Yes	Yes	2	2	1	1	2	1	1	0	1	2	1	1	1	0
R_2zpPtjHS5vE7vnK	100	Pre-Clinical Coursework (usually 1st Year, occasionally 2nd Year or MD/PhD)		Pre-Clinical	Pre-Clinical	22 - 24	22-27	Female	Non-Male	Caucasian		White	0	No	Never Married	<$20K	Low	0	Internal Medicine		Medical	Medical	Low	0.5	Moderate	0	0	0	0	0	1	0	1	No	No	2	2	2	1	1	2	1	1	0	1	0	1	1	1
R_2TMG1e0SHo8ukgG	100	Have completed Core Clerkships (usually 4th Year, occasionally 3rd Year or MD/PhD)		Post-Clinical	Clinical	28 - 31	≥28	Female	Non-Male	Caucasian		White	0	No	Married	<$20K	Low	0	Neurology		Medical	Medical	Mod	1	High	0	1	0	0	0	1	0	2	No	Yes	2	1	0	2	2	2	1	0	1	1	0	0	0	1
R_tPToeYBrwkiGYUh	100	Other:	MD/PhD - PhD Years	Other	Other	25 - 27	22-27	Male	Male	Caucasian		White	0	No	Never Married	<$20K	Low	0	Internal Medicine		Medical	Medical	Low	0.25	Low	1	0	0	1	0	1	0	3	No	Yes	2	1	1	2	2	2	0	0	2	2	0	1	1	0
R_1o0SbevJwD10iiR	100	Pre-Clinical Coursework (usually 1st Year, occasionally 2nd Year or MD/PhD)		Pre-Clinical	Pre-Clinical	22 - 24	22-27	Female	Non-Male	Asian		Asian	0	No	Never Married	<$20K	Low	0	Internal Medicine		Medical	Medical	Low	0.75	High	0	1	0	0	0	0	0	1	No	Yes	2	1	2	1	1	1	1	2	0	1	1	0	0	1
R_1LdrktGNk1Z1o8m	100	Pre-Clinical Coursework (usually 1st Year, occasionally 2nd Year or MD/PhD)		Pre-Clinical	Pre-Clinical	22 - 24	22-27	Female	Non-Male	Caucasian		White	0	No	Never Married	<$20K	Low	0	Anesthesiology		Mixed	Medical	Low	0.75	High	0	0	0	0	0	1	0	1	No		2	1	0	0	2	1	1	0	0	2	1	0	0	0
R_zdofgkz8bmW26jv	100	Have begun participating in Core Clerkships (usually 3rd Year, occasionally 2nd Year or MD/PhD)		Clinical	Clinical	22 - 24	22-27	Female	Non-Male	Caucasian		White	0	No	Never Married	<$20K	Low	0	Dermatology		Mixed	Medical	High	0	Low	1	1	1	0	1	1	0	5	Yes	Yes	2	1	1	1	2	1	1	0	0	2	1	0	1	1
R_2Yyn8aiyYTLg7rq	100	Pre-Clinical Coursework (usually 1st Year, occasionally 2nd Year or MD/PhD)		Pre-Clinical	Pre-Clinical	22 - 24	22-27	Female	Non-Male	Caucasian		White	0	No	Never Married	<$20K	Low	0	Dermatology		Mixed	Medical	High	0.75	High	1	1	0	0	0	0	0	2	No	Yes	2	2	2	1	2	2	2	2	1	2	0	0	0	0
R_3gXG4UhvHjrWwW8	100	Pre-Clinical Coursework (usually 1st Year, occasionally 2nd Year or MD/PhD)		Pre-Clinical	Pre-Clinical	22 - 24	22-27	Female	Non-Male	Caucasian		White	0	No	Never Married	<$20K	Low	0	Emergency Medicine		Mixed	Medical	Mod	0.25	Low	1	0	0	0	0	0	0	1	No	Yes	2	2	2	0	1	2	1	0	0	1	0	1	2	0
R_3GqD7T34XgfMt2e	100	Pre-Clinical Coursework (usually 1st Year, occasionally 2nd Year or MD/PhD)		Pre-Clinical	Pre-Clinical	22 - 24	22-27	Male	Male	Caucasian		White	0	No	Never Married	<$20K	Low	0	Emergency Medicine		Mixed	Medical	Mod	0.25	Low	0	0	0	0	1	1	0	2	No	No	2	2	0	1	2	1	2	0	1	1	1	0	0	0
R_yQnZlPgMpijZPu9	100	Have begun participating in Core Clerkships (usually 3rd Year, occasionally 2nd Year or MD/PhD)		Clinical	Clinical	22 - 24	22-27	Female	Non-Male	Asian		Asian	0	No	Never Married	<$20K	Low	0	Emergency Medicine		Mixed	Medical	Mod	0.5	Moderate	1	1	1	1	1	1	1	7	Yes	Yes	2	1	1	0	2	1	0	0	0	2	1	1	1	0
R_yQjXJhmaUIXspfb	100	Have begun participating in Core Clerkships (usually 3rd Year, occasionally 2nd Year or MD/PhD)		Clinical	Clinical	25 - 27	22-27	Female	Non-Male	Hispanic/Latinx		Hispanic/Latinx	1	No	Never Married	<$20K	Low	0	Obstetrics and Gynecology		Mixed	Surgical	Mod	0.75	High	1	1	0	1	0	0	0	3	No	Yes	2	2	1	1	1	1	1	0	0	0	1	1	1	1
R_3Eh8JKCTUmGRHm3	100	Have completed Core Clerkships (usually 4th Year, occasionally 3rd Year or MD/PhD)		Post-Clinical	Clinical	28 - 31	≥28	Female	Non-Male	Caucasian		White	0	No	Never Married	<$20K	Low	0	Obstetrics and Gynecology		Mixed	Surgical	Mod	0.5	Moderate	1	0	0	1	1	0	0	3	No	Yes	2	2	1	1	2	1	1	0	0	1	1	1	1	1
R_27scWWiDX2Blma0	100	Have begun participating in Core Clerkships (usually 3rd Year, occasionally 2nd Year or MD/PhD)		Clinical	Clinical	25 - 27	22-27	Female	Non-Male	Caucasian		White	0	No	Never Married	<$20K	Low	0	Obstetrics and Gynecology		Mixed	Surgical	Mod	1	High	1	1	1	0	1	1	0	5	Yes	Yes	2	2	2	2	2	2	1	0	0	0	0	1	2	2
R_2dR2W2tWnspCfqf	100	Have begun participating in Core Clerkships (usually 3rd Year, occasionally 2nd Year or MD/PhD)		Clinical	Clinical	22 - 24	22-27	Female	Non-Male	Asian		Asian	0	No	Never Married	<$20K	Low	0	Obstetrics and Gynecology		Mixed	Surgical	Mod	0.5	Moderate	1	1	1	0	1	1	0	5	Yes	Yes	2	1	1	1	1	2	0	0	0	0	0	1	1	1
R_24l8HYJe8U8ZjmI	100	Pre-Clinical Coursework (usually 1st Year, occasionally 2nd Year or MD/PhD)		Pre-Clinical	Pre-Clinical	22 - 24	22-27	Female	Non-Male	Caucasian		White	0	No	Never Married	<$20K	Low	0	Obstetrics and Gynecology		Mixed	Surgical	Mod	0.75	High	1	1	1	0	0	1	0	4	Yes	Yes	2	2	1	1	1	1	1	0	0	1	1	1	1	1
R_3G8M3Kil8bW87mS	100	Pre-Clinical Coursework (usually 1st Year, occasionally 2nd Year or MD/PhD)		Pre-Clinical	Pre-Clinical	25 - 27	22-27	Female	Non-Male	Caucasian		White	0	No	Never Married	<$20K	Low	0	Obstetrics and Gynecology		Mixed	Surgical	Mod	0.25	Low	0	0	0	0	0	1	0	1	No	No	2	2	1	1	2	2	1	0	0	1	0	1	1	1
R_1EcAlAcnO9LfDNH	100	Pre-Clinical Coursework (usually 1st Year, occasionally 2nd Year or MD/PhD)		Pre-Clinical	Pre-Clinical	22 - 24	22-27	Female	Non-Male	Caucasian,Hispanic/Latinx		Multiracial	0	No	Never Married	<$20K	Low	0	Obstetrics and Gynecology		Mixed	Surgical	Mod	0.75	High	0	0	0	1	1	1	0	3	No	No	2	2	2	1	2	2	1	1	1	1	0	1	1	0
R_22ujeFF8aJcohxS	100	Pre-Clinical Coursework (usually 1st Year, occasionally 2nd Year or MD/PhD)		Pre-Clinical	Pre-Clinical	25 - 27	22-27	Female	Non-Male	Caucasian		White	0	No	Never Married	<$20K	Low	0	Obstetrics and Gynecology		Mixed	Surgical	Mod	0.75	High	0	1	0	0	0	0	0	1	No	Yes	2	2	0	1	2	1	2	0	1	2	1	0	0	0
R_2AHhqQy1vJkB1pe	100	Pre-Clinical Coursework (usually 1st Year, occasionally 2nd Year or MD/PhD)		Pre-Clinical	Pre-Clinical	28 - 31	≥28	Female	Non-Male	Caucasian		White	0	Yes	Never Married	<$20K	Low	0	Ophthalmology		Mixed	Surgical	Mod	0.75	High	1	1	1	0	0	1	0	4	Yes	Yes	2	1	0	0	2	2	2	1	1	1	0	-1	-1	-1
R_1dLzMuUaDOuGleJ	100	Have completed Core Clerkships (usually 4th Year, occasionally 3rd Year or MD/PhD)		Post-Clinical	Clinical	25 - 27	22-27	Male	Male	Asian		Asian	0	No	Never Married	<$20K	Low	0	Ophthalmology		Mixed	Surgical	Mod	1	High	1	0	0	0	0	1	0	2	No	Yes	2	2	0	0	2	1	2	0	0	2	1	0	0	0
R_1jBWom3iq3l0evC	100	Pre-Clinical Coursework (usually 1st Year, occasionally 2nd Year or MD/PhD)		Pre-Clinical	Pre-Clinical	25 - 27	22-27	Male	Male	Asian		Asian	0	No	Never Married	<$20K	Low	0	Otolaryngology		Mixed	Surgical	High	0.75	High	1	1	1	0	1	1	0	5	Yes	Yes	2	2	1	1	2	1	0	0	0	0	1	2	1	1
R_xl7crVROxUFuIZb	100	Have begun participating in Core Clerkships (usually 3rd Year, occasionally 2nd Year or MD/PhD)		Clinical	Clinical	25 - 27	22-27	Male	Male	Caucasian		White	0	No	Never Married	<$20K	Low	0	Urology		Mixed	Surgical	High	0.75	High	0	1	0	1	1	0	1	4	Yes	Yes	2	1	0	1	1	1	0	0	1	0	1	1	0	0
R_1cY6Ic6KugnsBQ7	100	Pre-Clinical Coursework (usually 1st Year, occasionally 2nd Year or MD/PhD)		Pre-Clinical	Pre-Clinical	<21	≤21	Female	Non-Male	Asian		Asian	0	No	Never Married	<$20K	Low	0	Surgery		Surgical	Surgical	Mod	0.75	High	1	0	1	0	0	1	0	3	No	Yes	2	2	1	1	2	1	1	0	0	2	1	1	1	1
R_BQU43L6zEBC9kK5	100	Pre-Clinical Coursework (usually 1st Year, occasionally 2nd Year or MD/PhD)		Pre-Clinical	Pre-Clinical	25 - 27	22-27	Male	Male	Caucasian		White	0	No	Never Married	<$20K	Low	0	Plastic Surgery		Surgical	Surgical	High	0.25	Low	1	1	0	0	1	1	0	4	Yes	Yes	2	0	1	1	2	1	0	0	0	2	1	0	1	1
R_WimZVVfKzoKb8Fb	100	Pre-Clinical Coursework (usually 1st Year, occasionally 2nd Year or MD/PhD)		Pre-Clinical	Pre-Clinical	22 - 24	22-27	Female	Non-Male	Caucasian		White	0	No	Never Married	<$20K	Low	0	Orthopaedic Surgery		Surgical	Surgical	High	0.25	Low	1	1	0	0	1	1	0	4	Yes	Yes	2	2	1	2	2	1	1	0	0	1	1	1	1	2
R_2rAROjnaIe6fj8t	100	Pre-Clinical Coursework (usually 1st Year, occasionally 2nd Year or MD/PhD)		Pre-Clinical	Pre-Clinical	22 - 24	22-27	Female	Non-Male	Caucasian,Hispanic/Latinx,Native American		Multiracial	0	No	Never Married	<$20K	Low	0	Surgery		Surgical	Surgical	Mod	0	Low	1	1	1	1	1	1	0	6	Yes	Yes	2	1	0	0	1	1	0	0	0	0	1	1	0	0
R_2RaK2tUQhWzUOCl	100	Currently on a Gap Year (e.g. Research, MBA, MPH, etc.)		Other	Other	25 - 27	22-27	Male	Male	Caucasian		White	0	No	Never Married	<$20K	Low	0	Orthopaedic Surgery		Surgical	Surgical	High	1	High	1	1	1	0	1	1	0	5	Yes	Yes	2	2	1	1	1	0	1	0	0	1	2	1	1	1
R_1riAypBmpq6JE1L	100	Pre-Clinical Coursework (usually 1st Year, occasionally 2nd Year or MD/PhD)		Pre-Clinical	Pre-Clinical	22 - 24	22-27	Female	Non-Male	Asian		Asian	0	No	Never Married	<$20K	Low	0	Plastic Surgery		Surgical	Surgical	High	0.5	Moderate	1	1	0	0	0	0	0	2	No	Yes	2	1	0	2	2	1	1	0	1	2	1	0	0	1
R_2Y9RkggXa2L4Fyy	100	Pre-Clinical Coursework (usually 1st Year, occasionally 2nd Year or MD/PhD)		Pre-Clinical	Pre-Clinical	22 - 24	22-27	Female	Non-Male	Hispanic/Latinx		Hispanic/Latinx	1	No	Married	<$20K	Low	0	Surgery		Surgical	Surgical	Mod	0.75	High	0	0	1	0	1	1	0	3	No	No	2	2	0	2	2	1	1	0	1	2	1	1	0	1
R_3fIa1RpTbEsZ7zW	100	Pre-Clinical Coursework (usually 1st Year, occasionally 2nd Year or MD/PhD)		Pre-Clinical	Pre-Clinical	25 - 27	22-27	Male	Male	Prefer Not to Answer		Prefer Not to Answer		No	Never Married	<$20K	Low	0	Radiology-Interventional		Mixed		High	0.5	Moderate	1	1	1	0	1	1	0	5	Yes	Yes	2	0	1	0	2	1	0	0		1	1	0	1
R_1dmY96dJpEdb2NO	100	Have completed Core Clerkships (usually 4th Year, occasionally 3rd Year or MD/PhD)		Post-Clinical	Clinical	25 - 27	22-27	Female	Non-Male	Caucasian		White	0	No	Married	<$20K	Low	0	Radiology-Interventional		Mixed		High	1	High	1	1	0	1	1	1	0	5	Yes	Yes	2	2	1	1	1	1	2	0	0	1	1	0	1	1
R_1hywQPYcLjwaZII	100	Have completed Core Clerkships (usually 4th Year, occasionally 3rd Year or MD/PhD)		Post-Clinical	Clinical	28 - 31	≥28	Female	Non-Male	Asian		Asian	0	No	Never Married	<$20K	Low	0						1	High	1	1	0	0	1	0	0	3	No	Yes	2	1	1	1	1	1	0	0	0	0	1	1	1	1
R_2f0D9CQHjswJh0e	100	Currently on a Gap Year (e.g. Research, MBA, MPH, etc.)		Other	Other	25 - 27	22-27	Female	Non-Male	Caucasian		White	0	Yes	Never Married	<$20K	Low	0	Radiology-Diagnostic		Medical	Medical	Mod	0.5	Moderate	1	1	1	0	1	1	0	5	Yes	Yes	2	2	2	1	2	1	0	0	0	1	1	2	2	1
R_TwwkLeN2yaDd6cp	100	Pre-Clinical Coursework (usually 1st Year, occasionally 2nd Year or MD/PhD)		Pre-Clinical	Pre-Clinical	25 - 27	22-27	Female	Non-Male	Caucasian		White	0	No	Never Married	<$20K	Low	0	Pediatrics		Medical	Medical	Low	0.75	High	1	1	1	0	1	1	1	6	Yes	Yes	2	1	2	1	2	2	0	1	0	2	0	1	1	1
R_1Dv4LypNp081dfR	100	Have begun participating in Core Clerkships (usually 3rd Year, occasionally 2nd Year or MD/PhD)		Clinical	Clinical	22 - 24	22-27	Female	Non-Male	Caucasian		White	0	No	Married	<$20K	Low	0	Family Medicine		Medical	Medical	Low	0.75	High	1	1	1	0	1	1	0	5	Yes	Yes	2	2	1	0	1	1	0	0	0	1	1	2	1	0
R_1P6qu87tL1iEhZs	100	Have begun participating in Core Clerkships (usually 3rd Year, occasionally 2nd Year or MD/PhD)		Clinical	Clinical	22 - 24	22-27	Male	Male	Caucasian		White	0	No	Never Married	<$20K	Low	0	Internal Medicine		Medical	Medical	Low	0.5	Moderate	1	1	0	1	0	1	0	4	Yes	Yes	1	1	1	1	2	1	0	0	1	2	0	1	1	0
R_7VxdiGgEUT0LZbr	100	Have begun participating in Core Clerkships (usually 3rd Year, occasionally 2nd Year or MD/PhD)		Clinical	Clinical	28 - 31	≥28	Female	Non-Male	Caucasian		White	0	No	Married	<$20K	Low	0	Pathology		Medical	Medical	Low	0.5	Moderate	1	1	1	0	1	1	1	6	Yes	Yes	2	2	0	1	1	2	0	0	0	0	0	2	0	1
R_3HGlRucxJfiZPR9	100	Currently on a Gap Year (e.g. Research, MBA, MPH, etc.)		Other	Other	25 - 27	22-27	Female	Non-Male	Hispanic/Latinx		Hispanic/Latinx	1	No	Never Married	<$20K	Low	0	Psychiatry		Medical	Medical	Low	0.5	Moderate	1	1	1	0	1	1	1	6	Yes	Yes	2	1	1	1	1	0	0	0	0	0	2	1	1	1
R_2S3q7FUeM41wsOa	100	Have completed Core Clerkships (usually 4th Year, occasionally 3rd Year or MD/PhD)		Post-Clinical	Clinical	25 - 27	22-27	Female	Non-Male	Caucasian		White	0	Yes	Never Married	<$20K	Low	0	Medicine-Pediatrics		Medical	Medical	Mod	1	High	1	1	0	1	1	1	1	6	Yes	Yes	2	1	1	0	2	1	0	0	0	2	1	1	1	0
R_3JhpbtudnVia70a	100	Have completed Core Clerkships (usually 4th Year, occasionally 3rd Year or MD/PhD)		Post-Clinical	Clinical	28 - 31	≥28	Female	Non-Male	Caucasian		White	0	No	Never Married	<$20K	Low	0	Internal Medicine		Medical	Medical	Low	1	High	1	1	1	0	0	1	0	4	Yes	Yes	2	2	1	1	1	1	1	0	1	1	1	1	1	0
R_2SGr5TbQekfVIis	100	Pre-Clinical Coursework (usually 1st Year, occasionally 2nd Year or MD/PhD)		Pre-Clinical	Pre-Clinical	22 - 24	22-27	Female	Non-Male	Caucasian		White	0	No	Never Married	<$20K	Low	0	Internal Medicine		Medical	Medical	Low	0.75	High	1	1	0	0	1	1	0	4	Yes	Yes	1	1	0	1	2	0	0	0	1	1	1	1	0	0
R_3gRueFzGe5cWjcP	100	Have begun participating in Core Clerkships (usually 3rd Year, occasionally 2nd Year or MD/PhD)		Clinical	Clinical	25 - 27	22-27	Female	Non-Male	Caucasian		White	0	No	Never Married	<$20K	Low	0	Pediatrics		Medical	Medical	Low	0.75	High	1	0	1	0	1	1	0	4	Yes	Yes	2	1	1	2	2	1	0	0	0	1	1	1	1	2
R_33Bd5fHIWzlTm4T	100	Pre-Clinical Coursework (usually 1st Year, occasionally 2nd Year or MD/PhD)		Pre-Clinical	Pre-Clinical	22 - 24	22-27	Female	Non-Male	Asian		Asian	0	No	Never Married	<$20K	Low	0	Neurology		Medical	Medical	Mod	0.5	Moderate	0	1	0	0	0	0	0	1	No	Yes	2	1	0	1	1	1	0	0	1	1	1	1	0	0
R_bPBZovy87Y2XJxD	100	Other:	MD-PhD - currently in PhD	Other	Other	25 - 27	22-27	Male	Male	Asian		Asian	0	No	Never Married	<$20K	Low	0	Internal Medicine		Medical	Medical	Low	0	Low	0	0	1	0	1	1	1	4	Yes	No	2	1	2	2	1	1	1	0	0	0	1	0	2	2
R_suSEyChhlCTjl4Z	100	Have completed Core Clerkships (usually 4th Year, occasionally 3rd Year or MD/PhD)		Post-Clinical	Clinical	28 - 31	≥28	Female	Non-Male	Asian		Asian	0	No	Never Married	<$20K	Low	0	Internal Medicine		Medical	Medical	Low	0.75	High	0	0	0	0	0	0	0	0	No	No	2	2	0	1	1	1	0	0	0	1	1	2	0	1
R_1QKoLVkmWjdNcQY	100	Have begun participating in Core Clerkships (usually 3rd Year, occasionally 2nd Year or MD/PhD)		Clinical	Clinical	28 - 31	≥28	Female	Non-Male	Caucasian		White	0	No	Never Married	<$20K	Low	0	Physical Medicine and Rehabilitation		Medical	Medical	Low	0.5	Moderate	1	0	0	1	1	1	0	4	Yes	Yes	2	1	1	1	2	1	0	0	0	1	1	1	1	1
R_1f2S2YNeBcCyWuR	100	Have begun participating in Core Clerkships (usually 3rd Year, occasionally 2nd Year or MD/PhD)		Clinical	Clinical	25 - 27	22-27			Asian		Asian	0	No	Never Married	<$20K	Low	0	Internal Medicine		Medical	Medical	Low	0.5	Moderate	1	1	1	0	1	1	1	6	Yes	Yes	2	2	2	2	2	1	1	0	0	1	1	1	2	2
R_OcClVKZZ5e2nu6d	100	Have completed Core Clerkships (usually 4th Year, occasionally 3rd Year or MD/PhD)		Post-Clinical	Clinical	>32	≥28	Female	Non-Male	Caucasian		White	0	Yes	Never Married	<$20K	Low	0	Pediatrics		Medical	Medical	Low	1	High	1	1	0	1	1	0	1	5	Yes	Yes	2	2	2	1	2	0	0	0	0	2	2	2	2	1
R_26mQ1BszfNhEtH6	92	Pre-Clinical Coursework (usually 1st Year, occasionally 2nd Year or MD/PhD)		Pre-Clinical	Pre-Clinical	22 - 24	22-27	Female	Non-Male	Asian		Asian	0	No	Never Married	<$20K	Low	0	Psychiatry		Medical	Medical	Low	0.75	High	1	0	1	0	1	1	1	5	Yes	Yes	2	2	1	1	1	2	0	0	0	1	0	2	1	1
R_1KfhJTvszsoROMy	100	Pre-Clinical Coursework (usually 1st Year, occasionally 2nd Year or MD/PhD)		Pre-Clinical	Pre-Clinical	22 - 24	22-27	Female	Non-Male	Caucasian		White	0	No	Never Married	<$20K	Low	0	Pediatrics		Medical	Medical	Low	0	Low	1	1	1	0	1	1	1	6	Yes	Yes	2	1	1	1	2	1	0	0	0	0	1	1	1	1
R_3EMP43Wu7jjplOo	100	Have completed Core Clerkships (usually 4th Year, occasionally 3rd Year or MD/PhD)		Post-Clinical	Clinical	28 - 31	≥28	Female	Non-Male	Caucasian		White	0	No	Married	<$20K	Low	0	Psychiatry		Medical	Medical	Low	1	High	0	1	0	0	0	1	0	2	No	Yes	2	1	0	1	2	2	1	0	1	2	0	0	0	0
R_1EYECy8BR4atKSs	100	Have begun participating in Core Clerkships (usually 3rd Year, occasionally 2nd Year or MD/PhD)		Clinical	Clinical	25 - 27	22-27	Female	Non-Male	Caucasian		White	0	No	Never Married	<$20K	Low	0	Anesthesiology		Mixed	Medical	Low	0.5	Moderate	1	1	1	0	1	1	1	6	Yes	Yes	2	1	1	2	2	0	0	0	0	1	2	1	1	2
R_2RaccQrwj24dMgl	100	Have begun participating in Core Clerkships (usually 3rd Year, occasionally 2nd Year or MD/PhD)		Clinical	Clinical	25 - 27	22-27	Female	Non-Male	Caucasian		White	0	No	Never Married	<$20K	Low	0	Dermatology		Mixed	Medical	High	0.5	Moderate	1	1	1	0	1	1	0	5	Yes	Yes	2	2	2	2	2	0	0	0	0	2	2	2	2	2
R_1ltPxD8lnWPSroc	100	Pre-Clinical Coursework (usually 1st Year, occasionally 2nd Year or MD/PhD)		Pre-Clinical	Pre-Clinical	22 - 24	22-27	Female	Non-Male	Caucasian		White	0	No	Never Married	<$20K	Low	0	Dermatology		Mixed	Medical	High	0.75	High	1	0	1	0	1	1	1	5	Yes	Yes	2	1	1	2	2	1	0	0	1	0	1	1	1	1
R_3NHWR56HybMK5cf	100	Pre-Clinical Coursework (usually 1st Year, occasionally 2nd Year or MD/PhD)		Pre-Clinical	Pre-Clinical	22 - 24	22-27	Female	Non-Male	Caucasian		White	0	No	Never Married	<$20K	Low	0	Dermatology		Mixed	Medical	High	0.25	Low	1	1	1	0	0	1	0	4	Yes	Yes	2	1	2	1	2	2	0	0	0	1	0	1	2	1
R_2PmR9hLYE0KvguC	100	Pre-Clinical Coursework (usually 1st Year, occasionally 2nd Year or MD/PhD)		Pre-Clinical	Pre-Clinical	<21	≤21	Female	Non-Male	Asian		Asian	0	No	Never Married	<$20K	Low	0	Dermatology		Mixed	Medical	High	0.5	Moderate	1	0	0	0	0	0	0	1	No	Yes	2	2	1	1	2	1	0	0	1	2	1	2	1	0
R_UF5lPtHBb1uf5It	100	Have completed Core Clerkships (usually 4th Year, occasionally 3rd Year or MD/PhD)		Post-Clinical	Clinical	28 - 31	≥28	Male	Male	Caucasian		White	0	Yes	Never Married	<$20K	Low	0	Emergency Medicine	Other:	Mixed	Medical	Mod	0.75	High	1	0	1	1	0	0	0	3	No	Yes	2	2	2	2	2	2	1	0	1	1	0	1	2	1
R_3ETfgh9K9ajVbwB	100	Pre-Clinical Coursework (usually 1st Year, occasionally 2nd Year or MD/PhD)		Pre-Clinical	Pre-Clinical	22 - 24	22-27	Female	Non-Male	Caucasian		White	0	No	Never Married	<$20K	Low	0	Emergency Medicine		Mixed	Medical	Mod	1	High	1	0	0	0	1	1	0	3	No	Yes	2	2	0	0	2	2	1	0	0	1	0	1	0	0
R_1OTWfXIPzhski6X	100	Have begun participating in Core Clerkships (usually 3rd Year, occasionally 2nd Year or MD/PhD)		Clinical	Clinical	25 - 27	22-27	Male	Male	Caucasian		White	0	No	Never Married	<$20K	Low	0	Emergency Medicine		Mixed	Medical	Mod	0.5	Moderate	0	0	0	1	0	1	0	2	No	No	2	2	0	1	1	1	1	0	0	0	1	1	0	1
R_12DWyDqzWacZCdY	100	Have completed Core Clerkships (usually 4th Year, occasionally 3rd Year or MD/PhD)		Post-Clinical	Clinical	28 - 31	≥28	Female	Non-Male	Black/African		Black/African	1	No	Never Married	<$20K	Low	0	Emergency Medicine		Mixed	Medical	Mod	1	High	0	1	0	0	0	1	0	2	No	Yes	2	1	2	2	2	1	1	2	2	2	1	0	0	0
R_1dzrgKgYYJcXrg6	100	Have begun participating in Core Clerkships (usually 3rd Year, occasionally 2nd Year or MD/PhD)		Clinical	Clinical	22 - 24	22-27	Female	Non-Male	Asian		Asian	0	No	Never Married	<$20K	Low	0	Obstetrics and Gynecology		Mixed	Surgical	Mod	0.75	High	1	1	1	1	1	1	1	7	Yes	Yes	2	1	1	1	2	1	0	0	0	0	1	1	1	1
R_D1wFFqLRfsyjKdX	100	Have completed Core Clerkships (usually 4th Year, occasionally 3rd Year or MD/PhD)		Post-Clinical	Clinical	25 - 27	22-27	Female	Non-Male	Caucasian		White	0	No	Never Married	<$20K	Low	0	Obstetrics and Gynecology		Mixed	Surgical	Mod	1	High	0	0	0	0	0	1	0	1	No	No	2	2	0	1	2	2	0	0	1	2	0	2	0	0
R_12g5aSP8QGXIqkk	100	Pre-Clinical Coursework (usually 1st Year, occasionally 2nd Year or MD/PhD)		Pre-Clinical	Pre-Clinical	25 - 27	22-27	Female	Non-Male	Caucasian		White	0	No	Married	<$20K	Low	0	Obstetrics and Gynecology		Mixed	Surgical	Mod	0.5	Moderate	0	0	0	0	0	0	0	0	No		2	1	1	1	2	1	0	0	1	2	1	1	1	0
R_scdyra1zsPiSLp7	100	Pre-Clinical Coursework (usually 1st Year, occasionally 2nd Year or MD/PhD)		Pre-Clinical	Pre-Clinical	25 - 27	22-27	Female	Non-Male	Caucasian		White	0	No	Never Married	<$20K	Low	0	Obstetrics and Gynecology		Mixed	Surgical	Mod	0.75	High	0	0	1	1	1	1	0	4	Yes	No	2	2	1	1	1	1	1	0	0	0	1	1	1	1
R_3Hn3F85bjl81rCs	100	Pre-Clinical Coursework (usually 1st Year, occasionally 2nd Year or MD/PhD)		Pre-Clinical	Pre-Clinical	22 - 24	22-27	Female	Non-Male	Asian		Asian	0	No	Never Married	<$20K	Low	0	Obstetrics and Gynecology		Mixed	Surgical	Mod	0.75	High	0	0	0	1	0	0	0	1	No	No	2	1	1	1	1	2	0	0	0	1	0	1	1	1
R_1dulZuz5lzL6tu4	100	Have completed Core Clerkships (usually 4th Year, occasionally 3rd Year or MD/PhD)		Post-Clinical	Clinical	25 - 27	22-27	Female	Non-Male	Caucasian		White	0	No	Never Married	<$20K	Low	0	Ophthalmology		Mixed	Surgical	Mod	1	High	1	0	0	0	1	1	0	3	No	Yes	2	1	1	2	1	1	0	0	1	0	1	1	1	1
R_1QcOThdvo0Wdscu	100	Have begun participating in Core Clerkships (usually 3rd Year, occasionally 2nd Year or MD/PhD)		Clinical	Clinical	22 - 24	22-27	Male	Male	Asian		Asian	0	No	Never Married	<$20K	Low	0	Otolaryngology		Mixed	Surgical	High	0.75	High	1	1	0	0	0	0	0	2	No	Yes	1	1	0	1	2	1	0	0	0	1	0	1	0	1
R_3qqTY4HhKiD3okc	100	Have begun participating in Core Clerkships (usually 3rd Year, occasionally 2nd Year or MD/PhD)		Clinical	Clinical	25 - 27	22-27	Female	Non-Male	Asian		Asian	0	No	Never Married	<$20K	Low	0	Otolaryngology		Mixed	Surgical	High	0.25	Low	1	1	1	0	1	1	1	6	Yes	Yes	1	1	1	1	2	1	0	0	0	2	0	1	1	1
R_sMS7cpSIXJ8GCel	100	Pre-Clinical Coursework (usually 1st Year, occasionally 2nd Year or MD/PhD)		Pre-Clinical	Pre-Clinical	25 - 27	22-27	Male	Male	Caucasian		White	0	No	Married	<$20K	Low	0	Otolaryngology		Mixed	Surgical	High	0	Low	0	0	0	0	1	0	0	1	No		2	1	0	1	2	2	0	0	0	2	0	1	0	1
R_2rSpCqKma5r7XIG	100	Pre-Clinical Coursework (usually 1st Year, occasionally 2nd Year or MD/PhD)		Pre-Clinical	Pre-Clinical	25 - 27	22-27	Female	Non-Male	Caucasian		White	0	No	Never Married	<$20K	Low	0	Neurosurgery		Surgical	Surgical	High	0.75	High	1	0	1	1	1	1	0	5	Yes	Yes	2	1	1	1	1	0	0	0	0	1	2	1	1	1
R_1FwvKm4LNF92MAY	100	Pre-Clinical Coursework (usually 1st Year, occasionally 2nd Year or MD/PhD)		Pre-Clinical	Pre-Clinical	28 - 31	≥28	Female	Non-Male	Caucasian		White	0	No	Married	<$20K	Low	0	Surgery		Surgical	Surgical	Mod	0.25	Low	0	0	0	0	1	0	0	1	No	No	2	1	2	1	2	1	0	0	0	2	1	1	2	1
R_3ee2uyw3WRZJCo7	100	Have begun participating in Core Clerkships (usually 3rd Year, occasionally 2nd Year or MD/PhD)		Clinical	Clinical	22 - 24	22-27	Female	Non-Male	Hispanic/Latinx		Hispanic/Latinx	1	I'd Prefer Not to Say	Never Married	<$20K	Low	0	Orthopaedic Surgery		Surgical	Surgical	High	1	High	1	0	0	0	1	1	1	4	Yes	Yes	2	2	0	2	1	1	1	0	1	0	1	1	0	1
R_pS2fVH3bGq1BLgt	100	Other:	MSTP in PhD phase	Other	Other	25 - 27	22-27	Female	Non-Male	Caucasian		White	0	No	Never Married	<$20K	Low	0	Internal Medicine		Medical	Medical	Low	0.75	High	1	1	1	0	1	1	0	5	Yes	Yes	2	2	1	1	1	1	1	0	0	1	1	1	1	1
R_1mqGeFvwymGZR2A	100	Have completed Core Clerkships (usually 4th Year, occasionally 3rd Year or MD/PhD)		Post-Clinical	Clinical	25 - 27	22-27	Female	Non-Male	Asian		Asian	0	No	Never Married	<$20K	Low	0	Internal Medicine		Medical	Medical	Low	1	High	0	1	0	0	0	0	0	1	No	Yes	2	2	1	1	2	2	1	0	0	2	0	1	1	1
R_1n0BpWAfTuvX9R0	100	Have completed Core Clerkships (usually 4th Year, occasionally 3rd Year or MD/PhD)		Post-Clinical	Clinical	25 - 27	22-27	Female	Non-Male	Caucasian		White	0	No	Never Married	<$20K	Low	0	Internal Medicine		Medical	Medical	Low	1	High	0	1	0	0	0	0	0	1	No	Yes	2	1	0	1	1	2	1	0	0	1	0	0	0	1
R_30f6k70kXRpFKtp	100	Have begun participating in Core Clerkships (usually 3rd Year, occasionally 2nd Year or MD/PhD)		Clinical	Clinical	25 - 27	22-27	Female	Non-Male	Caucasian		White	0	No	Never Married	<$20K	Low	0	Internal Medicine		Medical	Medical	Low	0.75	High	1	1	0	1	0	0	0	3	No	Yes	2	2	1	2	1	1	1	0	1	1	1	1	1	1
R_Zt6otCW7C4pMR8d	100	Have completed Core Clerkships (usually 4th Year, occasionally 3rd Year or MD/PhD)		Post-Clinical	Clinical	25 - 27	22-27	Female	Non-Male	Caucasian		White	0	No	Married	<$20K	Low	0	Physical Medicine and Rehabilitation		Medical	Medical	Low	0.75	High	0	0	0	0	0	1	0	1	No	No	2	2	1	1	2	1	1	0	1	2	1	1	1	0
R_2q4wPpfZU1gaCh1	100	Pre-Clinical Coursework (usually 1st Year, occasionally 2nd Year or MD/PhD)		Pre-Clinical	Pre-Clinical	25 - 27	22-27	Female	Non-Male	Caucasian		White	0	No	Never Married	<$20K	Low	0	Internal Medicine		Medical	Medical	Low	0.75	High	1	0	0	0	0	1	0	2	No	Yes	2	2	0	1	1	2	1	0	1	1	0	1	0	0
R_PRinujWUYmdu6pr	100	Pre-Clinical Coursework (usually 1st Year, occasionally 2nd Year or MD/PhD)		Pre-Clinical	Pre-Clinical	22 - 24	22-27	Female	Non-Male	Asian		Asian	0	No	Never Married	<$20K	Low	0	Internal Medicine		Medical	Medical	Low	1	High	1	0	1	0	1	1	1	5	Yes	Yes	2	1	0	0	2	1	1	0	0	1	1	0	0	0
R_2E44vo2QGpMTWcX	100	Have begun participating in Core Clerkships (usually 3rd Year, occasionally 2nd Year or MD/PhD)		Clinical	Clinical	22 - 24	22-27	Male	Male	Caucasian		White	0	No	Married	<$20K	Low	0	Pediatrics		Medical	Medical	Low	0.75	High	1	0	0	0	1	1	0	3	No	Yes	2	2	1	1	2	1	1	0	1	2	1	1	1	0
R_3lJN2EpagsMGdVK	100	Have begun participating in Core Clerkships (usually 3rd Year, occasionally 2nd Year or MD/PhD)		Clinical	Clinical	28 - 31	≥28	Male	Male	Caucasian		White	0	No	Married	<$20K	Low	0	Psychiatry		Medical	Medical	Low	0.75	High	1	0	0	0	0	1	0	2	No	Yes	2	2	2	2	2	2	1	1	1	1	0	1	1	1
R_231YQISHjcwmbPB	100	Pre-Clinical Coursework (usually 1st Year, occasionally 2nd Year or MD/PhD)		Pre-Clinical	Pre-Clinical	22 - 24	22-27	Female	Non-Male	Caucasian,Hispanic/Latinx		Multiracial	0	No	Never Married	<$20K	Low	0	Emergency Medicine		Mixed	Medical	Mod	0.5	Moderate	0	0	0	0	0	0	0	0	No	No	2	2	0	0	2	2	2	0	0	1	0	0	0	0
R_3fWaeDFzphYJSyq	100	Pre-Clinical Coursework (usually 1st Year, occasionally 2nd Year or MD/PhD)		Pre-Clinical	Pre-Clinical	22 - 24	22-27	Female	Non-Male	Hispanic/Latinx		Hispanic/Latinx	1	No	Never Married	<$20K	Low	0	Obstetrics and Gynecology		Mixed	Surgical	Mod	0.25	Low	1	1	1	1	1	1	0	6	Yes	Yes	2	2	1	1	1	2	1	0	0	1	0	1	1	1
R_2dA547e2rQD7w35	100	Pre-Clinical Coursework (usually 1st Year, occasionally 2nd Year or MD/PhD)		Pre-Clinical	Pre-Clinical	22 - 24	22-27	Female	Non-Male	Hispanic/Latinx		Hispanic/Latinx	1	No	Never Married	<$20K	Low	0	Obstetrics and Gynecology		Mixed	Surgical	Mod	0.25	Low	1	1	1	0	1	1	0	5	Yes	Yes	2	1	1	1	1	2	1	0	0	1	0	0	1	1
R_3nO55T9fxRZqE9f	100	Have completed Core Clerkships (usually 4th Year, occasionally 3rd Year or MD/PhD)		Post-Clinical	Clinical	25 - 27	22-27	Male	Male	Caucasian		White	0	No	Never Married	<$20K	Low	0	Ophthalmology		Mixed	Surgical	Mod	1	High	0	1	0	0	0	0	0	1	No	Yes	2	2	0	1	1	1	1	0	0	0	1	1	0	1
R_vMoBZTFs8DaJgjL	100	Have completed Core Clerkships (usually 4th Year, occasionally 3rd Year or MD/PhD)		Post-Clinical	Clinical	28 - 31	≥28	Female	Non-Male	Caucasian		White	0	No	Married	<$20K	Low	0	Internal Medicine		Medical	Medical	Low	1	High	1	1	1	1	1	1	1	7	Yes	Yes	2	2	1	1	2	1	0	0	0	1	1	2	1	1
R_3iqAUEl4osUYtLj	100	Pre-Clinical Coursework (usually 1st Year, occasionally 2nd Year or MD/PhD)		Pre-Clinical	Pre-Clinical	22 - 24	22-27	Male	Male	Other:	Indian American. South Asian	Multiracial	0	No	Never Married	<$20K	Low	0	Internal Medicine		Medical	Medical	Low	0.25	Low	1	1	0	0	0	1	0	3	No	Yes	2	2	1	2	2	1	1	0	0	2	1	1	1	2
R_298ppBTwSouuKSB	100	Pre-Clinical Coursework (usually 1st Year, occasionally 2nd Year or MD/PhD)		Pre-Clinical	Pre-Clinical	<21	≤21	Female	Non-Male	Asian		Asian	0	No	Never Married	<$20K	Low	0	Radiation Oncology		Medical	Medical	High	0.25	Low	1	0	1	0	1	1	1	5	Yes	Yes	2	2	2	2	2	0	1	0	0	1	2	1	2	2
R_2AWGHNlg7wRUUO4	100	Pre-Clinical Coursework (usually 1st Year, occasionally 2nd Year or MD/PhD)		Pre-Clinical	Pre-Clinical	22 - 24	22-27	Male	Male	Asian		Asian	0	No	Never Married	<$20K	Low	0	Psychiatry		Medical	Medical	Low	0.5	Moderate	1	0	1	0	0	1	0	3	No	Yes	2	1	0	2	2	0	0	0	1	1	2	1	0	1
R_pMCS3Pm22a5tWs9	100	Have begun participating in Core Clerkships (usually 3rd Year, occasionally 2nd Year or MD/PhD)		Clinical	Clinical	25 - 27	22-27	Male	Male	Hispanic/Latinx		Hispanic/Latinx	1	No	Never Married	<$20K	Low	0	Radiology-Diagnostic		Medical	Medical	Mod	0.25	Low	0	0	0	0	0	0	0	0	No		2	2	0	1	2	1	0	0	1	2	1	2	0	0
R_1ieTUdfrV5TSdyF	100	Pre-Clinical Coursework (usually 1st Year, occasionally 2nd Year or MD/PhD)		Pre-Clinical	Pre-Clinical	22 - 24	22-27	Female	Non-Male	Caucasian		White	0	No	Never Married	<$20K	Low	0	Psychiatry		Medical	Medical	Low	0.5	Moderate	0	0	0	0	1	1	1	3	No	No	2	2	1	1	2	1	0	0	0	2	1	2	1	1
R_1Th5Vr14Mbi4VR7	100	Have completed Core Clerkships (usually 4th Year, occasionally 3rd Year or MD/PhD)		Post-Clinical	Clinical	>32	≥28	Female	Non-Male	Asian		Asian	0	No	Married	<$20K	Low	0	Anesthesiology		Mixed	Medical	Low	1	High	1	0	1	0	1	1	1	5	Yes	Yes	2	2	1	0	0	0	0	0	0	0	2	2	1	0
R_QiZc88WwxO7zo6R	100	Pre-Clinical Coursework (usually 1st Year, occasionally 2nd Year or MD/PhD)		Pre-Clinical	Pre-Clinical	22 - 24	22-27	Male	Male	Other:	Arab	White	0	No	Never Married	<$20K	Low	0	Otolaryngology		Mixed	Surgical	High	0.5	Moderate	0	1	1	0	0	1	1	4	Yes	Yes	2	1	0	1	2	1	0	0	0	1	1	1	0	1
R_2VOwOVl74wRmwvt	100	Have begun participating in Core Clerkships (usually 3rd Year, occasionally 2nd Year or MD/PhD)		Clinical	Clinical	25 - 27	22-27	Male	Male	Asian		Asian	0	No	Never Married	<$20K	Low	0	Orthopaedic Surgery		Surgical	Surgical	High	1	High	1	0	1	1	0	1	0	4	Yes	Yes	2	2	1	1	2	2	0	0	0	2	0	2	1	1
R_2WM70BgQqq41GzF	100	Pre-Clinical Coursework (usually 1st Year, occasionally 2nd Year or MD/PhD)		Pre-Clinical	Pre-Clinical	22 - 24	22-27	Female	Non-Male	Caucasian		White	0	No	Never Married	<$20K	Low	0	Surgery		Surgical	Surgical	Mod	0.75	High	1	1	1	0	1	1	1	6	Yes	Yes	2	1	1	1	1	1	0	0	0	1	1	1	1	1
R_117WrqkhM1Mjbrf	100	Currently on a Gap Year (e.g. Research, MBA, MPH, etc.)		Other	Other	28 - 31	≥28	Female	Non-Male	Caucasian		White	0	Yes	Never Married	<$20K	Low	0	Psychiatry		Medical	Medical	Low	0.5	Moderate	1	0	1	0	1	1	1	5	Yes	Yes	2	2	1	2	2	1	1	0	0	1	1	1	1	2
R_Y95eNwH4RifsoNz	100	Pre-Clinical Coursework (usually 1st Year, occasionally 2nd Year or MD/PhD)		Pre-Clinical	Pre-Clinical	28 - 31	≥28	Male	Male	Hispanic/Latinx		Hispanic/Latinx	1	No	Never Married	<$20K	Low	0	Emergency Medicine		Mixed	Medical	Mod	0	Low	1	1	1	0	1	1	1	6	Yes	Yes	2	2	2	2	2	1	1	0	1	1	1	1	2	1
R_us07SGRvBZT1enf	100	Have begun participating in Core Clerkships (usually 3rd Year, occasionally 2nd Year or MD/PhD)		Clinical	Clinical	22 - 24	22-27	Female	Non-Male	Caucasian		White	0	No	Never Married	<$20K	Low	0	Internal Medicine		Medical	Medical	Low	1	High	1	1	1	1	1	1	1	7	Yes	Yes	2	1	0	1	1	2	1	0	0	0	0	0	0	1
R_vO07o2JVgWs6aPf	100	Pre-Clinical Coursework (usually 1st Year, occasionally 2nd Year or MD/PhD)		Pre-Clinical	Pre-Clinical	25 - 27	22-27	Female	Non-Male	Asian		Asian	0	No	Never Married	<$20K	Low	0	Pediatrics		Medical	Medical	Low	0	Low	1	1	0	0	0	1	0	3	No	Yes	2	2	1	1	2	2	1	0	0	1	0	1	1	1
R_9TFc4CKQRVgwVdT	100	Have completed Core Clerkships (usually 4th Year, occasionally 3rd Year or MD/PhD)		Post-Clinical	Clinical	28 - 31	≥28	Female	Non-Male	Caucasian		White	0	No	Married	<$20K	Low	0	Pediatrics		Medical	Medical	Low	1	High	0	0	0	0	1	0	0	1	No	No	2	2	0	2	2	2	2	0	1	2	0	0	0	1
R_WrpFtJcPDi8tu5r	100	Pre-Clinical Coursework (usually 1st Year, occasionally 2nd Year or MD/PhD)		Pre-Clinical	Pre-Clinical	25 - 27	22-27	Female	Non-Male	Caucasian		White	0	No	Never Married	<$20K	Low	0	Radiation Oncology		Medical	Medical	High	0.25	Low	1	1	1	0	0	1	0	4	Yes	Yes	2	1	2	1	1	2	0	0	0	1	0	1	2	1
R_265SAkntL02aNyT	100	Have completed Core Clerkships (usually 4th Year, occasionally 3rd Year or MD/PhD)		Post-Clinical	Clinical	28 - 31	≥28	Male	Male	Caucasian		White	0	No	Married	<$20K	Low	0	Radiology-Diagnostic		Medical	Medical	Mod	1	High	1	0	1	0	1	1	0	4	Yes	Yes	2	2	1	1	2	1	1	0	1	1	1	1	1	0
R_2zXZI8Hbov4ZXoR	100	Pre-Clinical Coursework (usually 1st Year, occasionally 2nd Year or MD/PhD)		Pre-Clinical	Pre-Clinical	25 - 27	22-27	Female	Non-Male	Caucasian		White	0	No	Never Married	<$20K	Low	0	Family Medicine		Medical	Medical	Low	0	Low	1	1	0	0	0	1	0	3	No	Yes	2	1	0	1	1	0	0	0	0	1	2	1	0	1
R_27ps2kxUgnSHVXY	100	Have completed Core Clerkships (usually 4th Year, occasionally 3rd Year or MD/PhD)		Post-Clinical	Clinical	28 - 31	≥28	Female	Non-Male	Asian		Asian	0	No	Married	<$20K	Low	0	Neurology		Medical	Medical	Mod	1	High	1	1	0	0	1	1	0	4	Yes	Yes	2	1	2	2	2	1	1	0	1	2	1	0	2	1
R_2DRYCcDtaQu1tkv	100	Pre-Clinical Coursework (usually 1st Year, occasionally 2nd Year or MD/PhD)		Pre-Clinical	Pre-Clinical	28 - 31	≥28	Male	Male	Caucasian		White	0	No	Never Married	<$20K	Low	0	Internal Medicine		Medical	Medical	Low	0.25	Low	0	1	0	0	1	1	0	3	No	Yes
R_SMK7bhWZy6ypc2t	100	Currently on a Gap Year (e.g. Research, MBA, MPH, etc.)		Other	Other	25 - 27	22-27	Male	Male	Caucasian		White	0	No	Never Married	<$20K	Low	0	Internal Medicine		Medical	Medical	Low	0	Low	0	0	0	0	0	0	0	0	No		1	2	0	1	1	1	2	0	1	1	0	0	0	0
R_3HPE7B18IBUIcE1	100	Pre-Clinical Coursework (usually 1st Year, occasionally 2nd Year or MD/PhD)		Pre-Clinical	Pre-Clinical	25 - 27	22-27	Female	Non-Male	Caucasian		White	0	No	Never Married	<$20K	Low	0	Internal Medicine		Medical	Medical	Low	0.5	Moderate	0	0	0	0	0	0	0	0	No	No	2	2	0	2	2	2	2	0	1	1	0	0	0	1
R_1FIMR5Zliw1EdZu	100	Have completed Core Clerkships (usually 4th Year, occasionally 3rd Year or MD/PhD)		Post-Clinical	Clinical	25 - 27	22-27	Female	Non-Male	Caucasian		White	0	No	Married	<$20K	Low	0	Pediatrics		Medical	Medical	Low	1	High	0	0	0	0	0	0	0	0	No	No	2	2	1	2	2	1	2	0	2	2	1	0	1	0
R_2S6pPjJK4plfWLE	100	Have begun participating in Core Clerkships (usually 3rd Year, occasionally 2nd Year or MD/PhD)		Clinical	Clinical	25 - 27	22-27	Male	Male	Caucasian		White	0	Yes	Never Married	<$20K	Low	0	Psychiatry		Medical	Medical	Low	1	High	1	1	1	1	1	1	1	7	Yes	Yes	2	2	2	2	2	1	1	1	1	1	1	1	1	1
R_2wjI7uA8pJMzKga	100	Have begun participating in Core Clerkships (usually 3rd Year, occasionally 2nd Year or MD/PhD)		Clinical	Clinical	28 - 31	≥28	Female	Non-Male	Caucasian		White	0	No	Married	<$20K	Low	0	Psychiatry		Medical	Medical	Low	0.75	High	1	1	1	1	0	1	0	5	Yes	Yes	2	2	0	1	1	2	2	0	0	0	0	0	0	1
R_9RlJ48XZpk1KOrL	100	Have begun participating in Core Clerkships (usually 3rd Year, occasionally 2nd Year or MD/PhD)		Clinical	Clinical	25 - 27	22-27	Male	Male	Caucasian		White	0	No	Never Married	<$20K	Low	0	Neurology		Medical	Medical	Mod	0.25	Low	1	1	1	0	0	1	0	4	Yes	Yes	2	1	1	1	2	2	1	0	0	1	0	0	1	1
R_1oAynzXB2l6Vh7A	100	Have completed Core Clerkships (usually 4th Year, occasionally 3rd Year or MD/PhD)		Post-Clinical	Clinical	28 - 31	≥28	Female	Non-Male	Caucasian		White	0	No	Never Married	<$20K	Low	0	Family Medicine		Medical	Medical	Low	1	High	0	0	0	0	0	0	0	0	No	No	2	2	1	2	2	2	1	0	2	1	0	1	1	0
R_31sAXX0GQP4JA5P	100	Have begun participating in Core Clerkships (usually 3rd Year, occasionally 2nd Year or MD/PhD)		Clinical	Clinical	25 - 27	22-27	Female	Non-Male	Caucasian		White	0	No	Never Married	<$20K	Low	0	Internal Medicine		Medical	Medical	Low	0.25	Low	0	1	0	1	0	0	0	2	No	Yes	2	2	1	1	2	2	1	0	0	2	0	1	1	1
R_1HoWnBAQZEjiP92	100	Have completed Core Clerkships (usually 4th Year, occasionally 3rd Year or MD/PhD)		Post-Clinical	Clinical	28 - 31	≥28	Female	Non-Male	Caucasian		White	0	No	Never Married	<$20K	Low	0	Internal Medicine		Medical	Medical	Low	1	High	0	0	0	0	1	1	0	2	No	No	2	1	0	1	2	1	0	0	0	2	1	1	0	1
R_1KqMdKS3lpu3wDr	100	Other:	Currently on PhD (finished pre-clin, no core clerkships yet)	Other	Other	25 - 27	22-27	Female	Non-Male	Caucasian		White	0	No	Never Married	<$20K	Low	0	Neurology	0	Medical	Medical	Mod	0.75	High	0	0	0	1	0	0	0	1	No		2	2	2	1	2	2	2	0	0	2	0	0	2	1
R_AzCCa46g8B0FRyV	100	Have completed Core Clerkships (usually 4th Year, occasionally 3rd Year or MD/PhD)		Post-Clinical	Clinical	28 - 31	≥28	Male	Male	Caucasian		White	0	I'd Prefer Not to Say	Married	<$20K	Low	0	Physical Medicine and Rehabilitation		Medical	Medical	Low	0.75	High	0	0	0	1	1	0	0	2	No	No	2	1	0	1	2	1	0	0	0	2	1	1	0	1
R_1o0Gfsog2eweoQ8	100	Have completed Core Clerkships (usually 4th Year, occasionally 3rd Year or MD/PhD)		Post-Clinical	Clinical	25 - 27	22-27	Female	Non-Male	Caucasian		White	0	No	Never Married	<$20K	Low	0	Internal Medicine		Medical	Medical	Low	1	High	0	0	0	0	0	0	0	0	No	No	2	2	0	1	2
R_pFYD8DsNcHNpkjf	100	Pre-Clinical Coursework (usually 1st Year, occasionally 2nd Year or MD/PhD)		Pre-Clinical	Pre-Clinical	25 - 27	22-27	Female	Non-Male	Caucasian		White	0	No	Never Married	<$20K	Low	0	Internal Medicine		Medical	Medical	Low	0.5	Moderate	1	1	0	0	1	1	0	4	Yes	Yes	2	2	1	1	1	1	1	0	0	0	1	1	1	1
R_OILG0WAcIYI0vQd	100	Have begun participating in Core Clerkships (usually 3rd Year, occasionally 2nd Year or MD/PhD)		Clinical	Clinical	25 - 27	22-27	Male	Male	Other:		Other	0	No	Married	<$20K	Low	0	Psychiatry		Medical	Medical	Low	0.25	Low	1	0	1	0	0	1	0	3	No	Yes	2	1	1	1	2	1	1	0	0	1	1	0	1	1
R_UfmptLDb01XA6CB	100	Have begun participating in Core Clerkships (usually 3rd Year, occasionally 2nd Year or MD/PhD)		Clinical	Clinical	22 - 24	22-27	Female	Non-Male	Caucasian		White	0	No	Never Married	<$20K	Low	0	Internal Medicine		Medical	Medical	Low	0.75	High	0	1	0	0	0	1	0	2	No	Yes	2	2	1	1	2	2	2	0	0	1	0	0	1	1
R_2mE3nMU32Ellh1T	100	Pre-Clinical Coursework (usually 1st Year, occasionally 2nd Year or MD/PhD)		Pre-Clinical	Pre-Clinical	22 - 24	22-27	Male	Male	Black/African,Caucasian		Multiracial	0	No	Married	<$20K	Low	0	Internal Medicine		Medical	Medical	Low	0.25	Low	0	0	0	0	0	0	0	0	No	No	2	2	2	2	2	1	1	0	0	2	1	1	2	2
R_XtAbAIPw872x2Sd	100	Pre-Clinical Coursework (usually 1st Year, occasionally 2nd Year or MD/PhD)		Pre-Clinical	Pre-Clinical	25 - 27	22-27	Female	Non-Male	Caucasian		White	0	No	Never Married	<$20K	Low	0	Neurology		Medical	Medical	Mod	0.5	Moderate	0	1	0	0	0	0	0	1	No	Yes	2	1	1	1	2	1	1	0	1	2	1	0	1	0
R_332p8WaNPkgJcCo	100	Pre-Clinical Coursework (usually 1st Year, occasionally 2nd Year or MD/PhD)		Pre-Clinical	Pre-Clinical	22 - 24	22-27	Male	Male	Caucasian		White	0	No	Never Married	<$20K	Low	0	Internal Medicine		Medical	Medical	Low	0.5	Moderate	0	0	0	1	1	0	0	2	No	No	2	2	1	1	2	1	1	0	0	2	1	1	1	1
R_PSOVPdhArsSYMIV	100	Pre-Clinical Coursework (usually 1st Year, occasionally 2nd Year or MD/PhD)		Pre-Clinical	Pre-Clinical	<21	≤21	Female	Non-Male	Asian,Caucasian		Multiracial	0	No	Never Married	<$20K	Low	0	Neurology		Medical	Medical	Mod	0.5	Moderate	0	0	0	0	0	0	0	0	No	No	2	1	0	1	2	2	1	0	1	2	0	0	0	0
R_3EA8clEBIWq8rb9	100	Currently on a Gap Year (e.g. Research, MBA, MPH, etc.)		Other	Other	22 - 24	22-27	Female	Non-Male	Caucasian		White	0	No	Never Married	<$20K	Low	0	Pediatrics		Medical	Medical	Low	1	High	1	1	1	1	1	1	0	6	Yes	Yes	2	2	2	1	1	1	2	0	0	0	1	0	2	1
R_1lzemRie0YNhyLb	100	Have begun participating in Core Clerkships (usually 3rd Year, occasionally 2nd Year or MD/PhD)		Clinical	Clinical	25 - 27	22-27	Male	Male	Caucasian		White	0	No	Never Married	<$20K	Low	0	Anesthesiology		Mixed	Medical	Low	0.75	High	1	1	0	0	0	0	0	2	No	Yes	2	2	1	1	1	2	2	0	0	0	0	0	1	1
R_YbHKRLdHJOLiihr	100	Have begun participating in Core Clerkships (usually 3rd Year, occasionally 2nd Year or MD/PhD)		Clinical	Clinical	28 - 31	≥28	Male	Male	Caucasian		White	0	No	Married	<$20K	Low	0	Anesthesiology		Mixed	Medical	Low	0.75	High	0	0	0	1	0	0	0	1	No	No	2	1	2	1	2	1	1	2	1	2	1	0	0	0
R_3Odzarkrl0Gb8TM	100	Pre-Clinical Coursework (usually 1st Year, occasionally 2nd Year or MD/PhD)		Pre-Clinical	Pre-Clinical	25 - 27	22-27	Female	Non-Male	Asian		Asian	0	No	Never Married	<$20K	Low	0	Dermatology		Mixed	Medical	High	0.5	Moderate	1	1	0	0	1	1	0	4	Yes	Yes	2	2	2	0	1	1	1	0	0	0	1	1	2	0
R_C15194jRtrF7Al3	100	Have completed Core Clerkships (usually 4th Year, occasionally 3rd Year or MD/PhD)		Post-Clinical	Clinical	>32	≥28	Other	Non-Male	Caucasian		White	0	No	Never Married	<$20K	Low	0	Dermatology		Mixed	Medical	High	0.5	Moderate	1	1	1	0	0	0	0	3	No	Yes	2	1	0	1	2
R_YaiSKeS0jrAHMT7	100	Currently on a Gap Year (e.g. Research, MBA, MPH, etc.)		Other	Other	25 - 27	22-27	Male	Male	Other:	Indian	Asian	0	No	Never Married	<$20K	Low	0	Dermatology		Mixed	Medical	High	0	Low	0	0	0	0	0	0	0	0	No		2	2	0	1	1	2	1	0	1	1	0	1	0	0
R_2fv9Qw5c4B0is5w	100	Pre-Clinical Coursework (usually 1st Year, occasionally 2nd Year or MD/PhD)		Pre-Clinical	Pre-Clinical	22 - 24	22-27	Male	Male	Asian		Asian	0	No	Never Married	<$20K	Low	0	Emergency Medicine		Mixed	Medical	Mod	0.75	High	0	0	0	1	0	0	0	1	No		2	2	0	0	2	2	1	0	0	2	0	1	0	0
R_3ikbBLffGrbkmet	100	Pre-Clinical Coursework (usually 1st Year, occasionally 2nd Year or MD/PhD)		Pre-Clinical	Pre-Clinical	22 - 24	22-27	Male	Male	Caucasian		White	0	No	Never Married	<$20K	Low	0	Emergency Medicine		Mixed	Medical	Mod	0.5	Moderate	1	0	1	1	1	0	0	4	Yes	Yes	2	2	1	1	1	2	1	0	0	1	0	1	1	1
R_3aRbTYCHF9wU65P	100	Pre-Clinical Coursework (usually 1st Year, occasionally 2nd Year or MD/PhD)		Pre-Clinical	Pre-Clinical	22 - 24	22-27	Female	Non-Male	Caucasian		White	0	No	Never Married	<$20K	Low	0	Obstetrics and Gynecology		Mixed	Surgical	Mod	0.5	Moderate	0	0	0	1	1	0	0	2	No	No	2	1	0	1	1	1	1	0	0	1	1	0	0	1
R_pacbofOt3ny69Nf	100	Have completed Core Clerkships (usually 4th Year, occasionally 3rd Year or MD/PhD)		Post-Clinical	Clinical	28 - 31	≥28	Female	Non-Male	Caucasian		White	0	No	Married	<$20K	Low	0	Obstetrics and Gynecology		Mixed	Surgical	Mod	1	High	0	0	0	0	0	0	0	0	No	No	2	2	1	1	2	2	2	0	0	2	0	0	1	1
R_3g57afJDpQUYqU8	100	Have begun participating in Core Clerkships (usually 3rd Year, occasionally 2nd Year or MD/PhD)		Clinical	Clinical	25 - 27	22-27	Female	Non-Male	Caucasian		White	0	No	Never Married	<$20K	Low	0	Obstetrics and Gynecology		Mixed	Surgical	Mod	1	High	1	1	1	0	1	1	0	5	Yes	Yes	2	2	1	1	2	2	1	0	0	1	0	1	1	1
R_3rOpy8vuOdKdTc2	100	Have begun participating in Core Clerkships (usually 3rd Year, occasionally 2nd Year or MD/PhD)		Clinical	Clinical	25 - 27	22-27	Female	Non-Male	Caucasian		White	0	No	Married	<$20K	Low	0	Obstetrics and Gynecology		Mixed	Surgical	Mod	0.75	High	1	1	1	0	1	1	1	6	Yes	Yes	2	2	2	1	2	1	1	0	0	1	1	1	2	1
R_2tFEvz7yP8ztVBr	100	Have completed Core Clerkships (usually 4th Year, occasionally 3rd Year or MD/PhD)		Post-Clinical	Clinical	28 - 31	≥28	Female	Non-Male	Caucasian		White	0	Yes	Never Married	<$20K	Low	0	Obstetrics and Gynecology		Mixed	Surgical	Mod	1	High	0	0	0	1	0	1	0	2	No	No	2	2	2	2	2	2	1	0	1	2	0	1	2	1
R_1IbVPykN1YTivJc	100	Have completed Core Clerkships (usually 4th Year, occasionally 3rd Year or MD/PhD)		Post-Clinical	Clinical	25 - 27	22-27	Female	Non-Male	Caucasian		White	0	No	Never Married	<$20K	Low	0	Ophthalmology		Mixed	Surgical	Mod	0.75	High	1	1	0	0	1	1	1	5	Yes	Yes	2	2	1	1	1	2	2	0	0	1	0	0	1	1
R_sqbyrNerRpglMnn	100	Have completed Core Clerkships (usually 4th Year, occasionally 3rd Year or MD/PhD)		Post-Clinical	Clinical	25 - 27	22-27	Male	Male	Caucasian		White	0	No	Never Married	<$20K	Low	0	Ophthalmology		Mixed	Surgical	Mod	1	High	0	0	0	0	0	0	0	0	No	No	2	1	0	1	2	2	1	0	0	1	0	0	0	1
R_3iKflIIDCw0GY2Y	100	Pre-Clinical Coursework (usually 1st Year, occasionally 2nd Year or MD/PhD)		Pre-Clinical	Pre-Clinical	22 - 24	22-27	Male	Male	Asian		Asian	0	No	Never Married	<$20K	Low	0	Ophthalmology		Mixed	Surgical	Mod	0.25	Low	1	0	0	0	0	1	0	2	No	Yes	2	1	2	1	2	2	1	0	0	2	0	0	2	1
R_3NL0kKXrcEefepO	100	Have completed Core Clerkships (usually 4th Year, occasionally 3rd Year or MD/PhD)		Post-Clinical	Clinical	25 - 27	22-27	Female	Non-Male	Asian		Asian	0	No	Never Married	<$20K	Low	0	Ophthalmology		Mixed	Surgical	Mod	0.75	High	0	1	0	0	0	1	0	2	No	Yes	2	2	2	2	2	1	1	1	0	1	1	1	1	2
R_24xbUtIoytn7Iz5	100	Pre-Clinical Coursework (usually 1st Year, occasionally 2nd Year or MD/PhD)		Pre-Clinical	Pre-Clinical	22 - 24	22-27	Male	Male	Caucasian		White	0	No	Never Married	<$20K	Low	0	Otolaryngology		Mixed	Surgical	High	0.25	Low	1	0	0	0	1	1	1	4	Yes	Yes	2	2	1	2	2	1	1	1	0	2	1	1	0	2
R_2xz7uohGzgtpFO5	100	Have completed Core Clerkships (usually 4th Year, occasionally 3rd Year or MD/PhD)		Post-Clinical	Clinical	25 - 27	22-27	Male	Male	Caucasian		White	0	No	Never Married	<$20K	Low	0	Otolaryngology		Mixed	Surgical	High	1	High	0	0	0	0	0	0	0	0	No	No	2	2	0	1	1	1	0	0	1	1	1	2	0	0
R_2bPnFnZkM28ozA7	100	Have completed Core Clerkships (usually 4th Year, occasionally 3rd Year or MD/PhD)		Post-Clinical	Clinical	25 - 27	22-27	Male	Male	Other:	North African	White	0	No	Never Married	<$20K	Low	0	Urology		Mixed	Surgical	High	0.75	High	0	0	0	0	0	0	0	0	No	No	2	2	2	1	2	1	0	0	0	1	1	2	2	1
R_28zyxuyHwdP5pVc	100	Pre-Clinical Coursework (usually 1st Year, occasionally 2nd Year or MD/PhD)		Pre-Clinical	Pre-Clinical	22 - 24	22-27	Female	Non-Male	Asian,Caucasian		Multiracial	0	No	Never Married	<$20K	Low	0	Urology		Mixed	Surgical	High	0.25	Low	0	1	0	0	0	0	0	1	No	Yes	2	1	2	1	2	2	1	1	0	2	0	0	1	1
R_3kj5zqa9VsiDrFs	100	Pre-Clinical Coursework (usually 1st Year, occasionally 2nd Year or MD/PhD)		Pre-Clinical	Pre-Clinical	22 - 24	22-27	Female	Non-Male	Asian		Asian	0	Yes	Married	<$20K	Low	0	Plastic Surgery		Surgical	Surgical	High	0.25	Low	0	1	0	0	1	1	0	3	No	Yes	2	2	0	1	1	1	1	0	0	2	1	1	0	1
R_3E3ESQoZgHjore1	100	Pre-Clinical Coursework (usually 1st Year, occasionally 2nd Year or MD/PhD)		Pre-Clinical	Pre-Clinical	25 - 27	22-27	Male	Male	Caucasian		White	0	No	Never Married	<$20K	Low	0	Surgery		Surgical	Surgical	Mod	0.5	Moderate	0	0	0	0	0	0	0	0	No	No	1	1	1	1	1	1	1	0	0	1	0	0	1	1
R_2Ei5zUuAKD6FPWH	100	Have begun participating in Core Clerkships (usually 3rd Year, occasionally 2nd Year or MD/PhD)		Clinical	Clinical	22 - 24	22-27	Male	Male	Asian		Asian	0	No	Never Married	<$20K	Low	0	Surgery		Surgical	Surgical	Mod	0.5	Moderate	0	1	0	1	0	0	0	2	No	Yes	1	1	1	1	2	1	1	1	2	2	0	0	0	-1
R_1cXOlDtgPTdjMMh	100	Have completed Core Clerkships (usually 4th Year, occasionally 3rd Year or MD/PhD)		Post-Clinical	Clinical	25 - 27	22-27	Male	Male	Other:	Middle Eastern	White	0	No	Never Married	<$20K	Low	0	Radiology-Interventional		Mixed		High	1	High	1	1	1	0	1	0	0	4	Yes	Yes	2	1	1	2	2	1	1	0	1	2	1	0	1	1
R_OkjaKNN6NziKoqR	100	Pre-Clinical Coursework (usually 1st Year, occasionally 2nd Year or MD/PhD)		Pre-Clinical	Pre-Clinical	22 - 24	22-27	Male	Male	Caucasian		White	0	No	Never Married	<$20K	Low	0	Radiology-Diagnostic		Medical	Medical	Mod	0.25	Low	1	1	1	0	1	1	0	5	Yes	Yes	2	2	2	2	2	1	1	0	0	1	1	1	2	2
R_3qVbUpI7pRvW7ck	100	Have completed Core Clerkships (usually 4th Year, occasionally 3rd Year or MD/PhD)		Post-Clinical	Clinical	25 - 27	22-27	Female	Non-Male	Asian		Asian	0	No	Married	<$20K	Low	0	Internal Medicine		Medical	Medical	Low	0.75	High	0	0	0	0	0	1	0	1	No	No	1	1	1	1	2	1	0	0	1	1	0	1	1	0
R_1qeADudq49rgD3b	100	Have begun participating in Core Clerkships (usually 3rd Year, occasionally 2nd Year or MD/PhD)		Clinical	Clinical	22 - 24	22-27	Female	Non-Male	Caucasian		White	0	No	Never Married	<$20K	Low	0	Pediatrics		Medical	Medical	Low	1	High	1	0	1	0	0	0	0	2	No	Yes	2	1	2	1	2	2	0	1	1	2	0	1	1	0
R_BtPsws4t1nGYWIN	100	Have begun participating in Core Clerkships (usually 3rd Year, occasionally 2nd Year or MD/PhD)		Clinical	Clinical	22 - 24	22-27	Female	Non-Male	Caucasian		White	0	Yes	Never Married	<$20K	Low	0	Internal Medicine		Medical	Medical	Low	0.25	Low	1	0	1	1	0	1	1	5	Yes	Yes	1	0	0	1	2	1	0	0	0	1	0	0	0	1
R_3kh432YzRtiQxNI	100	Have completed Core Clerkships (usually 4th Year, occasionally 3rd Year or MD/PhD)		Post-Clinical	Clinical	28 - 31	≥28	Male	Male	Caucasian		White	0	Yes	Never Married	<$20K	Low	0	Pediatrics		Medical	Medical	Low	1	High	1	1	1	0	0	1	0	4	Yes	Yes	2	1	0	1	1	1	0	0	0	0	1	1	0	1
R_24FRPSJyRwIwvAb	100	Have completed Core Clerkships (usually 4th Year, occasionally 3rd Year or MD/PhD)		Post-Clinical	Clinical	25 - 27	22-27	Female	Non-Male	Asian		Asian	0	No	Never Married	<$20K	Low	0	Internal Medicine		Medical	Medical	Low	0.75	High	1	1	1	0	0	1	0	4	Yes	Yes	2	2	2	2	2	0	0	0	1	1	2	2	2	1
R_3ESbljBlpMlzrSC	100	Pre-Clinical Coursework (usually 1st Year, occasionally 2nd Year or MD/PhD)		Pre-Clinical	Pre-Clinical	25 - 27	22-27	Female	Non-Male	Caucasian		White	0	No	Never Married	<$20K	Low	0	Internal Medicine		Medical	Medical	Low	0.75	High	1	1	1	1	1	1	1	7	Yes	Yes	2	2	0	1	1	1	0	0	1	0	1	2	0	0
R_sZNj6ISh46VcVzj	100	Have completed Core Clerkships (usually 4th Year, occasionally 3rd Year or MD/PhD)		Post-Clinical	Clinical	25 - 27	22-27	Female	Non-Male	Hispanic/Latinx		Hispanic/Latinx	1	No	Never Married	<$20K	Low	0	Radiation Oncology		Medical	Medical	High	1	High	1	1	1	0	0	1	0	4	Yes	Yes	2	2	2	1	2	1	0	0	0	1	1	2	2	1
R_3j0ehGaiR5TXgPL	100	Pre-Clinical Coursework (usually 1st Year, occasionally 2nd Year or MD/PhD)		Pre-Clinical	Pre-Clinical	22 - 24	22-27	Female	Non-Male	Asian		Asian	0	No	Never Married	<$20K	Low	0	Internal Medicine		Medical	Medical	Low	0	Low	1	0	1	1	1	1	0	5	Yes	Yes	1	1	0	0	1	0	0	0	0	0	1	1	0	0
R_2YahLVeNT5SOj1I	100	Pre-Clinical Coursework (usually 1st Year, occasionally 2nd Year or MD/PhD)		Pre-Clinical	Pre-Clinical	22 - 24	22-27	Male	Male	Asian		Asian	0	I'd Prefer Not to Say	Never Married	<$20K	Low	0	Neurology		Medical	Medical	Mod	0.5	Moderate	1	0	1	1	1	1	1	6	Yes	Yes	2	2	0	1	2	1	1	0	0	2	1	1	0	1
R_1nNOU0i7ziGu1Ex	100	Pre-Clinical Coursework (usually 1st Year, occasionally 2nd Year or MD/PhD)		Pre-Clinical	Pre-Clinical	22 - 24	22-27	Female	Non-Male	Caucasian		White	0	No	Never Married	<$20K	Low	0	Internal Medicine		Medical	Medical	Low	0.75	High	1	1	0	0	1	1	0	4	Yes	Yes	2	1	0	0	2	1	0	0	0	2	1	1	0	0
R_1PbkE19OHhpaMod	100	Pre-Clinical Coursework (usually 1st Year, occasionally 2nd Year or MD/PhD)		Pre-Clinical	Pre-Clinical	22 - 24	22-27	Female	Non-Male	Caucasian		White	0	No	Never Married	<$20K	Low	0	Internal Medicine		Medical	Medical	Low	0.75	High	0	0	0	0	1	1	0	2	No	No	2	1	1	0	2	2	1	0	0	1	0	0	1	0
R_2YlgG18nrIwGk8f	100	Pre-Clinical Coursework (usually 1st Year, occasionally 2nd Year or MD/PhD)		Pre-Clinical	Pre-Clinical	22 - 24	22-27	Female	Non-Male	Caucasian		White	0	No	Never Married	<$20K	Low	0	Medicine-Pediatrics		Medical	Medical	Mod	0.5	Moderate	0	0	0	0	0	1	0	1	No	No	2	2	1	1	2	1	0	0	0	2	1	2	1	1
R_1KqMiTdHYHN0Wn0	100	Have completed Core Clerkships (usually 4th Year, occasionally 3rd Year or MD/PhD)		Post-Clinical	Clinical	25 - 27	22-27	Female	Non-Male	Caucasian		White	0	No	Married	<$20K	Low	0	Radiology-Diagnostic		Medical	Medical	Mod	1	High	1	1	1	1	1	1	0	6	Yes	Yes	2	1	1	2	1	0	0	0	0	0	2	1	1	2
R_1N33JuX95eQDloY	100	Pre-Clinical Coursework (usually 1st Year, occasionally 2nd Year or MD/PhD)		Pre-Clinical	Pre-Clinical	22 - 24	22-27	Female	Non-Male	Caucasian		White	0	No	Never Married	<$20K	Low	0	Pediatrics		Medical	Medical	Low	0.25	Low	1	1	1	0	1	1	1	6	Yes	Yes	2	2	2	2	2	1	0	0	0	2	1	2	2	2
R_1LjIunWnn8MfnWE	100	Pre-Clinical Coursework (usually 1st Year, occasionally 2nd Year or MD/PhD)		Pre-Clinical	Pre-Clinical	22 - 24	22-27	Male	Male	Asian		Asian	0	Yes	Never Married	<$20K	Low	0	Anesthesiology		Mixed	Medical	Low	0.25	Low	1	0	0	0	1	0	0	2	No	Yes						1	1	0	1	2
R_2xXIugYwjrXLOfg	100	Pre-Clinical Coursework (usually 1st Year, occasionally 2nd Year or MD/PhD)		Pre-Clinical	Pre-Clinical	22 - 24	22-27	Female	Non-Male	Caucasian		White	0	Yes	Never Married	<$20K	Low	0	Emergency Medicine		Mixed	Medical	Mod	0.25	Low	1	0	0	0	0	0	1	2	No	Yes	2	2	0	1	2	1	0	0	0	2	1	2	0	1
R_d7rtezZX7mbmSxb	100	Pre-Clinical Coursework (usually 1st Year, occasionally 2nd Year or MD/PhD)		Pre-Clinical	Pre-Clinical	>32	≥28	Female	Non-Male	Caucasian		White	0	No	Never Married	<$20K	Low	0	Emergency Medicine		Mixed	Medical	Mod	0.75	High	0	0	0	0	1	1	0	2	No	No	2	1	1	1	2	2	0	0	1	2	0	1	1	0
R_3W374vVmHVXCnwB	100	Pre-Clinical Coursework (usually 1st Year, occasionally 2nd Year or MD/PhD)		Pre-Clinical	Pre-Clinical	28 - 31	≥28	Female	Non-Male	Caucasian		White	0	No	Married	<$20K	Low	0	Obstetrics and Gynecology		Mixed	Surgical	Mod	0.5	Moderate	1	0	0	0	1	1	0	3	No	Yes	2	1	2	1	2	1	0	0	0	1	1	1	2	1
R_1i80KcwoBR16phR	100	Have begun participating in Core Clerkships (usually 3rd Year, occasionally 2nd Year or MD/PhD)		Clinical	Clinical	22 - 24	22-27	Female	Non-Male	Asian		Asian	0	No	Never Married	<$20K	Low	0	Obstetrics and Gynecology		Mixed	Surgical	Mod	0.75	High	1	1	1	0	1	1	1	6	Yes	Yes	2	1	0	1	2	1	1	0	0	2	1	0	0	1
R_3dPPs16QVpL0KSW	100	Have completed Core Clerkships (usually 4th Year, occasionally 3rd Year or MD/PhD)		Post-Clinical	Clinical	22 - 24	22-27	Female	Non-Male	Caucasian		White	0	No	Never Married	<$20K	Low	0	Obstetrics and Gynecology		Mixed	Surgical	Mod	1	High	1	1	0	0	1	1	0	4	Yes	Yes	2	1	2	1	2	2	0	1	0	2	0	1	1	1
R_2U5ujBHuUZH6suD	100	Pre-Clinical Coursework (usually 1st Year, occasionally 2nd Year or MD/PhD)		Pre-Clinical	Pre-Clinical	22 - 24	22-27	Male	Male	Hispanic/Latinx		Hispanic/Latinx	1	No	Never Married	<$20K	Low	0	Urology		Mixed	Surgical	High	0.5	Moderate	1	0	0	0	0	0	0	1	No	Yes	2	1	0	0	2	1	1	0	0	2	1	0	0	0
R_elMkIauQ6w8RaN3	100	Pre-Clinical Coursework (usually 1st Year, occasionally 2nd Year or MD/PhD)		Pre-Clinical	Pre-Clinical	25 - 27	22-27	Female	Non-Male	Asian,Black/African,Caucasian		Multiracial	0	No	Never Married	<$20K	Low	0	Surgery		Surgical	Surgical	Mod	0.5	Moderate	1	1	0	1	1	1	0	5	Yes	Yes	2	2	1	1	2	1	1	0	0	2	1	1	1	1
R_27PcY7TSXg1DlDQ	100	Pre-Clinical Coursework (usually 1st Year, occasionally 2nd Year or MD/PhD)		Pre-Clinical	Pre-Clinical	25 - 27	22-27	Male	Male	Asian		Asian	0	No	Never Married	<$20K	Low	0	Emergency Medicine		Mixed	Medical	Mod	0.75	High	1	1	1	0	1	1	0	5	Yes	Yes	2	2	0	0	0	2	1	1	1	1	0	1	-1	-1
R_116ozE5FbHROLyr	100	Pre-Clinical Coursework (usually 1st Year, occasionally 2nd Year or MD/PhD)		Pre-Clinical	Pre-Clinical	22 - 24	22-27	Female	Non-Male	Prefer Not to Answer		Prefer Not to Answer		No	Never Married	<$20K	Low	0	Medicine-Pediatrics		Medical	Medical	Mod	0.75	High	0	0	0	1	1	1	1	4	Yes	No	2	2	2	1	2	2	1	2	0	2	0	1	0	1
R_2aKYbuVUnH2RGV2	100	Other:	preclinical + master's at the same time	Other	Other	25 - 27	22-27	Female	Non-Male	Caucasian		White	0	No	Never Married	<$20K	Low	0	Family Medicine		Medical	Medical	Low	0.25	Low	1	1	0	0	1	1	0	4	Yes	Yes	2	1	2	1	1	2	1	1	0	1	0	0	1	1
R_XjPKwhwxxvsphhD	100	Pre-Clinical Coursework (usually 1st Year, occasionally 2nd Year or MD/PhD)		Pre-Clinical	Pre-Clinical	28 - 31	≥28	Male	Male	Caucasian		White	0	No	Never Married	<$20K	Low	0	Internal Medicine		Medical	Medical	Low	0.75	High	0	0	0	0	1	0	0	1	No	No	2	2	1	1	1	2	1	0	0	1	0	1	1	1
R_7VcVOQdt4GNqoet	100	Have completed Core Clerkships (usually 4th Year, occasionally 3rd Year or MD/PhD)		Post-Clinical	Clinical	25 - 27	22-27	Female	Non-Male	Caucasian		White	0	No	Married	<$20K	Low	0	Physical Medicine and Rehabilitation		Medical	Medical	Low	0.75	High	0	0	1	0	1	1	0	3	No	No	2	2	2	2	2	1	1	0	1	2	1	1	2	1
R_3RaPKEtxP1q0qnm	100	Pre-Clinical Coursework (usually 1st Year, occasionally 2nd Year or MD/PhD)		Pre-Clinical	Pre-Clinical	28 - 31	≥28	Male	Male	Caucasian		White	0	No	Married	<$20K	Low	0	Internal Medicine		Medical	Medical	Low	0.25	Low	0	0	0	0	0	0	0	0	No		1	1	1	1	1	1	0	0	1	1	0	1	1	0
R_3jTdze0KfA1NWXQ	100	Pre-Clinical Coursework (usually 1st Year, occasionally 2nd Year or MD/PhD)		Pre-Clinical	Pre-Clinical	25 - 27	22-27	Male	Male	Caucasian		White	0	No	Never Married	<$20K	Low	0	Pediatrics		Medical	Medical	Low	0.5	Moderate	1	0	1	0	0	1	0	3	No	Yes	2	2	0	1	2	1	1	0	0	1	1	1	0	1
R_24tK6LXP8XpGTaU	100	Pre-Clinical Coursework (usually 1st Year, occasionally 2nd Year or MD/PhD)		Pre-Clinical	Pre-Clinical	25 - 27	22-27	Male	Male	Caucasian		White	0	No	Never Married	<$20K	Low	0	Internal Medicine		Medical	Medical	Low	0.75	High	0	0	0	0	0	0	0	0	No	No	2	2	2	2	2	2	2	2	1	1	0	0	0	1
R_2w6U8lSEYNEEXu4	100	Have completed Core Clerkships (usually 4th Year, occasionally 3rd Year or MD/PhD)		Post-Clinical	Clinical	25 - 27	22-27	Female	Non-Male	Caucasian		White	0	No	Never Married	<$20K	Low	0	Anesthesiology		Mixed	Medical	Low	1	High	1	1	1	0	1	1	0	5	Yes	Yes	2	2	0	2	2	1	1	0	1	1	1	1	0	1
R_2Bh6YJcWMr7orT8	100	Pre-Clinical Coursework (usually 1st Year, occasionally 2nd Year or MD/PhD)		Pre-Clinical	Pre-Clinical	22 - 24	22-27	Male	Male	Caucasian		White	0	No	Never Married	<$20K	Low	0	Dermatology		Mixed	Medical	High	0.5	Moderate	1	1	1	0	1	1	0	5	Yes	Yes	2	2	1	1	2	1	2	0	0	2	1	0	1	1
R_2z84N1wQg59zPy8	100	Have begun participating in Core Clerkships (usually 3rd Year, occasionally 2nd Year or MD/PhD)		Clinical	Clinical	28 - 31	≥28	Female	Non-Male	Other:		Other	0	No	Never Married	<$20K	Low	0	Dermatology		Mixed	Medical	High	1	High	1	1	0	0	0	1	0	3	No	Yes	2	2	2	2	2	2	2	0	0	1	0	0	2	2
R_1mr6CEb6RuZDpSi	100	Pre-Clinical Coursework (usually 1st Year, occasionally 2nd Year or MD/PhD)		Pre-Clinical	Pre-Clinical	25 - 27	22-27	Female	Non-Male	Caucasian		White	0	No	Never Married	<$20K	Low	0	Dermatology		Mixed	Medical	High	0.75	High	0	1	0	0	0	1	1	3	No	Yes	2	2	1	1	1	1	1	0	0	1	1	1	1	1
R_sd2Vh6lHB9auROx	100	Pre-Clinical Coursework (usually 1st Year, occasionally 2nd Year or MD/PhD)		Pre-Clinical	Pre-Clinical	25 - 27	22-27	Female	Non-Male	Caucasian		White	0	No	Married	<$20K	Low	0	Emergency Medicine		Mixed	Medical	Mod	0.5	Moderate	1	0	0	0	1	1	0	3	No	Yes	2	2	1	1	2	1	2	0	1	2	1	0	1	0
R_2z7HjcP7Ym9p1cG	100	Pre-Clinical Coursework (usually 1st Year, occasionally 2nd Year or MD/PhD)		Pre-Clinical	Pre-Clinical	22 - 24	22-27	Female	Non-Male	Caucasian		White	0	I'd Prefer Not to Say	Never Married	<$20K	Low	0	Emergency Medicine		Mixed	Medical	Mod	0.75	High	0	0	0	1	1	1	0	3	No	No	2	1	1	0	1	1	1	0	0	0	1	0	1	0
R_2aLV7VA93LHUuK0	100	Pre-Clinical Coursework (usually 1st Year, occasionally 2nd Year or MD/PhD)		Pre-Clinical	Pre-Clinical	25 - 27	22-27	Female	Non-Male	Caucasian		White	0	No	Never Married	<$20K	Low	0	Emergency Medicine		Mixed	Medical	Mod	0.25	Low	0	0	0	0	0	1	0	1	No	No	2	2	0	1	2	2	2	0	0	1	0	0	0	1
R_248UmGzz06ZsJ1h	100	Pre-Clinical Coursework (usually 1st Year, occasionally 2nd Year or MD/PhD)		Pre-Clinical	Pre-Clinical	22 - 24	22-27	Female	Non-Male	Caucasian		White	0	No	Never Married	<$20K	Low	0	Obstetrics and Gynecology		Mixed	Surgical	Mod	0.75	High	0	0	0	0	1	0	0	1	No	No	2	2	0	1	1	1	2	0	0	1	1	0	0	1
R_w4Y6Tz2s9Tda1qN	100	Pre-Clinical Coursework (usually 1st Year, occasionally 2nd Year or MD/PhD)		Pre-Clinical	Pre-Clinical	22 - 24	22-27	Female	Non-Male	Other:	Indian	Asian	0	No	Never Married	<$20K	Low	0	Obstetrics and Gynecology		Mixed	Surgical	Mod	0.75	High	1	1	1	0	1	1	0	5	Yes	Yes	2	2	0	2	2	1	1	0	0	2	1	1	0	2
R_1eV1JhWgENG7Swh	100	Pre-Clinical Coursework (usually 1st Year, occasionally 2nd Year or MD/PhD)		Pre-Clinical	Pre-Clinical	22 - 24	22-27	Female	Non-Male	Caucasian,Hispanic/Latinx		Multiracial	0	No	Never Married	<$20K	Low	0	Obstetrics and Gynecology		Mixed	Surgical	Mod	0.75	High	0	1	0	0	0	1	0	2	No	Yes	2	1	1	1	1	1	1	0	0	1	1	0	1	1
R_1FDNzf2BB6Q4k8O	100	Pre-Clinical Coursework (usually 1st Year, occasionally 2nd Year or MD/PhD)		Pre-Clinical	Pre-Clinical	22 - 24	22-27	Female	Non-Male	Asian		Asian	0	I'd Prefer Not to Say	Never Married	<$20K	Low	0	Ophthalmology		Mixed	Surgical	Mod	0.5	Moderate	1	1	1	0	1	1	1	6	Yes	Yes	2	2	1	1	2	1	1	0	0	2	1	1	1	1
R_2qBKoi72HHVSJRL	100	Pre-Clinical Coursework (usually 1st Year, occasionally 2nd Year or MD/PhD)		Pre-Clinical	Pre-Clinical	22 - 24	22-27	Female	Non-Male	Caucasian		White	0	No	Never Married	<$20K	Low	0	Ophthalmology		Mixed	Surgical	Mod	0.25	Low	1	1	0	1	1	0	0	4	Yes	Yes	2	2	0	1	1	2	0	0	0	0	0	2	0	1
R_2fqyaA3Ku7n58Ta	100	Pre-Clinical Coursework (usually 1st Year, occasionally 2nd Year or MD/PhD)		Pre-Clinical	Pre-Clinical	22 - 24	22-27	Male	Male	Caucasian		White	0	No	Never Married	<$20K	Low	0	Surgery		Surgical	Surgical	Mod	0.75	High	0	1	0	0	0	0	0	1	No	Yes	2	1		2	1	1	1	0	2	1	1	0		0
R_1g6gLL3yQ2JT6Ea	100	Have completed Core Clerkships (usually 4th Year, occasionally 3rd Year or MD/PhD)		Post-Clinical	Clinical	25 - 27	22-27	Male	Male	Caucasian		White	0	No	Never Married	<$20K	Low	0	Surgery		Surgical	Surgical	Mod	1	High	0	0	0	1	0	0	0	1	No	No	2	2	1	0	1	2	2	1	1	1	0	0	0	-1
R_10TXv7QSsMMkKOI	100	Pre-Clinical Coursework (usually 1st Year, occasionally 2nd Year or MD/PhD)		Pre-Clinical	Pre-Clinical	25 - 27	22-27	Female	Non-Male	Caucasian		White	0	No	Never Married	<$20K	Low	0	Neurosurgery		Surgical	Surgical	High	0.5	Moderate	0	0	0	0	0	0	0	0	No	No	2	2	1	1	2	2	2	0	0	2	0	0	1	1
R_2UbVrSXPPFfeRMq	100	Have begun participating in Core Clerkships (usually 3rd Year, occasionally 2nd Year or MD/PhD)		Clinical	Clinical	25 - 27	22-27	Female	Non-Male	Caucasian		White	0	No	Never Married	<$20K	Low	0	Surgery		Surgical	Surgical	Mod	0.5	Moderate	0	0	1	0	0	1	0	2	No	No	2	2	0	0	1	2	2	0	1	1	0	0	0	-1
R_23dU9SGaru6doY4	100	Pre-Clinical Coursework (usually 1st Year, occasionally 2nd Year or MD/PhD)		Pre-Clinical	Pre-Clinical	28 - 31	≥28	Male	Male	Caucasian		White	0	No	Never Married	<$20K	Low	0	Surgery		Surgical	Surgical	Mod	0.5	Moderate	0	0	0	0	0	0	1	1	No	No	2	2	1	1	2	2	1	0	0	1	0	1	1	1
R_3h6bWB9IzMfNiex	100	Have begun participating in Core Clerkships (usually 3rd Year, occasionally 2nd Year or MD/PhD)		Clinical	Clinical	22 - 24	22-27	Female	Non-Male	Caucasian		White	0	No	Never Married	<$20K	Low	0	Orthopaedic Surgery		Surgical	Surgical	High	1	High	1	1	1	0	0	1	0	4	Yes	Yes	2	2	1	1	2	2	1	0	0	2	0	1	1	1
R_1XGvO5qRiotv4mB	100	Pre-Clinical Coursework (usually 1st Year, occasionally 2nd Year or MD/PhD)		Pre-Clinical	Pre-Clinical	25 - 27	22-27	Male	Male	Caucasian		White	0	No	Never Married	<$20K	Low	0	Orthopaedic Surgery		Surgical	Surgical	High	0.75	High	1	0	0	0	0	0	0	1	No	Yes	2	2	1	1	2	1	2	1	0	1	1	0	0	1
R_2ttFWP9j9opKJJ7	100	Pre-Clinical Coursework (usually 1st Year, occasionally 2nd Year or MD/PhD)		Pre-Clinical	Pre-Clinical	25 - 27	22-27	Male	Male	Caucasian,Hispanic/Latinx		Multiracial	0	No	Never Married	<$20K	Low	0	Other:	Other:				1	High	0	0	0	0	0	0	1	1	No	No	2	2	0	2	2
R_CeMOOsBpBWVtW9z	100	Pre-Clinical Coursework (usually 1st Year, occasionally 2nd Year or MD/PhD)		Pre-Clinical	Pre-Clinical	25 - 27	22-27	Male	Male	Hispanic/Latinx		Hispanic/Latinx	1	No	Never Married	<$20K	Low	0	Undecided	Other:				0	Low	0	0	0	0	0	1	0	1	No	No	2	2	1	1	2	2	2	1	0	1	0	0	0	1
R_2D6aXkgMxhrUkgE	100	Have begun participating in Core Clerkships (usually 3rd Year, occasionally 2nd Year or MD/PhD)		Clinical	Clinical	28 - 31	≥28	Male	Male	Caucasian		White	0	No	Never Married	<$20K	Low	0	Psychiatry		Medical	Medical	Low	0.5	Moderate	1	0	1	0	0	1	0	3	No	Yes	2	2	2	2	2	1	1	0	1	1	1	1	2	1
R_5jbxmIfR7SfhAop	100	Have completed Core Clerkships (usually 4th Year, occasionally 3rd Year or MD/PhD)		Post-Clinical	Clinical	25 - 27	22-27	Female	Non-Male	Asian		Asian	0	No	Married	<$20K	Low	0	Psychiatry		Medical	Medical	Low	0.75	High	1	1	1	0	1	1	0	5	Yes	Yes	2	2	0	2	2	2	1		0	2	0	1		2
R_eJPRSdAa2LnLsyt	100	Pre-Clinical Coursework (usually 1st Year, occasionally 2nd Year or MD/PhD)		Pre-Clinical	Pre-Clinical	25 - 27	22-27	Male	Male	Caucasian		White	0	No	Never Married	<$20K	Low	0	Internal Medicine		Medical	Medical	Low	0.75	High	0	0	0	0	0	0	0	0	No	No	2	1	0	1	2	1	1	0	1	2	1	0	0	0
R_1ihsZMxxdOMEZmi	100	Have begun participating in Core Clerkships (usually 3rd Year, occasionally 2nd Year or MD/PhD)		Clinical	Clinical	>32	≥28	Female	Non-Male	Caucasian		White	0	No	Married	<$20K	Low	0	Family Medicine		Medical	Medical	Low	0.5	Moderate	1	0	1	1	1	1	1	6	Yes	Yes	2	1	1	1	1	1	0	0	1	1	1	1	1	0
R_2s6awX6GIU7dXss	100	Pre-Clinical Coursework (usually 1st Year, occasionally 2nd Year or MD/PhD)		Pre-Clinical	Pre-Clinical	22 - 24	22-27	Female	Non-Male	Caucasian		White	0	No	Never Married	<$20K	Low	0	Anesthesiology		Mixed	Medical	Low	0.75	High	1	0	0	0	0	0	0	1	No	Yes	2	2	1	1	1	2	1	0	1	1	0	1	1	0
R_1JCNLYEuYy7lN4N	100	Have begun participating in Core Clerkships (usually 3rd Year, occasionally 2nd Year or MD/PhD)		Clinical	Clinical	28 - 31	≥28	Female	Non-Male	Caucasian,Prefer Not to Answer		Multiracial	0	No	Never Married	<$20K	Low	0	Anesthesiology		Mixed	Medical	Low	0.75	High	1	1	1	0	1	1	1	6	Yes	Yes	2	2	2	2	2	0	1	0	0	1	2	1	2	2
R_pbISOECH9JggJ0d	100	Have begun participating in Core Clerkships (usually 3rd Year, occasionally 2nd Year or MD/PhD)		Clinical	Clinical	22 - 24	22-27	Female	Non-Male	Caucasian		White	0	No	Never Married	<$20K	Low	0	Anesthesiology		Mixed	Medical	Low	0.25	Low	0	0	1	0	0	1	0	2	No	No	2	2	0	1	2	0	1	0	0	1	2	1	0	1
R_1mDYvRTxorgy5Mk	100	Have completed Core Clerkships (usually 4th Year, occasionally 3rd Year or MD/PhD)		Post-Clinical	Clinical	>32	≥28	Female	Non-Male	Caucasian		White	0	No	Married	<$20K	Low	0	Emergency Medicine		Mixed	Medical	Mod	1	High	1	0	0	1	0	0	0	2	No	Yes	2	2	0	2	1	1	0	0	1	1	1	2	0	1
R_1KybBIx3kgdW7Do	100	Have completed Core Clerkships (usually 4th Year, occasionally 3rd Year or MD/PhD)		Post-Clinical	Clinical	25 - 27	22-27	Female	Non-Male	Caucasian		White	0	No	Never Married	<$20K	Low	0	Obstetrics and Gynecology		Mixed	Surgical	Mod	1	High	0	1	0	1	1	1	0	4	Yes	Yes	2	1	1	1	2	1	0	1	0	2	1	1	0	1
R_AAmgr7KlPrJPaWl	100	Have completed Core Clerkships (usually 4th Year, occasionally 3rd Year or MD/PhD)		Post-Clinical	Clinical	25 - 27	22-27	Female	Non-Male	Asian		Asian	0	No	Never Married	<$20K	Low	0	Otolaryngology		Mixed	Surgical	High	1	High	0	0	0	0	1	1	0	2	No	No	2	2	0	1	1	2	1	0	0	1	0	1	0	1
R_3lKO4WJxQ4yclpS	100	Pre-Clinical Coursework (usually 1st Year, occasionally 2nd Year or MD/PhD)		Pre-Clinical	Pre-Clinical	22 - 24	22-27	Male	Male	Other:		Other	0	No	Never Married	<$20K	Low	0	Orthopaedic Surgery		Surgical	Surgical	High	1	High	0	0	0	0	0	1	1	2	No	No	2	2	2	1	1	2	0	0	0	0	0	2	2	1
R_2EHa0JdDbVM4MhL	100	Currently on a Gap Year (e.g. Research, MBA, MPH, etc.)		Other	Other	25 - 27	22-27	Male	Male	Caucasian,Hispanic/Latinx		Multiracial	0	No	Never Married	<$20K	Low	0	Psychiatry		Medical	Medical	Low	0.75	High	0	0	0	0	0	0	0	0	No	No	2	2	1	2	2
R_XTcl7smmqkPuqvT	100	Pre-Clinical Coursework (usually 1st Year, occasionally 2nd Year or MD/PhD)		Pre-Clinical	Pre-Clinical	22 - 24	22-27	Female	Non-Male	Other:		Other	0	No	Never Married	<$20K	Low	0	Internal Medicine		Medical	Medical	Low	0.5	Moderate	0	0	1	1	0	1	0	3	No	No	2	1	2	1	1	2	1	1	0	0	0	0	1	1
R_1ifd7natto7IvMW	100	Have begun participating in Core Clerkships (usually 3rd Year, occasionally 2nd Year or MD/PhD)		Clinical	Clinical	25 - 27	22-27	Male	Male	Caucasian		White	0	No	Never Married	<$20K	Low	0	Internal Medicine		Medical	Medical	Low	0.5	Moderate	0	0	1	1	0	1	0	3	No	No	2	2	2	2	1	2	1	1	1	1	0	1	1	1
R_1BWTtRmv2UHaoga	100	Have completed Core Clerkships (usually 4th Year, occasionally 3rd Year or MD/PhD)		Post-Clinical	Clinical	25 - 27	22-27	Male	Male	Caucasian		White	0	No	Never Married	<$20K	Low	0	Ophthalmology		Mixed	Surgical	Mod	1	High	0	1	0	0	0	0	0	1	No	Yes	2	1	1	1	1	2	0	0	0	0	0	1	1	1
R_1eQwaNdLkd8BNWH	100	Have completed Core Clerkships (usually 4th Year, occasionally 3rd Year or MD/PhD)		Post-Clinical	Clinical	25 - 27	22-27	Male	Male	Asian		Asian	0	No	Never Married	<$20K	Low	0	Neurosurgery		Surgical	Surgical	High	1	High	1	1	1	0	0	1	0	4	Yes	Yes	2	2	2	2	1
R_2AFQ8WBTmAy0SPz	100	Have begun participating in Core Clerkships (usually 3rd Year, occasionally 2nd Year or MD/PhD)		Clinical	Clinical	22 - 24	22-27	Female	Non-Male	Asian		Asian	0	No	Never Married	<$20K	Low	0	Radiology-Interventional		Mixed		High	1	High	1	1	1	1	1	1	1	7	Yes	Yes	2	2	2	2	2	0	0	0	0	0	2	2	2	2
R_sk6o3ImyZ5QsMM1	100	Currently on a Gap Year (e.g. Research, MBA, MPH, etc.)		Other	Other	28 - 31	≥28	Male	Male	Caucasian		White	0	No	Married	<$20K	Low	0	Ophthalmology		Mixed	Surgical	Mod	1	High	0	1	1	0	1	1	1	5	Yes	Yes	2	2	2	2	2	2	2	2	2	2	0	0	0	0
R_1r1uVplJy6OmxSZ	84	Pre-Clinical Coursework (usually 1st Year, occasionally 2nd Year or MD/PhD)		Pre-Clinical	Pre-Clinical	28 - 31	≥28	Male	Male	Caucasian		White	0	Yes	Never Married	<$20K	Low	0	Plastic Surgery		Surgical	Surgical	High	0.75	High	1	0	1	1	1	1	0	5	Yes	Yes	2	1	1	1	2	1	0	0	1	0	1	1	1	0
R_1Kva4SxA8x64SG6	100	Pre-Clinical Coursework (usually 1st Year, occasionally 2nd Year or MD/PhD)		Pre-Clinical	Pre-Clinical	25 - 27	22-27	Female	Non-Male	Caucasian		White	0	Yes	Never Married	<$20K	Low	0	Internal Medicine		Medical	Medical	Low	0.75	High	1	0	1	0	1	1	0	4	Yes	Yes	2	2	1	1	1	1	0	0	2	1	1	2	1	-1
R_21BMbRVnkaLtzS4	100	Have begun participating in Core Clerkships (usually 3rd Year, occasionally 2nd Year or MD/PhD)		Clinical	Clinical	22 - 24	22-27	Female	Non-Male	Caucasian		White	0	No	Never Married	<$20K	Low	0	Ophthalmology		Mixed	Surgical	Mod	0.5	Moderate	1	0	1	0	1	1	1	5	Yes	Yes	2	2	2	2	1	1	1	0	2	0	1	1	2	0
R_2VJSp0iXzj9Dz3A	100	Have completed Core Clerkships (usually 4th Year, occasionally 3rd Year or MD/PhD)		Post-Clinical	Clinical	>32	≥28	Male	Male	Caucasian		White	0	No	Never Married	<$20K	Low	0	Family Medicine		Medical	Medical	Low	0.75	High	1	1	1	0	0	1	0	4	Yes	Yes	2	2	2	2	1	2	2	0	0	0	0	0	2	2
R_w7a20OtfGnqMOGJ	100	Pre-Clinical Coursework (usually 1st Year, occasionally 2nd Year or MD/PhD)		Pre-Clinical	Pre-Clinical	22 - 24	22-27	Male	Male	Caucasian		White	0	No	Never Married	<$20K	Low	0	Anesthesiology		Mixed	Medical	Low	0	Low	1	0	1	0	0	1	0	3	No	Yes	2	2	2	0	0	1	1	1	0	0	1	1	1	0
R_3MgLziFacs6Wywk	100	Pre-Clinical Coursework (usually 1st Year, occasionally 2nd Year or MD/PhD)		Pre-Clinical	Pre-Clinical	25 - 27	22-27	Male	Male	Caucasian		White	0	No	Never Married	<$20K	Low	0	Surgery		Surgical	Surgical	Mod	0.75	High	0	1	0	0	0	0	0	1	No	Yes	2	2	2	2	2	1	1	1	0	1	1	1	1	2
R_2ZZAsjDEujJcpqk	100	Pre-Clinical Coursework (usually 1st Year, occasionally 2nd Year or MD/PhD)		Pre-Clinical	Pre-Clinical	28 - 31	≥28	Male	Male	Caucasian		White	0	No	Never Married	<$20K	Low	0	Psychiatry		Medical	Medical	Low	0	Low	1	1	1	1	0	1	0	5	Yes	Yes	2	2	1	2	2	2	2	1	2	0	0	0	0	0
R_25N2UEBv8yDOsAJ	100	Pre-Clinical Coursework (usually 1st Year, occasionally 2nd Year or MD/PhD)		Pre-Clinical	Pre-Clinical	25 - 27	22-27	Male	Male	Other:	Mixed	Multiracial	0	No	Married	<$20K	Low	0	Emergency Medicine		Mixed	Medical	Mod	0.75	High	1	1	1	0	0	1	0	4	Yes	Yes	2	1	2	1	1	2	1	0	0	0	0	0	2	1
R_3G8483BjjCIdeHs	100	Have completed Core Clerkships (usually 4th Year, occasionally 3rd Year or MD/PhD)		Post-Clinical	Clinical	25 - 27	22-27	Male	Male	Caucasian		White	0	No	Never Married	<$20K	Low	0	Physical Medicine and Rehabilitation		Medical	Medical	Low	1	High	1	1	1	0	1	1	1	6	Yes	Yes	1	1	2	2	2	0	1	0	2	2	1	0	2	0
R_1IuaerIiJztwC6A	100	Pre-Clinical Coursework (usually 1st Year, occasionally 2nd Year or MD/PhD)		Pre-Clinical	Pre-Clinical	22 - 24	22-27	Female	Non-Male	Caucasian		White	0	No	Never Married	<$20K	Low	0	Neurology		Medical	Medical	Mod	0.75	High	0	1	1	0	0	1	0	3	No	Yes	2	2	2	2	2	2	2	0	1	0	0	0	2	1
R_RwsjsCNuMecm8c9	100	Have begun participating in Core Clerkships (usually 3rd Year, occasionally 2nd Year or MD/PhD)		Clinical	Clinical	22 - 24	22-27	Female	Non-Male	Caucasian		White	0	No	Never Married	<$20K	Low	0	Emergency Medicine		Mixed	Medical	Mod	0.75	High	1	1	0	1	1	1	0	5	Yes	Yes	2	2	0	2	2	2	2	0	1	1	0	0	0	1
R_0DPqtUpYXpMOlRD	100	Have begun participating in Core Clerkships (usually 3rd Year, occasionally 2nd Year or MD/PhD)		Clinical	Clinical	25 - 27	22-27	Female	Non-Male	Caucasian		White	0	No	Never Married	<$20K	Low	0	Obstetrics and Gynecology		Mixed	Surgical	Mod	1	High	0	0	0	0	0	0	0	0	No	No	2	1	0	0	0	2	0	0	0	0	0	1	0	0
R_1lbHeImwIZroISD	100	Pre-Clinical Coursework (usually 1st Year, occasionally 2nd Year or MD/PhD)		Pre-Clinical	Pre-Clinical	22 - 24	22-27	Male	Male	Black/African,Caucasian		Multiracial	0	No	Never Married	<$20K	Low	0	Urology		Mixed	Surgical	High	0.5	Moderate	0	0	1	0	0	1	0	2	No	No	2	1	1	1	1	1	1	0	0	0	1	0	1	1
R_3PLviazePPEmk9K	100	Pre-Clinical Coursework (usually 1st Year, occasionally 2nd Year or MD/PhD)		Pre-Clinical	Pre-Clinical	>32	≥28	Male	Male	Asian		Asian	0	Yes	Never Married	<$20K	Low	0	Radiology-Interventional		Mixed		High	0.75	High	0	0	0	0	1	1	0	2	No	No	2	1	1	1	1	2	0	0	0	0	0	1	1	1
R_D1aCIDCDhKgOrv3	100	Have begun participating in Core Clerkships (usually 3rd Year, occasionally 2nd Year or MD/PhD)		Clinical	Clinical	25 - 27	22-27	Female	Non-Male	Caucasian		White	0	No	Never Married	<$20K	Low	0	Undecided	Other:				0	Low	1	0	1	0	0	0	1	3	No	Yes	1	2	2	1	2	2	1	0	0	1	-1	1	2	1
R_10D9o9fZ17TQzjL	100	Have completed Core Clerkships (usually 4th Year, occasionally 3rd Year or MD/PhD)		Post-Clinical	Clinical	28 - 31	≥28	Male	Male	Asian		Asian	0	No	Never Married	<$20K	Low	0	Family Medicine		Medical	Medical	Low	0.5	Moderate	0	1	0	0	0	1	0	2	No	Yes	2	2	1	2	2	1	1	0	2	1	1	1	1	0
R_28N8cGYxWqIqeBa	100	Pre-Clinical Coursework (usually 1st Year, occasionally 2nd Year or MD/PhD)		Pre-Clinical	Pre-Clinical	25 - 27	22-27	Female	Non-Male	Caucasian		White	0	No	Never Married	<$20K	Low	0	Internal Medicine		Medical	Medical	Low	0	Low	0	1	0	0	0	1	0	2	No	Yes	2	2	1	1	2	1	1	0	0	1	1	1	1	1
R_1f1tIDRrWJHqYD4	100	Pre-Clinical Coursework (usually 1st Year, occasionally 2nd Year or MD/PhD)		Pre-Clinical	Pre-Clinical	22 - 24	22-27	Male	Male	Black/African		Black/African	1	Yes	Never Married	<$20K	Low	0	Internal Medicine		Medical	Medical	Low	0.75	High	1	0	1	1	1	1	0	5	Yes	Yes	2	2	2	2	2	1	1	0	2	1	1	1	2	0
R_1oFjwT5XsZoZYkw	100	Have begun participating in Core Clerkships (usually 3rd Year, occasionally 2nd Year or MD/PhD)		Clinical	Clinical	>32	≥28	Female	Non-Male	Caucasian		White	0	No	Married	<$20K	Low	0	Pediatrics		Medical	Medical	Low	0.75	High	1	0	1	0	1	1	1	5	Yes	Yes	2	1	0	2	1	1	0	0	0	0	1	1	0	2
R_2uZZBTGZkkkgh5C	100	Pre-Clinical Coursework (usually 1st Year, occasionally 2nd Year or MD/PhD)		Pre-Clinical	Pre-Clinical	22 - 24	22-27	Male	Male	Hispanic/Latinx		Hispanic/Latinx	1	No	Never Married	<$20K	Low	0	Dermatology		Mixed	Medical	High	0.5	Moderate	1	0	0	0	0	1	0	2	No	Yes	1	1	0	0	1	1	1	0	0	0	0	0	0	0
R_2Emf916PFKKTSgl	100	Pre-Clinical Coursework (usually 1st Year, occasionally 2nd Year or MD/PhD)		Pre-Clinical	Pre-Clinical	22 - 24	22-27	Female	Non-Male	Asian,Caucasian,Hispanic/Latinx		Multiracial	0	No	Never Married	<$20K	Low	0	Plastic Surgery		Surgical	Surgical	High	0.75	High	0	0	0	0	1	0	0	1	No	No	2	0	0	2	2	2	0	0	1	1	0	0	0	1
R_10pTLTEdUk1nRZj	100	Pre-Clinical Coursework (usually 1st Year, occasionally 2nd Year or MD/PhD)		Pre-Clinical	Pre-Clinical	22 - 24	22-27	Female	Non-Male	Asian		Asian	0	No	Never Married	<$20K	Low	0	Surgery		Surgical	Surgical	Mod	0.75	High	0	1	0	1	1	0	0	3	No	Yes	2	2	0	0	1	1	1	0	0	1	1	1	0	0
R_3ki8cICyZdBW69r	100	Have completed Core Clerkships (usually 4th Year, occasionally 3rd Year or MD/PhD)		Post-Clinical	Clinical	25 - 27	22-27	Male	Male	Asian		Asian	0	No	Never Married	<$20K	Low	0	Internal Medicine		Medical	Medical	Low	1	High	1	1	0	0	0	0	0	2	No	Yes	2	2	0	2	1	1	1	0	1	1	1	1	0	1
R_2EgyFqa3XwmqGrI	100	Pre-Clinical Coursework (usually 1st Year, occasionally 2nd Year or MD/PhD)		Pre-Clinical	Pre-Clinical	22 - 24	22-27	Male	Male	Caucasian		White	0	Yes	Never Married	<$20K	Low	0	Psychiatry		Medical	Medical	Low	0.5	Moderate	1	1	1	0	1	1	1	6	Yes	Yes	2	2	2	2	2	1	1	0	2	0	1	1	2	0
R_x4lSGnRTy1DxrQl	100	Pre-Clinical Coursework (usually 1st Year, occasionally 2nd Year or MD/PhD)		Pre-Clinical	Pre-Clinical	22 - 24	22-27	Female	Non-Male	Asian,Caucasian		Multiracial	0	Yes	Never Married	<$20K	Low	0	Internal Medicine		Medical	Medical	Low	0.75	High	1	0	1	0	1	1	1	5	Yes	Yes	2	1	1	1	1	1	0	0	0	0	1	1	1	1
R_u7FieyqotJw5iE1	100	Pre-Clinical Coursework (usually 1st Year, occasionally 2nd Year or MD/PhD)		Pre-Clinical	Pre-Clinical	22 - 24	22-27	Male	Male	Hispanic/Latinx		Hispanic/Latinx	1	No	Never Married	<$20K	Low	0	Internal Medicine		Medical	Medical	Low	0	Low	1	1	1	0	1	1	1	6	Yes	Yes	1	1	0	1	1	0	1	0	0	0	1	0	0	1
R_3khPZwFgYrn3OF5	100	Have begun participating in Core Clerkships (usually 3rd Year, occasionally 2nd Year or MD/PhD)		Clinical	Clinical	22 - 24	22-27	Male	Male	Asian		Asian	0	No	Never Married	<$20K	Low	0	Radiology-Diagnostic		Medical	Medical	Mod	0.5	Moderate	0	0	0	0	0	1	0	1	No	No	1	2	0	2	2
R_rd8QZc4MrAwUXkt	100	Have begun participating in Core Clerkships (usually 3rd Year, occasionally 2nd Year or MD/PhD)		Clinical	Clinical	22 - 24	22-27	Male	Male	Caucasian		White	0	No	Never Married	<$20K	Low	0	Emergency Medicine		Mixed	Medical	Mod	1	High	1	0	0	1	0	1	0	3	No	Yes	2	1	2	2	2	2	1	0	1	2	0	0	2	1
R_3mfLe8YYtAeJ2kP	100	Pre-Clinical Coursework (usually 1st Year, occasionally 2nd Year or MD/PhD)		Pre-Clinical	Pre-Clinical	22 - 24	22-27	Female	Non-Male	Asian		Asian	0	No	Never Married	<$20K	Low	0	Surgery	0	Surgical	Surgical	Mod	0.25	Low	0	0	1	0	1	1	0	3	No		0	0	0	0	2	0	0	0	0	2	0	0	0	0
R_1Eglp7zNGVHRqnQ	100	Pre-Clinical Coursework (usually 1st Year, occasionally 2nd Year or MD/PhD)		Pre-Clinical	Pre-Clinical	22 - 24	22-27	Male	Male	Asian		Asian	0	No	Never Married	<$20K	Low	0	Other:	Other:				0.75	High	0	0	0	0	0	0	0	0	No	No	2	2	0	2	1	2	1	0	2	2	0	1	0	0
R_3HzzujjoL7qHl2C	100	Other:	4th year MD/PHD in graduate school	Other	Other	25 - 27	22-27	Male	Male	Caucasian		White	0	No	Never Married	<$20K	Low	0	Orthopaedic Surgery		Surgical	Surgical	High	0.75	High	1	1	1	1	1	1	1	7	Yes	Yes	2	2	0	1	1	1	2	0	0	0	1	0	0	1
R_0VZE36RlBU2ObwB	100	Have completed Core Clerkships (usually 4th Year, occasionally 3rd Year or MD/PhD)		Post-Clinical	Clinical	>32	≥28	Male	Male	Hispanic/Latinx		Hispanic/Latinx	1	No	Never Married	<$20K	Low	0	Orthopaedic Surgery		Surgical	Surgical	High	0.75	High	0	0	0	0	0	0	0	0	No	No	2	2	2	2	2	1	0	1	1	2	1	2	1	1
R_2f9Ud0zU5icguLt	100	Have begun participating in Core Clerkships (usually 3rd Year, occasionally 2nd Year or MD/PhD)		Clinical	Clinical	25 - 27	22-27	Female	Non-Male	Asian		Asian	0	No	Never Married	<$20K	Low	0	Internal Medicine		Medical	Medical	Low	0.5	Moderate	1	1	1	0	0	1	1	5	Yes	Yes	2	2	2	1	1	1	1	0	0	0	1	1	2	1
R_1PTdNTIwBFISNT5	100	Currently on a Gap Year (e.g. Research, MBA, MPH, etc.)		Other	Other	28 - 31	≥28	Male	Male	Caucasian		White	0	No	Married	<$20K	Low	0	Internal Medicine		Medical	Medical	Low	0.75	High	1	0	1	0	1	1	0	4	Yes	Yes	2	1	0	1	1	2	0	0	1	1	0	1	0	0
R_3ER87VoyXibVJgO	100	Currently on a Gap Year (e.g. Research, MBA, MPH, etc.)		Other	Other	22 - 24	22-27	Female	Non-Male	Caucasian		White	0	No	Never Married	<$20K	Low	0	Neurology		Medical	Medical	Mod	0.75	High	0	1	1	0	0	1	0	3	No	Yes	2	2	2	1	1	2	2	0	0	0	0	0	2	1
R_2qE1VA7kc4BvHbt	100	Pre-Clinical Coursework (usually 1st Year, occasionally 2nd Year or MD/PhD)		Pre-Clinical	Pre-Clinical	28 - 31	≥28	Male	Male	Caucasian		White	0	No	Never Married	<$20K	Low	0	Emergency Medicine		Mixed	Medical	Mod	0.5	Moderate	0	0	0	0	0	0	0	0	No	No	2	2	0	0	1	1	1	0	0	1	1	1	0	0
R_2B9BkT5w6IFXJd0	100	Have begun participating in Core Clerkships (usually 3rd Year, occasionally 2nd Year or MD/PhD)		Clinical	Clinical	25 - 27	22-27	Female	Non-Male	Caucasian		White	0	No	Never Married	<$20K	Low	0	Emergency Medicine		Mixed	Medical	Mod	1	High	1	0	0	0	0	0	0	1	No	Yes	2	2	0	0	1	2	1	0	0	0	0	1	0	0
R_vqyPkuLdDnl00Qp	100	Have begun participating in Core Clerkships (usually 3rd Year, occasionally 2nd Year or MD/PhD)		Clinical	Clinical	28 - 31	≥28	Female	Non-Male	Asian		Asian	0	No	Never Married	<$20K	Low	0	Surgery		Surgical	Surgical	Mod	0.75	High	1	1	1	0	1	1	1	6	Yes	Yes	2	2	2	2	2	1	1	0	0	0	1	1	2	2
R_STP5E7VkQg4yyA1	100	Pre-Clinical Coursework (usually 1st Year, occasionally 2nd Year or MD/PhD)		Pre-Clinical	Pre-Clinical	22 - 24	22-27	Female	Non-Male	Caucasian		White	0	No	Never Married	<$20K	Low	0	Orthopaedic Surgery		Surgical	Surgical	High	0	Low	1	1	0	0	0	1	1	4	Yes	Yes	1	2	1	2	2	0	1	0	0	1	1	1	1	2
R_1pRltIRoLoJmNH8	100	Pre-Clinical Coursework (usually 1st Year, occasionally 2nd Year or MD/PhD)		Pre-Clinical	Pre-Clinical	25 - 27	22-27	Male	Male	Caucasian		White	0	No	Never Married	<$20K	Low	0	Surgery		Surgical	Surgical	Mod	0.5	Moderate	0	0	0	0	0	0	0	0	No	No	2	2	2	2	2	2	1	0	0	2	0	1	2	2
R_1rxLJjhRoAZKjyd	100	Pre-Clinical Coursework (usually 1st Year, occasionally 2nd Year or MD/PhD)		Pre-Clinical	Pre-Clinical	22 - 24	22-27	Male	Male	Asian		Asian	0	No	Never Married	<$20K	Low	0	Neurosurgery		Surgical	Surgical	High	0.5	Moderate	1	1	1	1	1	1	0	6	Yes	Yes	2	2	2	1	2	2	2	0	0	1	0	0	2	1
R_1GDIabV4thRSVx0	100	Pre-Clinical Coursework (usually 1st Year, occasionally 2nd Year or MD/PhD)		Pre-Clinical	Pre-Clinical	22 - 24	22-27	Female	Non-Male	Asian		Asian	0	No	Never Married	<$20K	Low	0	Internal Medicine		Medical	Medical	Low	0.75	High	1	1	1	1	1	1	1	7	Yes	Yes	1	1	1	1	1	1	1	1	0	2	0	0	0	1
R_2657XV3PbJ61LlD	100	Pre-Clinical Coursework (usually 1st Year, occasionally 2nd Year or MD/PhD)		Pre-Clinical	Pre-Clinical	25 - 27	22-27	Male	Male	Other:	Middle Eastern	White	0	No	Never Married	<$20K	Low	0	Internal Medicine		Medical	Medical	Low	0.25	Low	0	1	1	0	0	1	0	3	No	Yes	2	1	1	1	1	0	1	0	0	0	2	0	1	1
R_2WUY4XTKOu3Xmob	100	Have begun participating in Core Clerkships (usually 3rd Year, occasionally 2nd Year or MD/PhD)		Clinical	Clinical	25 - 27	22-27	Female	Non-Male	Caucasian		White	0	No	Never Married	<$20K	Low	0	Internal Medicine		Medical	Medical	Low	0.75	High	1	0	1	0	0	1	0	3	No	Yes	2	2	2	2	2	1	1	0	1	0	1	1	2	1
R_20P7zoWwTBUrxF9	100	Pre-Clinical Coursework (usually 1st Year, occasionally 2nd Year or MD/PhD)		Pre-Clinical	Pre-Clinical	28 - 31	≥28	Male	Male	Asian		Asian	0	No	Never Married	<$20K	Low	0	Emergency Medicine		Mixed	Medical	Mod	0.75	High	0	0	0	0	0	0	0	0	No		2	2	2	2	2	0	0	0	0	0	2	2	2	2
R_31LaU69z3vCdZ7f	100	Have completed Core Clerkships (usually 4th Year, occasionally 3rd Year or MD/PhD)		Post-Clinical	Clinical	28 - 31	≥28	Female	Non-Male	Caucasian		White	0	No	Never Married	<$20K	Low	0	Otolaryngology		Mixed	Surgical	High	0.5	Moderate	0	1	0	1	1	0	1	4	Yes	Yes	2	1	0	1	1	2	0	0	0	0	0	1	0	1
R_1r0yvURmcugIlLt	100	Have completed Core Clerkships (usually 4th Year, occasionally 3rd Year or MD/PhD)		Post-Clinical	Clinical	28 - 31	≥28	Male	Male	Asian		Asian	0	No	Never Married	<$20K	Low	0	Psychiatry		Medical	Medical	Low	0.75	High	1	1	0	0	0	0	0	2	No	Yes	2	1	2	1	2	1	1	0	1	2	1	0	2	0
R_cUTpUFvQogoH44N	100	Pre-Clinical Coursework (usually 1st Year, occasionally 2nd Year or MD/PhD)		Pre-Clinical	Pre-Clinical	22 - 24	22-27	Male	Male	Prefer Not to Answer		Prefer Not to Answer		No	Never Married	<$20K	Low	0	Pediatrics		Medical	Medical	Low	0	Low	0	1	0	1	1	0	0	3	No	Yes	2	2	2	1	2	0	2	0	1	1	2	0	2	0
R_3JaQUo7DuvTFta2	100	Have begun participating in Core Clerkships (usually 3rd Year, occasionally 2nd Year or MD/PhD)		Clinical	Clinical	22 - 24	22-27	Male	Male	Caucasian		White	0	No	Never Married	<$20K	Low	0	Dermatology		Mixed	Medical	High	0.5	Moderate	0	1	0	0	1	1	1	4	Yes	Yes	1	1	0
R_1hBd53qKAAAvvsm	100	Pre-Clinical Coursework (usually 1st Year, occasionally 2nd Year or MD/PhD)		Pre-Clinical	Pre-Clinical	22 - 24	22-27	Male	Male	Other:	Egyptian/North-African	White	0	No	Never Married	<$20K	Low	0	Emergency Medicine		Mixed	Medical	Mod	0.75	High	0	0	0	0	0	1	0	1	No		2	2	2	2	1	1	1	0	1	1	1	1	2	1
R_2DT9JruzV91mf1Q	100	Pre-Clinical Coursework (usually 1st Year, occasionally 2nd Year or MD/PhD)		Pre-Clinical	Pre-Clinical	25 - 27	22-27	Female	Non-Male	Caucasian		White	0	No	Never Married	<$20K	Low	0	Obstetrics and Gynecology		Mixed	Surgical	Mod	1	High	1	1	1	0	1	1	1	6	Yes	Yes	2	2	2	2	2	1	1	0	0	0	1	1	2	2
R_2xKKZw6yfVzWhdv	100	Pre-Clinical Coursework (usually 1st Year, occasionally 2nd Year or MD/PhD)		Pre-Clinical	Pre-Clinical	22 - 24	22-27	Male	Male	Caucasian		White	0	No	Never Married	<$20K	Low	0	Ophthalmology		Mixed	Surgical	Mod	0.5	Moderate	1	0	0	0	0	1	1	3	No	Yes	2	2	2	1	1	2	1	0	0	1	0	1	2	1
R_1exIhYVLLFMGaEn	100	Pre-Clinical Coursework (usually 1st Year, occasionally 2nd Year or MD/PhD)		Pre-Clinical	Pre-Clinical	22 - 24	22-27	Male	Male	Asian		Asian	0	No	Never Married	<$20K	Low	0	Urology		Mixed	Surgical	High	0.75	High	1	1	0	0	1	0	0	3	No	Yes	2	2	2	2	2	1	1	0	1	1	1	1	2	1
R_3Rxqh0lXzMH9GxX	100	Pre-Clinical Coursework (usually 1st Year, occasionally 2nd Year or MD/PhD)		Pre-Clinical	Pre-Clinical	22 - 24	22-27	Male	Male	Hispanic/Latinx		Hispanic/Latinx	1	No	Never Married	<$20K	Low	0	Anesthesiology		Mixed	Medical	Low	0	Low	0	0	0	1	1	0	0	2	No	No	2	1	1	2	2	2	0	0	0	1	0	1	1	2
R_Zlro4fTAO4ytpQJ	100	Pre-Clinical Coursework (usually 1st Year, occasionally 2nd Year or MD/PhD)		Pre-Clinical	Pre-Clinical	22 - 24	22-27	Male	Male	Asian		Asian	0	No	Never Married	<$20K	Low	0	Orthopaedic Surgery		Surgical	Surgical	High	0	Low	1	0	0	0	0	1	0	2	No	Yes	2	2	2	2	2	1	1	0	0	1	1	1	2	2
R_1PcqwyJ1NHG3q4w	100	Have begun participating in Core Clerkships (usually 3rd Year, occasionally 2nd Year or MD/PhD)		Clinical	Clinical	22 - 24	22-27	Female	Non-Male	Caucasian		White	0	No	Never Married	<$20K	Low	0	Pediatrics		Medical	Medical	Low	0.5	Moderate	0	1	0	0	1	1	0	3	No	Yes	2	2	0	2	1	1	2	0	0	0	1	0	0	2
R_3F4gQmQwN889huy	100	Pre-Clinical Coursework (usually 1st Year, occasionally 2nd Year or MD/PhD)		Pre-Clinical	Pre-Clinical	22 - 24	22-27	Female	Non-Male	Asian,Caucasian		Multiracial	0	No	Never Married	<$20K	Low	0	Emergency Medicine		Mixed	Medical	Mod	0.25	Low	1	1	1	0	0	1	0	4	Yes	Yes	2	2	1	1	0	1	1	0	1	0	1	1	1	0
R_3PbOA361TLdxn6d	100	Have completed Core Clerkships (usually 4th Year, occasionally 3rd Year or MD/PhD)		Post-Clinical	Clinical	25 - 27	22-27	Male	Male	Asian		Asian	0	No	Never Married	<$20K	Low	0	Obstetrics and Gynecology		Mixed	Surgical	Mod	0.25	Low	1	1	0	0	1	1	1	5	Yes	Yes	2	2	0	0	2	2	2	0	0	2	0	0	0	0
R_3oBZagOres8xBaP	100	Pre-Clinical Coursework (usually 1st Year, occasionally 2nd Year or MD/PhD)		Pre-Clinical	Pre-Clinical	22 - 24	22-27	Male	Male	Asian,Hispanic/Latinx		Multiracial	0	No	Never Married	<$20K	Low	0	Ophthalmology		Mixed	Surgical	Mod	0.25	Low	0	0	0	0	0	0	0	0	No		2	2	0	2	2
R_cHfywQxxSxKZZLP	100	Have begun participating in Core Clerkships (usually 3rd Year, occasionally 2nd Year or MD/PhD)		Clinical	Clinical	25 - 27	22-27	Male	Male	Asian		Asian	0	No	Never Married	<$20K	Low	0	Thoracic Surgery		Surgical	Surgical	High	1	High	0	0	0	0	0	0	0	0	No	No	2	2	0	1	2	2	2	0	1	2	0	0	0	0
R_WrjixQDcr46YCRP	100	Pre-Clinical Coursework (usually 1st Year, occasionally 2nd Year or MD/PhD)		Pre-Clinical	Pre-Clinical	22 - 24	22-27	Male	Male	Asian		Asian	0	No	Never Married	<$20K	Low	0	Surgery		Surgical	Surgical	Mod	0.75	High	0	0	0	1	0	1	0	2	No	No	2	2	1	2	2	2	2	0	0	1	0	0	1	2
R_Pza6iGQ06uGbJDP	100	Pre-Clinical Coursework (usually 1st Year, occasionally 2nd Year or MD/PhD)		Pre-Clinical	Pre-Clinical	25 - 27	22-27	Male	Male	Caucasian		White	0	No	Never Married	<$20K	Low	0	Thoracic Surgery		Surgical	Surgical	High	0.5	Moderate	0	0	0	1	0	0	0	1	No	No	2	2	1	0		1	1	0	0		1	1	1	0
R_cBhRIlg4bP5m8y5	100	Have begun participating in Core Clerkships (usually 3rd Year, occasionally 2nd Year or MD/PhD)		Clinical	Clinical	25 - 27	22-27	Male	Male	Caucasian		White	0	No	Never Married	<$20K	Low	0	Neurology	0	Medical	Medical	Mod	0.25	Low	0	0	0	1	0	1	0	2	No		2	1	2	2	2	2	1	0	2	2	0	0	2	0
R_1QoSAnCwIhZQvYY	100	Have completed Core Clerkships (usually 4th Year, occasionally 3rd Year or MD/PhD)		Post-Clinical	Clinical	25 - 27	22-27	Male	Male	Asian		Asian	0	No	Never Married	<$20K	Low	0	Anesthesiology		Mixed	Medical	Low	0.75	High	1	1	0	0	0	0	0	2	No	Yes	2	2	2	1	2	2	1	0	0	2	0	1	2	1
R_2BgjoNwlEZQ0SfW	100	Have begun participating in Core Clerkships (usually 3rd Year, occasionally 2nd Year or MD/PhD)		Clinical	Clinical	22 - 24	22-27	Male	Male	Caucasian		White	0	No	Never Married	<$20K	Low	0	Emergency Medicine		Mixed	Medical	Mod	0.5	Moderate	0	0	1	1	0	1	0	3	No	No	2	1	2	2	2	1	1	1	2	1	1	0	1	0
R_3GkS80C7ndddJKx	100	Pre-Clinical Coursework (usually 1st Year, occasionally 2nd Year or MD/PhD)		Pre-Clinical	Pre-Clinical	22 - 24	22-27	Female	Non-Male	Caucasian		White	0	No	Never Married	<$20K	Low	0	Otolaryngology		Mixed	Surgical	High	0.25	Low	0	0	0	1	0	0	0	1	No
R_1eDBvEMqQ74SMBr	92	Have begun participating in Core Clerkships (usually 3rd Year, occasionally 2nd Year or MD/PhD)		Clinical	Clinical	25 - 27	22-27	Other	Non-Male	Black/African		Black/African	1	No	Widowed	<$20K	Low	0	Plastic Surgery		Surgical	Surgical	High	0.25	Low	0	0	0	0	0	0	0	0	No	No
R_Og2kh6Y0hpGEsqB	100	Have begun participating in Core Clerkships (usually 3rd Year, occasionally 2nd Year or MD/PhD)		Clinical	Clinical	25 - 27	22-27	Male	Male	Asian		Asian	0	No	Never Married	<$20K	Low	0	Radiology-Interventional		Mixed		High	0.5	Moderate	0	0	1	1	0	0	0	2	No	No	2	1	0	1	2	1	1	0	0	1	1	0	0	1
R_1EdsyZGaYmA3zFz	100	Pre-Clinical Coursework (usually 1st Year, occasionally 2nd Year or MD/PhD)		Pre-Clinical	Pre-Clinical	22 - 24	22-27	Male	Male					No	Never Married	<$20K	Low	0								1	0	0	0	0	0	1	2	No	Yes	2	1	1	1	2	1	0	1	0	2	1	1	0	1
R_OKd9E3KlBxEOZk5	100	Currently on a Gap Year (e.g. Research, MBA, MPH, etc.)		Other	Other	>32	≥28	Female	Non-Male	Other:	White	White	0	No	Divorced	100-300K	High	1	Internal Medicine	Other:	Medical	Medical	Low	0.5	Moderate	1	1	1	0	1	1	0	5	Yes	Yes	2	2	2	2	2	2	1	1	0	1	0	1	1	2
R_Dw2rxrPjzXiSShr	100	Currently on a Gap Year (e.g. Research, MBA, MPH, etc.)		Other	Other	25 - 27	22-27	Female	Non-Male	Caucasian,Hispanic/Latinx		Multiracial	0	Yes	Never Married	100-300K	High	1	Family Medicine		Medical	Medical	Low	1	High	0	1	1	0	1	1	1	5	Yes	Yes	2	1	2	1	2	1	0	1	0	1	1	1	1	1
R_vB7Yfb6hgssXPI5	100	Have completed Core Clerkships (usually 4th Year, occasionally 3rd Year or MD/PhD)		Post-Clinical	Clinical	28 - 31	≥28	Female	Non-Male	Caucasian		White	0	No	Married	100-300K	High	1	Obstetrics and Gynecology		Mixed	Surgical	Mod	0.75	High	1	1	1	0	1	1	0	5	Yes	Yes	2	2	1	1	2	1	1	1	1	1	1	1	0	0
R_1Qyda5jdcieIkBg	100	Have begun participating in Core Clerkships (usually 3rd Year, occasionally 2nd Year or MD/PhD)		Clinical	Clinical	22 - 24	22-27	Female	Non-Male	Caucasian		White	0	No	Never Married	100-300K	High	1	Obstetrics and Gynecology		Mixed	Surgical	Mod	0.5	Moderate	1	0	0	0	0	1	0	2	No	Yes	1	2	2	2	2	2	1	1	0	0	-1	1	1	2
R_eXpRKxpyXdyNw8V	100	Have completed Core Clerkships (usually 4th Year, occasionally 3rd Year or MD/PhD)		Post-Clinical	Clinical	25 - 27	22-27	Female	Non-Male	Caucasian		White	0	No	Never Married	100-300K	High	1	Otolaryngology		Mixed	Surgical	High	0.75	High	0	1	1	0	1	1	0	4	Yes	Yes	2	2	2	2	2	1	1	0	1	1	1	1	2	1
R_27OQP2wqNOy5IaH	100	Pre-Clinical Coursework (usually 1st Year, occasionally 2nd Year or MD/PhD)		Pre-Clinical	Pre-Clinical	25 - 27	22-27	Female	Non-Male	Hispanic/Latinx		Hispanic/Latinx	1	No	Never Married	100-300K	High	1	Thoracic Surgery		Surgical	Surgical	High	0.75	High	0	0	1	0	1	1	1	4	Yes	No	2	1	2	1	2	2	1	2	1	1	0	0	0	0
R_12nERh5vRH0G2yk	100	Have completed Core Clerkships (usually 4th Year, occasionally 3rd Year or MD/PhD)		Post-Clinical	Clinical	25 - 27	22-27	Female	Non-Male	Caucasian		White	0	No	Never Married	100-300K	High	1	Plastic Surgery		Surgical	Surgical	High	1	High	0	0	1	0	1	1	0	3	No	No	2	2	2	1	2	1	1	1	1	2	1	1	1	0
R_26gNyu2UckHbFn4	100	Pre-Clinical Coursework (usually 1st Year, occasionally 2nd Year or MD/PhD)		Pre-Clinical	Pre-Clinical	28 - 31	≥28	Female	Non-Male	Asian		Asian	0	No	Never Married	100-300K	High	1	Internal Medicine		Medical	Medical	Low	0.75	High	1	1	1	0	1	1	1	6	Yes	Yes	2	2	2	1	2	2	1	1	0	1	0	1	1	1
R_3JymI7z9s7ix9VK	100	Pre-Clinical Coursework (usually 1st Year, occasionally 2nd Year or MD/PhD)		Pre-Clinical	Pre-Clinical	25 - 27	22-27	Female	Non-Male	Caucasian		White	0	No	Never Married	100-300K	High	1	Medicine-Pediatrics		Medical	Medical	Mod	0.25	Low	1	1	1	0	1	1	1	6	Yes	Yes	2	2	2	2	2	1	1	0	0	1	1	1	2	2
R_2QG9oqxDvPmxAJl	100	Have completed Core Clerkships (usually 4th Year, occasionally 3rd Year or MD/PhD)		Post-Clinical	Clinical	25 - 27	22-27	Male	Male	Caucasian		White	0	No	Never Married	100-300K	High	1	Pediatrics		Medical	Medical	Low	1	High	1	1	1	0	0	1	0	4	Yes	Yes	2	1	1	0	1	2	1	0	0	1	0	0	1	0
R_3gMh5BLlJKVhYpo	100	Have completed Core Clerkships (usually 4th Year, occasionally 3rd Year or MD/PhD)		Post-Clinical	Clinical	25 - 27	22-27	Female	Non-Male	Hispanic/Latinx		Hispanic/Latinx	1	No	Never Married	100-300K	High	1	Internal Medicine		Medical	Medical	Low	0.75	High	1	1	0	1	0	1	0	4	Yes	Yes	2	2	2	2	2	2	1	1	1	1	0	1	1	1
R_7PrRc4rD69oEhJn	92	Currently on a Gap Year (e.g. Research, MBA, MPH, etc.)		Other	Other	25 - 27	22-27	Female	Non-Male	Hispanic/Latinx		Hispanic/Latinx	1	No	Never Married	100-300K	High	1	Neurology		Medical	Medical	Mod	0.25	Low	0	1	0	0	0	0	0	1	No	Yes	2	2	1	1	1	2	2	0	1	1	0	0	1	0
R_eya3Uv1dGk0AzyV	100	Have begun participating in Core Clerkships (usually 3rd Year, occasionally 2nd Year or MD/PhD)		Clinical	Clinical	25 - 27	22-27	Male	Male	Asian		Asian	0	No	Never Married	100-300K	High	1	Internal Medicine		Medical	Medical	Low	0.75	High	1	1	1	1	1	1	1	7	Yes	Yes	2	1	1	2	1	1	0	0	0	1	1	1	1	2
R_3PjyEBljMXqQ2dz	100	Have begun participating in Core Clerkships (usually 3rd Year, occasionally 2nd Year or MD/PhD)		Clinical	Clinical	22 - 24	22-27	Female	Non-Male	Asian,Caucasian		Multiracial	0	No	Never Married	100-300K	High	1	Pediatrics		Medical	Medical	Low	0.75	High	1	1	1	1	1	1	0	6	Yes	Yes	2	2	2	2	2	1	0	0	0	1	1	2	2	2
R_3iU7DSG7vqL9Xgp	100	Have begun participating in Core Clerkships (usually 3rd Year, occasionally 2nd Year or MD/PhD)		Clinical	Clinical	25 - 27	22-27	Female	Non-Male	Asian		Asian	0	No	Never Married	100-300K	High	1	Psychiatry		Medical	Medical	Low	0.5	Moderate	1	1	1	0	1	1	0	5	Yes	Yes	2	2	2	2	2	1	1	1	1	1	1	1	1	1
R_30czvSuzXVPVyTr	100	Have completed Core Clerkships (usually 4th Year, occasionally 3rd Year or MD/PhD)		Post-Clinical	Clinical	28 - 31	≥28	Female	Non-Male	Caucasian		White	0	No	Never Married	100-300K	High	1	Family Medicine		Medical	Medical	Low	1	High	0	1	0	0	0	1	0	2	No	Yes	2	2	2	1	1	2	1	1	0	1	0	1	1	1
R_3ptFrQqIIG8j5f6	100	Have begun participating in Core Clerkships (usually 3rd Year, occasionally 2nd Year or MD/PhD)		Clinical	Clinical	25 - 27	22-27	Male	Male	Caucasian		White	0	No	Never Married	100-300K	High	1	Psychiatry		Medical	Medical	Low	0.5	Moderate	1	0	0	0	0	1	0	2	No	Yes	2	1	1	1	2	1	1	1	0	1	1	0	0	1
R_2VJdIr82rsH2aCs	100	Have begun participating in Core Clerkships (usually 3rd Year, occasionally 2nd Year or MD/PhD)		Clinical	Clinical	>32	≥28	Female	Non-Male	Caucasian		White	0	Yes	Never Married	100-300K	High	1	Psychiatry		Medical	Medical	Low	1	High	1	1	1	0	1	1	1	6	Yes	Yes	2	1	2	2	2	0	0	0	1	2	2	1	2	1
R_1C0ZemCIgn6IymX	100	Pre-Clinical Coursework (usually 1st Year, occasionally 2nd Year or MD/PhD)		Pre-Clinical	Pre-Clinical	22 - 24	22-27	Female	Non-Male	Caucasian		White	0	No	Never Married	100-300K	High	1	Internal Medicine		Medical	Medical	Low	0.5	Moderate	1	1	1	0	0	1	0	4	Yes	Yes	2	1	1	0	2	2	0	1	0	2	0	1	0	0
R_26fZs29kPsGAVnX	100	Have begun participating in Core Clerkships (usually 3rd Year, occasionally 2nd Year or MD/PhD)		Clinical	Clinical	22 - 24	22-27	Female	Non-Male	Asian		Asian	0	No	Never Married	100-300K	High	1	Internal Medicine		Medical	Medical	Low	1	High	1	0	0	1	0	1	0	3	No	Yes	2	2	1	1	2	2	2	1	0	2	0	0	0	1
R_t0eWySJ3sRq3BL3	100	Currently on a Gap Year (e.g. Research, MBA, MPH, etc.)		Other	Other	25 - 27	22-27	Female	Non-Male	Other:	East Asian-American	Asian	0	No	Never Married	100-300K	High	1	Medicine-Pediatrics		Medical	Medical	Mod	0.75	High	1	1	0	0	1	1	0	4	Yes	Yes	2	2	2	2	1	2	2	0	1	1	0	0	2	1
R_3Kupmvzj24hKzQJ	100	Have begun participating in Core Clerkships (usually 3rd Year, occasionally 2nd Year or MD/PhD)		Clinical	Clinical	22 - 24	22-27	Male	Male	Caucasian		White	0	No	Never Married	100-300K	High	1	Anesthesiology		Mixed	Medical	Low	0.75	High	0	1	0	1	1	1	1	5	Yes	Yes	2	2	2	2	2	1	1	1	1	2	1	1	1	1
R_2YrANKNUQC9nQ7x	100	Have begun participating in Core Clerkships (usually 3rd Year, occasionally 2nd Year or MD/PhD)		Clinical	Clinical	25 - 27	22-27	Male	Male	Asian		Asian	0	No	Never Married	100-300K	High	1	Emergency Medicine		Mixed	Medical	Mod	0.5	Moderate	1	1	1	1	1	1	1	7	Yes	Yes	2	1	1	1	1	1	1	1	0	0	1	0	0	1
R_2vdCPqxrhfhHMlf	84	Pre-Clinical Coursework (usually 1st Year, occasionally 2nd Year or MD/PhD)		Pre-Clinical	Pre-Clinical			Other	Non-Male	Other:	white	White	0	No	Never Married	100-300K	High	1	Other:					0.5	Moderate	1	1	1	0	0	1	0	4	Yes	Yes	2	1	2	1	2	1	0	0	0	1	1	1	2	1
R_SZBIhJ0N1HkoNUJ	100	Have begun participating in Core Clerkships (usually 3rd Year, occasionally 2nd Year or MD/PhD)		Clinical	Clinical	25 - 27	22-27	Female	Non-Male	Asian,Caucasian		Multiracial	0	No	Never Married	100-300K	High	1	Undecided	Other:				1	High	0	0	0	0	0	0	0	0	No	No	2	2	1	1	0	1	0	1	0	0	1	2	0	1
R_1n9q7OuUn5oozKa	100	Have completed Core Clerkships (usually 4th Year, occasionally 3rd Year or MD/PhD)		Post-Clinical	Clinical	28 - 31	≥28	Female	Non-Male	Caucasian		White	0	No	Never Married	100-300K	High	1	Obstetrics and Gynecology		Mixed	Surgical	Mod	0.75	High	1	1	1	0	1	1	0	5	Yes	Yes	2	2	2	2	2	1	0	0	0	1	1	2	2	2
R_2qC1AlpJO3Qzpeq	100	Currently on a Gap Year (e.g. Research, MBA, MPH, etc.)		Other	Other	25 - 27	22-27	Female	Non-Male	Caucasian		White	0	No	Married	100-300K	High	1	Surgery		Surgical	Surgical	Mod	1	High	0	1	1	0	1	1	0	4	Yes	Yes	2	1	2	2	2	1	0	0	1	2	1	1	2	1
R_pAFe1Ie3yU2LkXL	100	Pre-Clinical Coursework (usually 1st Year, occasionally 2nd Year or MD/PhD)		Pre-Clinical	Pre-Clinical	22 - 24	22-27	Female	Non-Male	Asian		Asian	0	No	Never Married	100-300K	High	1	Psychiatry		Medical	Medical	Low	0.25	Low	1	0	0	1	0	1	1	4	Yes	Yes	2	1	2	1	2	1	0	1	0	2	1	1	1	1
R_3OA2jZYMyWIW10J	100	Have completed Core Clerkships (usually 4th Year, occasionally 3rd Year or MD/PhD)		Post-Clinical	Clinical	25 - 27	22-27	Male	Male	Asian,Caucasian		Multiracial	0	No	Never Married	100-300K	High	1	Family Medicine		Medical	Medical	Low	1	High	0	0	0	1	0	0	0	1	No	No	2	2	2	1	1	1	1	1	1	1	1	1	1	0
R_2pSK9FPtQAu0u34	100	Pre-Clinical Coursework (usually 1st Year, occasionally 2nd Year or MD/PhD)		Pre-Clinical	Pre-Clinical	28 - 31	≥28	Female	Non-Male	Other:	Filipino	Asian	0	No	Married	100-300K	High	1	Internal Medicine		Medical	Medical	Low	0.75	High	0	1	1	1	1	1	1	6	Yes	Yes	2	1	2	1	2	1	0	0	0	1	1	1	2	1
R_3fPCKVmf5KmxqVF	100	Pre-Clinical Coursework (usually 1st Year, occasionally 2nd Year or MD/PhD)		Pre-Clinical	Pre-Clinical	>32	≥28	Male	Male	Asian		Asian	0	Yes	Never Married	100-300K	High	1	Pediatrics		Medical	Medical	Low	0.75	High	1	1	1	1	1	1	0	6	Yes	Yes	2	1	2	1	1	1	0	0	0	1	1	1	2	1
R_TebeTFUb3sWeLjr	100	Have begun participating in Core Clerkships (usually 3rd Year, occasionally 2nd Year or MD/PhD)		Clinical	Clinical	22 - 24	22-27	Male	Male	Asian		Asian	0	No	Never Married	100-300K	High	1	Emergency Medicine		Mixed	Medical	Mod	1	High	1	1	1	1	1	1	1	7	Yes	Yes	1	1	2	2	2	0	0	1	2	2	1	1	1	0
R_1DpayiruogJaj6g	100	Pre-Clinical Coursework (usually 1st Year, occasionally 2nd Year or MD/PhD)		Pre-Clinical	Pre-Clinical	22 - 24	22-27	Male	Male	Caucasian		White	0	No	Never Married	100-300K	High	1	Ophthalmology		Mixed	Surgical	Mod	1	High	0	0	1	1	1	1	0	4	Yes	No	2	2	2	2	2	2	2	0	1	1	0	0	2	1
R_yEormqJjqpFp9LP	100	Pre-Clinical Coursework (usually 1st Year, occasionally 2nd Year or MD/PhD)		Pre-Clinical	Pre-Clinical	25 - 27	22-27	Male	Male	Hispanic/Latinx,Native American		Multiracial	1	No	Never Married	100-300K	High	1	Orthopaedic Surgery		Surgical	Surgical	High	0.75	High	1	0	1	1	1	1	1	6	Yes	Yes	2	1	1	2	1	1	1	1	2	1	1	0	0	0
R_1k0IRdMIkXVG9uk	100	Pre-Clinical Coursework (usually 1st Year, occasionally 2nd Year or MD/PhD)		Pre-Clinical	Pre-Clinical	22 - 24	22-27	Male	Male	Caucasian		White	0	No	Never Married	100-300K	High	1	Internal Medicine		Medical	Medical	Low	0.75	High	1	1	1	0	0	1	0	4	Yes	Yes	2	2	2	1	2	1	1	1	0	2	1	1	1	1
R_2U4L8P28TCUCF2O	100	Pre-Clinical Coursework (usually 1st Year, occasionally 2nd Year or MD/PhD)		Pre-Clinical	Pre-Clinical	22 - 24	22-27	Female	Non-Male	Asian		Asian	0	No	Never Married	100-300K	High	1	Anesthesiology		Mixed	Medical	Low	0.25	Low	1	1	1	1	1	1	0	6	Yes	Yes	2	2	1	1	1	1	1	0	0	0	1	1	1	1
R_3s7ghVlOFTXkZSG	100	Pre-Clinical Coursework (usually 1st Year, occasionally 2nd Year or MD/PhD)		Pre-Clinical	Pre-Clinical	25 - 27	22-27	Male	Male	Caucasian		White	0	No	Never Married	100-300K	High	1	Emergency Medicine		Mixed	Medical	Mod	0.5	Moderate	1	1	1	0	1	1	1	6	Yes	Yes	2	1	2	1	1	0	1	0	0	0	2	0	2	1
R_1go07XmibWrIrDp	100	Have completed Core Clerkships (usually 4th Year, occasionally 3rd Year or MD/PhD)		Post-Clinical	Clinical	28 - 31	≥28	Female	Non-Male	Caucasian		White	0	No	Never Married	100-300K	High	1	Psychiatry		Medical	Medical	Low	1	High	1	0	1	0	0	1	0	3	No	Yes	2	2	2	2	2	2	1	1	2	2	0	1	1	0
R_1qVYtaDIwrAfjKF	100	Have completed Core Clerkships (usually 4th Year, occasionally 3rd Year or MD/PhD)		Post-Clinical	Clinical	25 - 27	22-27	Female	Non-Male	Caucasian		White	0	No	Never Married	100-300K	High	1	Obstetrics and Gynecology		Mixed	Surgical	Mod	0.25	Low	1	1	1	0	0	1	0	4	Yes	Yes	2	2	1	1	2	2	1	0	0	1	0	1	1	1
R_021SBMFSFqCkMZr	100	Currently on a Gap Year (e.g. Research, MBA, MPH, etc.)		Other	Other	25 - 27	22-27	Female	Non-Male	Caucasian,Hispanic/Latinx		Multiracial	0	Yes	Never Married	100-300K	High	1	Pathology	0	Medical	Medical	Low			1	1	1	0	1	1	1	6	Yes	Yes	2	1	2	1	2	1	1	1	0	2	1	0	1	1
R_3JwlDO1ZZveYajh	100	Currently on a Gap Year (e.g. Research, MBA, MPH, etc.)		Other	Other	28 - 31	≥28	Female	Non-Male	Caucasian		White	0	No	Never Married	100-300K	High	1	Neurology		Medical	Medical	Mod	0.5	Moderate	1	1	1	0	1	1	1	6	Yes	Yes	2	2	2	2	2	1	1	0	0	1	1	1	2	2
R_1jfRf8uS9q5L7dg	100	Have begun participating in Core Clerkships (usually 3rd Year, occasionally 2nd Year or MD/PhD)		Clinical	Clinical	25 - 27	22-27	Female	Non-Male	Caucasian		White	0	No	Never Married	100-300K	High	1	Psychiatry		Medical	Medical	Low	0.75	High	1	1	1	0	0	1	0	4	Yes	Yes	2	2		1	2	2	1	0	0	2	0	1		1
R_2rVJs5O9B02SFHT	100	Have completed Core Clerkships (usually 4th Year, occasionally 3rd Year or MD/PhD)		Post-Clinical	Clinical	28 - 31	≥28	Female	Non-Male	Caucasian		White	0	No	Never Married	100-300K	High	1	Medicine-Pediatrics		Medical	Medical	Mod	0.75	High	1	1	0	0	0	0	0	2	No	Yes	2	1	1	2	1	1	0	1	2	1	1	1	0	0
R_1OvnTeuyclWZvM3	100	Have begun participating in Core Clerkships (usually 3rd Year, occasionally 2nd Year or MD/PhD)		Clinical	Clinical	25 - 27	22-27	Female	Non-Male	Caucasian		White	0	No	Never Married	100-300K	High	1	Family Medicine		Medical	Medical	Low	0.75	High	1	0	1	0	0	1	0	3	No	Yes	2	2	1	1	1	1	0	0	0	1	1	2	1	1
R_1Ic4UsdMkjSzXGP	100	Have completed Core Clerkships (usually 4th Year, occasionally 3rd Year or MD/PhD)		Post-Clinical	Clinical	25 - 27	22-27	Male	Male	Caucasian		White	0	No	Married	100-300K	High	1	Psychiatry		Medical	Medical	Low	1	High	0	0	0	0	0	1	0	1	No	No	1	1	2	2	2	1	1	1	2	2	0	0	1	0
R_10Cbz3GBUulK5R4	100	Pre-Clinical Coursework (usually 1st Year, occasionally 2nd Year or MD/PhD)		Pre-Clinical	Pre-Clinical	25 - 27	22-27	Other	Non-Male	Other:	Mixed Race	Multiracial	0	No	Never Married	100-300K	High	1	Emergency Medicine		Mixed	Medical	Mod	0.5	Moderate	1	1	1	0	1	1	0	5	Yes	Yes	2	1	2	2	1	2	1	1	1	1	0	0	1	1
R_12QJGDcbEjhZzjI	100	Pre-Clinical Coursework (usually 1st Year, occasionally 2nd Year or MD/PhD)		Pre-Clinical	Pre-Clinical	28 - 31	≥28	Female	Non-Male	Caucasian		White	0	No	Married	100-300K	High	1	Emergency Medicine		Mixed	Medical	Mod	0.5	Moderate	1	0	0	0	1	1	0	3	No	Yes	2	1	2	2	2	1	1	1	1	2	1	0	1	1
R_22ysUEnAyzsQaAr	100	Pre-Clinical Coursework (usually 1st Year, occasionally 2nd Year or MD/PhD)		Pre-Clinical	Pre-Clinical	25 - 27	22-27	Male	Male	Caucasian		White	0	No	Never Married	100-300K	High	1	Emergency Medicine		Mixed	Medical	Mod	0.75	High	1	1	1	0	0	1	0	4	Yes	Yes	2	2	2	2	1	2	1	0	0	0	0	1	2	2
R_1FxCOFY6m4uhDVP	100	Pre-Clinical Coursework (usually 1st Year, occasionally 2nd Year or MD/PhD)		Pre-Clinical	Pre-Clinical	22 - 24	22-27	Female	Non-Male	Asian		Asian	0	No	Never Married	100-300K	High	1	Obstetrics and Gynecology		Mixed	Surgical	Mod	0	Low	1	1	1	0	1	1	0	5	Yes	Yes	2	1	2	1	1	2	0	1	0	1	0	1	1	1
R_2VyVB14wt77Gmgw	100	Have begun participating in Core Clerkships (usually 3rd Year, occasionally 2nd Year or MD/PhD)		Clinical	Clinical	28 - 31	≥28	Male	Male	Caucasian		White	0	No	Never Married	100-300K	High	1	Internal Medicine		Medical	Medical	Low	0.5	Moderate	0	0	0	0	0	1	1	2	No	No	2	2	2	1	2	1	1	2	1	2	1	1	0	0
R_2eRombW9BWHT3wo	100	Have completed Core Clerkships (usually 4th Year, occasionally 3rd Year or MD/PhD)		Post-Clinical	Clinical	25 - 27	22-27	Male	Male	Asian,Caucasian		Multiracial	0	No	Never Married	100-300K	High	1	Internal Medicine		Medical	Medical	Low	1	High	0	1	0	0	0	1	0	2	No	Yes	2	2	2	2	2	2	1	1	1	1	0	1	1	1
R_2yg9WOJeAI9XcY5	100	Have completed Core Clerkships (usually 4th Year, occasionally 3rd Year or MD/PhD)		Post-Clinical	Clinical	25 - 27	22-27	Female	Non-Male	Asian		Asian	0	No	Never Married	100-300K	High	1	Family Medicine		Medical	Medical	Low	0.75	High	1	1	1	0	0	1	0	4	Yes	Yes	2	1	1	1	2	1	0	0	0	0	1	1	1	1
R_2uTznpQcPI6rIcl	100	Have begun participating in Core Clerkships (usually 3rd Year, occasionally 2nd Year or MD/PhD)		Clinical	Clinical	25 - 27	22-27	Female	Non-Male	Caucasian		White	0	No	Never Married	100-300K	High	1	Internal Medicine		Medical	Medical	Low	0.75	High	0	1	0	0	1	1	0	3	No	Yes	2	1	1	2	1	1	0	0	2	1	1	1	1	0
R_6mKakFMoa2kUbmx	100	Have begun participating in Core Clerkships (usually 3rd Year, occasionally 2nd Year or MD/PhD)		Clinical	Clinical	25 - 27	22-27	Male	Male	Asian		Asian	0	No	Married	100-300K	High	1	Psychiatry		Medical	Medical	Low	0.75	High	1	1	1	0	1	1	1	6	Yes	Yes	2	1	2	1	2	1	0	1	1	1	1	1	1	0
R_t0zvCratn1XvscN	100	Pre-Clinical Coursework (usually 1st Year, occasionally 2nd Year or MD/PhD)		Pre-Clinical	Pre-Clinical	28 - 31	≥28	Female	Non-Male	Other:	Middle-Eastern	White	0	No	Married	100-300K	High	1	Emergency Medicine		Mixed	Medical	Mod	0.75	High	0	0	0	0	0	1	1	2	No	No	2	1	2	1	2
R_1BQ0AYOftonsOtx	100	Pre-Clinical Coursework (usually 1st Year, occasionally 2nd Year or MD/PhD)		Pre-Clinical	Pre-Clinical	28 - 31	≥28	Female	Non-Male	Caucasian		White	0	No	Never Married	100-300K	High	1	Obstetrics and Gynecology		Mixed	Surgical	Mod	1	High	1	0	1	1	1	1	0	5	Yes	Yes	2	1	2	1	1	2	0	1	0	1	0	1	1	1
R_Tw1AiEUIYedmuat	100	Have completed Core Clerkships (usually 4th Year, occasionally 3rd Year or MD/PhD)		Post-Clinical	Clinical	28 - 31	≥28	Female	Non-Male	Caucasian,Pacific Islander		Multiracial	0	No	Married	100-300K	High	1	Plastic Surgery		Surgical	Surgical	High	1	High	1	1	1	0	1	1	0	5	Yes	Yes	2	1	2	2	1	1	0	0	1	0	1	1	2	1
R_8oTVxzpFbPg4fPb	100	Currently on a Gap Year (e.g. Research, MBA, MPH, etc.)		Other	Other	25 - 27	22-27	Female	Non-Male	Caucasian		White	0	No	Never Married	100-300K	High	1	Family Medicine		Medical	Medical	Low	0.5	Moderate	1	1	1	0	1	1	0	5	Yes	Yes	2	0	1	1	2	1	0	1	1	2	1	0	0	0
R_3fJJ0CyWQV7f5W5	100	Currently on a Gap Year (e.g. Research, MBA, MPH, etc.)		Other	Other	28 - 31	≥28	Male	Male	Asian,Caucasian		Multiracial	0	Yes	Married	100-300K	High	1	Pediatric Neurology		Medical	Medical	Mod	1	High	1	1	0	0	0	1	0	3	No	Yes	2	2	2	2	2	1	1	1	1	2	1	1	1	1
R_28B2Jo6RC5zPyr3	100	Have begun participating in Core Clerkships (usually 3rd Year, occasionally 2nd Year or MD/PhD)		Clinical	Clinical	25 - 27	22-27	Female	Non-Male	Caucasian		White	0	No	Never Married	100-300K	High	1	Family Medicine		Medical	Medical	Low	0	Low	1	0	1	0	1	1	0	4	Yes	Yes	2	1	2	1		2	0	2	0		0	1	0	1
R_PA6d8ixxWXw1BpD	100	Pre-Clinical Coursework (usually 1st Year, occasionally 2nd Year or MD/PhD)		Pre-Clinical	Pre-Clinical	28 - 31	≥28	Female	Non-Male	Prefer Not to Answer		Prefer Not to Answer		Yes	Never Married	100-300K	High	1	Family Medicine		Medical	Medical	Low	0.5	Moderate	1	1	1	0	1	1	0	5	Yes	Yes	2	1	2	1	2	1	0	1	0	1	1	1	1	1
R_2zcCdHM2vY2rtns	100	Have completed Core Clerkships (usually 4th Year, occasionally 3rd Year or MD/PhD)		Post-Clinical	Clinical	25 - 27	22-27	Female	Non-Male	Asian		Asian	0	No	Never Married	100-300K	High	1	Obstetrics and Gynecology		Mixed	Surgical	Mod	0.75	High	1	1	1	0	1	1	0	5	Yes	Yes	1	0	1	0	2
R_10xzLkxzsHXSQBI	100	Pre-Clinical Coursework (usually 1st Year, occasionally 2nd Year or MD/PhD)		Pre-Clinical	Pre-Clinical	22 - 24	22-27	Male	Male	Caucasian		White	0	No	Never Married	100-300K	High	1	Urology		Mixed	Surgical	High	0.5	Moderate	1	0	1	0	1	1	0	4	Yes	Yes	2	2	2	2	2	1	2	0	0	1	1	0	2	2
R_1kOm2sCh0YMEnLs	100	Pre-Clinical Coursework (usually 1st Year, occasionally 2nd Year or MD/PhD)		Pre-Clinical	Pre-Clinical	22 - 24	22-27	Female	Non-Male	Asian		Asian	0	No	Never Married	100-300K	High	1	Family Medicine		Medical	Medical	Low	0.25	Low	1	1	1	0	1	1	0	5	Yes	Yes	2	1	2	1	1	2	1	0	0	1	0	0	2	1
R_23fdzsNkqAp0RZl	100	Pre-Clinical Coursework (usually 1st Year, occasionally 2nd Year or MD/PhD)		Pre-Clinical	Pre-Clinical	28 - 31	≥28	Female	Non-Male	Caucasian		White	0	No	Never Married	100-300K	High	1	Pediatrics		Medical	Medical	Low	1	High	1	0	0	0	0	1	0	2	No	Yes	2	1	1	1	2	2	0	1	0	2	0	1	0	1
R_2PuNCqy2IxXzGdu	100	Pre-Clinical Coursework (usually 1st Year, occasionally 2nd Year or MD/PhD)		Pre-Clinical	Pre-Clinical	25 - 27	22-27	Female	Non-Male	Caucasian,Hispanic/Latinx		Multiracial	0	No	Never Married	100-300K	High	1	Emergency Medicine	0	Mixed	Medical	Mod	0.75	High	1	1	1	1	1	1	1	7	Yes	Yes	2	1	1	1	2	2	0	1	0	1	0	1	0	1
R_OKcXOM2KmTK7CmJ	100	Have begun participating in Core Clerkships (usually 3rd Year, occasionally 2nd Year or MD/PhD)		Clinical	Clinical	25 - 27	22-27	Female	Non-Male	Caucasian		White	0	No	Never Married	100-300K	High	1	Surgery		Surgical	Surgical	Mod	0.5	Moderate	1	1	1	0	0	0	0	3	No	Yes	2	2	2	2	2	1	0	1	1	1	1	2	1	1
R_vpGqwGRzrt8pJCx	100	Pre-Clinical Coursework (usually 1st Year, occasionally 2nd Year or MD/PhD)		Pre-Clinical	Pre-Clinical	22 - 24	22-27	Male	Male	Hispanic/Latinx		Hispanic/Latinx	1	No	Never Married	100-300K	High	1	Surgery		Surgical	Surgical	Mod	0.5	Moderate	1	0	1	0	0	1	0	3	No	Yes	2	2	2	2	2	1	1	1	0	2	1	1	1	2
R_1OWfG8dhWRZXL5u	100	Currently on a Gap Year (e.g. Research, MBA, MPH, etc.)		Other	Other	25 - 27	22-27	Male	Male	Asian,Other:		Multiracial	0	No	Never Married	100-300K	High	1	Orthopaedic Surgery		Surgical	Surgical	High	1	High	0	1	1	0	0	1	0	3	No	Yes	2	1	2	1	1	1	1	1	0	0	1	0	1	1
R_74JfZx6GzqYXcZ3	100	Have completed Core Clerkships (usually 4th Year, occasionally 3rd Year or MD/PhD)		Post-Clinical	Clinical	25 - 27	22-27	Male	Male	Caucasian		White	0	No	Never Married	100-300K	High	1	Surgery		Surgical	Surgical	Mod	1	High	0	1	0	1	0	1	0	3	No	Yes	2	2	1	2	2	2	1	0	1	1	0	1	1	1
R_2rV0g8VPMiClxoF	100	Have completed Core Clerkships (usually 4th Year, occasionally 3rd Year or MD/PhD)		Post-Clinical	Clinical	25 - 27	22-27	Male	Male	Caucasian		White	0	No	Married	100-300K	High	1	Surgery		Surgical	Surgical	Mod	1	High	1	0	1	0	1	1	1	5	Yes	Yes	2	2	2	2	2	1	0	0	0	1	1	2	2	2
R_Y9SYXUPp5DFCX4Z	100	Pre-Clinical Coursework (usually 1st Year, occasionally 2nd Year or MD/PhD)		Pre-Clinical	Pre-Clinical	28 - 31	≥28	Female	Non-Male	Caucasian		White	0	No	Never Married	100-300K	High	1	Family Medicine		Medical	Medical	Low	0	Low	1	0	0	0	1	1	0	3	No	Yes	2	1	1	0	2	1	0	0	0	2	1	1	1	0
R_21BTIa1BdBEyBgi	100	Have begun participating in Core Clerkships (usually 3rd Year, occasionally 2nd Year or MD/PhD)		Clinical	Clinical	25 - 27	22-27	Female	Non-Male	Caucasian		White	0	No	Never Married	100-300K	High	1	Psychiatry		Medical	Medical	Low	0.75	High	1	0	1	0	0	1	0	3	No	Yes	2	2	1	1	2	2	1	0	0	2	0	1	1	1
R_2TLZt2FC6KASipl	100	Pre-Clinical Coursework (usually 1st Year, occasionally 2nd Year or MD/PhD)		Pre-Clinical	Pre-Clinical	25 - 27	22-27	Female	Non-Male	Caucasian		White	0	No	Never Married	100-300K	High	1	Pediatrics		Medical	Medical	Low	0.5	Moderate	0	1	0	0	0	1	0	2	No	Yes	2	1	1	0	2	1	1	1	0	2	1	0	0	0
R_2Vw5BayIyvrfQDB	100	Currently on a Gap Year (e.g. Research, MBA, MPH, etc.)		Other	Other	25 - 27	22-27	Other	Non-Male	Caucasian		White	0	No	Never Married	100-300K	High	1	Pediatrics		Medical	Medical	Low	1	High	1	1	1	0	0	1	0	4	Yes	Yes	2	2	2	2	2	2	2	1	0	1	0	0	1	2
R_UnCE3bbyoLWQd4l	100	Have begun participating in Core Clerkships (usually 3rd Year, occasionally 2nd Year or MD/PhD)		Clinical	Clinical	25 - 27	22-27	Female	Non-Male	Caucasian		White	0	No	Never Married	100-300K	High	1	Internal Medicine		Medical	Medical	Low	0.75	High	1	1	1	0	1	1	0	5	Yes	Yes	2	2	2	2	2		0	1	0	0		2	1	2
R_1jNf4E6EoE22CyO	100	Have completed Core Clerkships (usually 4th Year, occasionally 3rd Year or MD/PhD)		Post-Clinical	Clinical	25 - 27	22-27	Male	Male	Hispanic/Latinx		Hispanic/Latinx	1	No	Married	100-300K	High	1	Anesthesiology		Mixed	Medical	Low	1	High	1	1	0	0	0	1	0	3	No	Yes	2	1	1	1	2	1	0	1	1	2	1	1	0	0
R_2uPC8PigNuNoYZ7	100	Have completed Core Clerkships (usually 4th Year, occasionally 3rd Year or MD/PhD)		Post-Clinical	Clinical	25 - 27	22-27	Female	Non-Male	Caucasian		White	0	No	Never Married	100-300K	High	1	Dermatology		Mixed	Medical	High	1	High	1	1	1	0	1	1	0	5	Yes	Yes	2	2	2	2	2	1	1	1	0	1	1	1	1	2
R_sO0Zr9af0Z2uQqR	100	Have completed Core Clerkships (usually 4th Year, occasionally 3rd Year or MD/PhD)		Post-Clinical	Clinical	25 - 27	22-27	Female	Non-Male	Caucasian		White	0	No	Married	100-300K	High	1	Emergency Medicine		Mixed	Medical	Mod	1	High	0	1	0	0	1	1	0	3	No	Yes	2	2	2	1	1	2	2	0	1	1	0	0	2	0
R_1P5U5kXTOKT0Gh3	100	Pre-Clinical Coursework (usually 1st Year, occasionally 2nd Year or MD/PhD)		Pre-Clinical	Pre-Clinical	25 - 27	22-27	Female	Non-Male	Black/African		Black/African	1	No	Never Married	100-300K	High	1	Orthopaedic Surgery		Surgical	Surgical	High	0.5	Moderate	1	0	1	0	1	1	0	4	Yes	Yes	2	1	1	1	2	1	0	1	0	1	1	1	0	1
R_27EHHDjx0z7kkSc	100	Have completed Core Clerkships (usually 4th Year, occasionally 3rd Year or MD/PhD)		Post-Clinical	Clinical	28 - 31	≥28	Female	Non-Male	Prefer Not to Answer		Prefer Not to Answer		No	Married	100-300K	High	1	Radiology-Diagnostic		Medical	Medical	Mod	0.25	Low	1	1	0	0	1	1	1	5	Yes	Yes	2	2	2	1	1	0	0	1	0	0	2	2	1	1
R_pyHJILTSU8DkWUp	100	Have begun participating in Core Clerkships (usually 3rd Year, occasionally 2nd Year or MD/PhD)		Clinical	Clinical	25 - 27	22-27	Male	Male	Caucasian		White	0	No	Never Married	100-300K	High	1	Pediatrics		Medical	Medical	Low	0.5	Moderate	0	1	0	0	1	1	0	3	No	Yes	2	1	2	1	1	1	0	2	0	1	1	1	0	1
R_2TttxRzrMFDSngJ	100	Have begun participating in Core Clerkships (usually 3rd Year, occasionally 2nd Year or MD/PhD)		Clinical	Clinical	28 - 31	≥28	Male	Male	Asian,Other:	Chinese	Multiracial	0	Yes	Never Married	100-300K	High	1	Internal Medicine		Medical	Medical	Low	0.75	High	0	0	0	0	0	1	0	1	No	No	1	1	1	0	1	0	0	1	0	1	1	1	0	0
R_3QSfU8bWLifmKo3	100	Pre-Clinical Coursework (usually 1st Year, occasionally 2nd Year or MD/PhD)		Pre-Clinical	Pre-Clinical	25 - 27	22-27	Male	Male	Caucasian		White	0	No	Never Married	100-300K	High	1	Neurosurgery		Surgical	Surgical	High	0.5	Moderate	1	0	1	0	1	1	0	4	Yes	Yes	2	2	2	1	2	2	2	1		1	0	0	1
R_3qyaLuXNVOvKqfF	100	Pre-Clinical Coursework (usually 1st Year, occasionally 2nd Year or MD/PhD)		Pre-Clinical	Pre-Clinical	>32	≥28	Female	Non-Male	Caucasian,Other:	Jewish	Multiracial	0	No	Never Married	100-300K	High	1	Surgery		Surgical	Surgical	Mod	0.75	High	1	1	1	0	1	1	1	6	Yes	Yes	2	1	2	2	1	1	0	0	0	1	1	1	2	2
R_2uyerGfoRVeoBrj	100	Have begun participating in Core Clerkships (usually 3rd Year, occasionally 2nd Year or MD/PhD)		Clinical	Clinical	25 - 27	22-27	Male	Male	Caucasian		White	0	No	Married	100-300K	High	1	Orthopaedic Surgery		Surgical	Surgical	High	0.75	High	0	1	0	1	0	0	0	2	No	Yes	2	2	2	2	2	2	2	2	2	1	0	0	0	0
R_3g6gx4bP10dxKkz	100	Pre-Clinical Coursework (usually 1st Year, occasionally 2nd Year or MD/PhD)		Pre-Clinical	Pre-Clinical	28 - 31	≥28	Male	Male	Caucasian		White	0	No	Married	100-300K	High	1	Orthopaedic Surgery		Surgical	Surgical	High	0.25	Low	1	1	1	0	1	1	0	5	Yes	Yes	2	2	2	2	2	1	1	0	0	1	1	1	2	2
R_1Nnu30o1Y51reuz	100	Have completed Core Clerkships (usually 4th Year, occasionally 3rd Year or MD/PhD)		Post-Clinical	Clinical	28 - 31	≥28	Female	Non-Male	Caucasian		White	0	No	Never Married	100-300K	High	1	Psychiatry		Medical	Medical	Low	1	High	0	1	0	0	0	1	0	2	No	Yes	2	2	2	1	1	2	1	1	0	0	0	1	1	1
R_3sA0HFFaAf7IWpp	100	Have completed Core Clerkships (usually 4th Year, occasionally 3rd Year or MD/PhD)		Post-Clinical	Clinical	25 - 27	22-27	Female	Non-Male	Caucasian		White	0	No	Never Married	100-300K	High	1	Pediatrics		Medical	Medical	Low	0.75	High	0	0	0	1	0	1	0	2	No	No	2	1	1	0	1	2	2	2	1	1	0	-1	-1	-1
R_2wh70B8lPOKlnsS	100	Have begun participating in Core Clerkships (usually 3rd Year, occasionally 2nd Year or MD/PhD)		Clinical	Clinical	22 - 24	22-27	Female	Non-Male	Asian		Asian	0	No	Never Married	100-300K	High	1	Internal Medicine		Medical	Medical	Low	0.75	High	1	1	0	1	0	1	1	5	Yes	Yes	2	2	1	1	2	1	1	0	0	1	1	1	1	1
R_1T9ipYE21UfkuKR	100	Have completed Core Clerkships (usually 4th Year, occasionally 3rd Year or MD/PhD)		Post-Clinical	Clinical	25 - 27	22-27	Female	Non-Male	Caucasian		White	0	Yes	Never Married	100-300K	High	1	Family Medicine		Medical	Medical	Low	1	High	0	0	0	0	0	1	0	1	No	No	2	2	2	1	1	1	1	1	0	1	1	1	1	1
R_YabPl7QxYwCuRHP	100	Have completed Core Clerkships (usually 4th Year, occasionally 3rd Year or MD/PhD)		Post-Clinical	Clinical	28 - 31	≥28	Male	Male	Caucasian		White	0	No	Never Married	100-300K	High	1	Emergency Medicine		Mixed	Medical	Mod	1	High	1	1	1	1	1	1	0	6	Yes	Yes	2	2	2	1	2	1	1	1	0	1	1	1	1	1
R_1esjV4idhL7eezs	100	Have completed Core Clerkships (usually 4th Year, occasionally 3rd Year or MD/PhD)		Post-Clinical	Clinical	28 - 31	≥28	Male	Male	Asian		Asian	0	No	Married	100-300K	High	1	Radiology-Interventional		Mixed		High	1	High	0	0	0	0	0	1	0	1	No	No	2	2	2	2	2
R_2ZKZEfTehOA5OPu	100	Pre-Clinical Coursework (usually 1st Year, occasionally 2nd Year or MD/PhD)		Pre-Clinical	Pre-Clinical	25 - 27	22-27	Male	Male	Other:	Middle-Eastern	White	0	No	Never Married	100-300K	High	1	Internal Medicine		Medical	Medical	Low	0.5	Moderate	1	1	1	1	1	1	0	6	Yes	Yes	2	2	2	1	1	0	0	1	0	0	2	2	1	1
R_1eReKAwSIYnAZ4b	100	Have completed Core Clerkships (usually 4th Year, occasionally 3rd Year or MD/PhD)		Post-Clinical	Clinical	25 - 27	22-27	Female	Non-Male	Caucasian		White	0	No	Never Married	100-300K	High	1	Internal Medicine		Medical	Medical	Low	1	High	1	1	1	0	0	1	1	5	Yes	Yes	2	1	2	2	2	1	0	1	1	0	1	1	1	1
R_RmhOw3Eyi0VDRQt	100	Have completed Core Clerkships (usually 4th Year, occasionally 3rd Year or MD/PhD)		Post-Clinical	Clinical	25 - 27	22-27	Female	Non-Male	Black/African		Black/African	1	No	Never Married	100-300K	High	1	Psychiatry		Medical	Medical	Low	1	High	1	1	1	1	0	1	1	6	Yes	Yes	2	2	2	1	2	1	1	0	0	2	1	1	2	1
R_263gMMDsFuNhNJ5	100	Pre-Clinical Coursework (usually 1st Year, occasionally 2nd Year or MD/PhD)		Pre-Clinical	Pre-Clinical	25 - 27	22-27	Male	Male	Caucasian		White	0	No	Never Married	100-300K	High	1	Emergency Medicine		Mixed	Medical	Mod	0.5	Moderate	0	1	1	0	1	1	0	4	Yes	Yes	2	2	1	2	1	2	2	0	2	0	0	0	1	0
R_1kZvLI5vGfmUP7y	100	Have completed Core Clerkships (usually 4th Year, occasionally 3rd Year or MD/PhD)		Post-Clinical	Clinical	25 - 27	22-27	Female	Non-Male	Asian,Other:	south asian	Multiracial	0	No	Never Married	100-300K	High	1	Obstetrics and Gynecology		Mixed	Surgical	Mod	1	High	1	1	1	0	0	1	0	4	Yes	Yes	2	2	1	1	2	2	1	0	1	2	0	1	1	0
R_22xYznI3dlRzKHI	100	Have completed Core Clerkships (usually 4th Year, occasionally 3rd Year or MD/PhD)		Post-Clinical	Clinical	25 - 27	22-27	Female	Non-Male	Caucasian		White	0	No	Never Married	100-300K	High	1	Obstetrics and Gynecology		Mixed	Surgical	Mod	0.75	High	1	1	1	0	1	1	1	6	Yes	Yes	2	2	0	1	2	0	1	0	0	1	2	1	0	1
R_2sbfkpkwqstj1T4	100	Have begun participating in Core Clerkships (usually 3rd Year, occasionally 2nd Year or MD/PhD)		Clinical	Clinical	25 - 27	22-27	Female	Non-Male	Asian		Asian	0	No	Never Married	100-300K	High	1	Obstetrics and Gynecology		Mixed	Surgical	Mod	0.5	Moderate	1	1	0	0	1	1	0	4	Yes	Yes	1	1	0	0	2
R_3Oqr3bAay2b633s	100	Have begun participating in Core Clerkships (usually 3rd Year, occasionally 2nd Year or MD/PhD)		Clinical	Clinical	28 - 31	≥28	Female	Non-Male	Hispanic/Latinx		Hispanic/Latinx	1	No	Never Married	100-300K	High	1	Obstetrics and Gynecology		Mixed	Surgical	Mod	1	High	1	1	0	0	0	1	0	3	No	Yes	2	2	1	1	2	1	1	0	0	2	1	1	1	1
R_3ltMKC7dNS7EPGn	100	Pre-Clinical Coursework (usually 1st Year, occasionally 2nd Year or MD/PhD)		Pre-Clinical	Pre-Clinical	22 - 24	22-27	Female	Non-Male	Asian		Asian	0	Yes	Never Married	100-300K	High	1	Obstetrics and Gynecology		Mixed	Surgical	Mod	0.5	Moderate	1	0	1	0	1	1	0	4	Yes	Yes	2	1	1	1	1	0	0	0	0	1	2	1	1	1
R_RCFOUILPUfozWyR	100	Pre-Clinical Coursework (usually 1st Year, occasionally 2nd Year or MD/PhD)		Pre-Clinical	Pre-Clinical	25 - 27	22-27	Female	Non-Male	Caucasian		White	0	No	Never Married	100-300K	High	1	Obstetrics and Gynecology		Mixed	Surgical	Mod	0.5	Moderate	1	0	1	0	1	1	1	5	Yes	Yes	2	2	0	1	2	2	1	0	1	2	0	1	0	0
R_2E04CCQ5RR58KBY	100	Have begun participating in Core Clerkships (usually 3rd Year, occasionally 2nd Year or MD/PhD)		Clinical	Clinical	28 - 31	≥28	Male	Male	Asian		Asian	0	I'd Prefer Not to Say	Never Married	100-300K	High	1	Thoracic Surgery		Surgical	Surgical	High	0.75	High	1	1	1	0	0	1	0	4	Yes	Yes	2	2	1	1	2	2	2	0	1	2	0	0	1	0
R_1NwCri9YSCbasKf	100	Have begun participating in Core Clerkships (usually 3rd Year, occasionally 2nd Year or MD/PhD)		Clinical	Clinical	28 - 31	≥28	Female	Non-Male	Black/African		Black/African	1	No	Never Married	100-300K	High	1	Surgery		Surgical	Surgical	Mod	1	High	1	0	1	0	1	1	0	4	Yes	Yes	2	2	1	1	1	1	1	0	1	1	1	1	1	0
R_1lnKhgxpQ63Z1xR	100	Currently on a Gap Year (e.g. Research, MBA, MPH, etc.)		Other	Other	25 - 27	22-27	Female	Non-Male	Hispanic/Latinx		Hispanic/Latinx	1	No	Never Married	100-300K	High	1	Plastic Surgery		Surgical	Surgical	High	1	High	1	1	1	1	1	1	1	7	Yes	Yes	2	2	2	1	2	0	1	0	0	1	2	1	2	1
R_2S8jdLiUC1GHkxb	100	Have begun participating in Core Clerkships (usually 3rd Year, occasionally 2nd Year or MD/PhD)		Clinical	Clinical	25 - 27	22-27	Female	Non-Male	Asian		Asian	0	No	Never Married	100-300K	High	1	Family Medicine		Medical	Medical	Low	0.75	High	0	1	0	1	0	1	0	3	No	Yes	2	2	1	1	2	2	2	0	0	2	0	0	1	1
R_1diy8knLvufCSQM	100	Have begun participating in Core Clerkships (usually 3rd Year, occasionally 2nd Year or MD/PhD)		Clinical	Clinical	25 - 27	22-27	Female	Non-Male	Caucasian		White	0	No	Never Married	100-300K	High	1	Pediatrics		Medical	Medical	Low	0.75	High	1	1	0	0	1	1	0	4	Yes	Yes	2	1	1	1	2	1	0	0	0	1	1	1	1	1
R_RmIcnL15O0GCqLD	100	Have begun participating in Core Clerkships (usually 3rd Year, occasionally 2nd Year or MD/PhD)		Clinical	Clinical	22 - 24	22-27	Female	Non-Male	Caucasian		White	0	Yes	Never Married	100-300K	High	1	Pediatric Neurology		Medical	Medical	Mod	0.25	Low	0	1	1	0	1	1	1	5	Yes	Yes	2	2	1	1	1	0	1	0	0	1	2	1	1	1
R_2S8emX8P8KEBRMe	100	Pre-Clinical Coursework (usually 1st Year, occasionally 2nd Year or MD/PhD)		Pre-Clinical	Pre-Clinical	28 - 31	≥28	Female	Non-Male	Caucasian		White	0	No	Divorced	100-300K	High	1	Radiology-Diagnostic		Medical	Medical	Mod	0.5	Moderate	1	0	1	1	1	1	1	6	Yes	Yes	2	2	2	1	2	1	1	0	1	2	1	1	2	0
R_2Bb00AhuRHt3L44	100	Have completed Core Clerkships (usually 4th Year, occasionally 3rd Year or MD/PhD)		Post-Clinical	Clinical	25 - 27	22-27	Female	Non-Male	Asian		Asian	0	No	Never Married	100-300K	High	1	Internal Medicine		Medical	Medical	Low	0.75	High	1	0	0	0	1	1	0	3	No	Yes	2	2	2	2	2	2	1	0	0	2	0	1	2	2
R_2VdOEC9f2Ai9as3	100	Have begun participating in Core Clerkships (usually 3rd Year, occasionally 2nd Year or MD/PhD)		Clinical	Clinical	25 - 27	22-27	Female	Non-Male	Caucasian		White	0	No	Never Married	100-300K	High	1	Anesthesiology		Mixed	Medical	Low	0.75	High	1	1	1	1	0	1	0	5	Yes	Yes	2	2	1	1	1	1	1	0	0	0	1	1	1	1
R_UfDrXNoyOyeI6qZ	100	Pre-Clinical Coursework (usually 1st Year, occasionally 2nd Year or MD/PhD)		Pre-Clinical	Pre-Clinical	25 - 27	22-27	Female	Non-Male	Caucasian		White	0	No	Married	100-300K	High	1	Anesthesiology		Mixed	Medical	Low	1	High	1	1	1	1	1	1	0	6	Yes	Yes	1	1	1	0	1	0	1	0	0	0	1	0	1	0
R_3KI0O4PTqq4HRct	100	Pre-Clinical Coursework (usually 1st Year, occasionally 2nd Year or MD/PhD)		Pre-Clinical	Pre-Clinical	22 - 24	22-27	Female	Non-Male	Caucasian		White	0	No	Never Married	100-300K	High	1	Emergency Medicine		Mixed	Medical	Mod	0.25	Low	1	1	1	1	1	1	1	7	Yes	Yes	2	2	0	2	2	0	0	0	0	0	2	2	0	2
R_3nMjlGJimmoZEKz	100	Pre-Clinical Coursework (usually 1st Year, occasionally 2nd Year or MD/PhD)		Pre-Clinical	Pre-Clinical	28 - 31	≥28	Female	Non-Male	Caucasian		White	0	No	Never Married	100-300K	High	1	Other:	Other:				1	High	1	0	1	0	0	1	1	4	Yes	Yes	2	2	2	1	2	1	1	0	0	1	1	1	2	1
R_3s1g0gKvp4NLbj8	100	Pre-Clinical Coursework (usually 1st Year, occasionally 2nd Year or MD/PhD)		Pre-Clinical	Pre-Clinical	28 - 31	≥28	Female	Non-Male	Black/African		Black/African	1	No	Never Married	100-300K	High	1	Obstetrics and Gynecology		Mixed	Surgical	Mod	0.25	Low	1	1	1	0	1	1	0	5	Yes	Yes	2	2	2	2	2	0	0	0	0	1	2	2	2	2
R_w4zsjjOtcLZMM2R	100	Pre-Clinical Coursework (usually 1st Year, occasionally 2nd Year or MD/PhD)		Pre-Clinical	Pre-Clinical	22 - 24	22-27	Female	Non-Male	Caucasian		White	0	No	Never Married	100-300K	High	1	Obstetrics and Gynecology		Mixed	Surgical	Mod	0	Low	1	1	1	1	1	1	1	7	Yes	Yes	2	2	2	2	2	0	0	0	0	1	2	2	2	2
R_qDXTmNqQJ6DHv9v	100	Pre-Clinical Coursework (usually 1st Year, occasionally 2nd Year or MD/PhD)		Pre-Clinical	Pre-Clinical	25 - 27	22-27	Female	Non-Male	Asian,Black/African		Multiracial	0	No	Never Married	100-300K	High	1	Obstetrics and Gynecology		Mixed	Surgical	Mod	0.5	Moderate	0	0	0	0	0	1	0	1	No	No	2	2	0	2	2	1	0	0	0	1	1	2	0	2
R_3KU58L7AfGsyb2J	100	Have begun participating in Core Clerkships (usually 3rd Year, occasionally 2nd Year or MD/PhD)		Clinical	Clinical	25 - 27	22-27	Female	Non-Male	Black/African		Black/African	1	Yes	Never Married	100-300K	High	1	Obstetrics and Gynecology		Mixed	Surgical	Mod	1	High	1	1	1	0	1	1	1	6	Yes	Yes	2	2	1	1	2	1	0	0	1	1	1	2	1	0
R_3j7MWBMIPYUALqI	100	Pre-Clinical Coursework (usually 1st Year, occasionally 2nd Year or MD/PhD)		Pre-Clinical	Pre-Clinical	>32	≥28	Female	Non-Male	Black/African		Black/African	1	No	Never Married	100-300K	High	1	Otolaryngology		Mixed	Surgical	High	0.25	Low	1	1	1	0	1	1	0	5	Yes	Yes	2	1	1	2	2	0	0	0	0	1	2	1	1	2
R_2WP8ifburhxy23U	100	Have completed Core Clerkships (usually 4th Year, occasionally 3rd Year or MD/PhD)		Post-Clinical	Clinical	25 - 27	22-27	Female	Non-Male	Caucasian		White	0	No	Never Married	100-300K	High	1	Neurosurgery		Surgical	Surgical	High	1	High	1	0	1	1	1	1	0	5	Yes	Yes	2	1	0	1	2	0	0	0	0	2	2	1	0	1
R_yWOTuGpYw7ClXUd	100	Have begun participating in Core Clerkships (usually 3rd Year, occasionally 2nd Year or MD/PhD)		Clinical	Clinical	28 - 31	≥28	Female	Non-Male	Caucasian		White	0	No	Never Married	100-300K	High	1	Plastic Surgery		Surgical	Surgical	High	0.75	High	1	1	1	0	1	1	0	5	Yes	Yes	2	1	1	1	1	1	0	0	0	0	1	1	1	1
R_rfg73N8nCXR74iZ	100	Have begun participating in Core Clerkships (usually 3rd Year, occasionally 2nd Year or MD/PhD)		Clinical	Clinical	25 - 27	22-27	Male	Male	Caucasian		White	0	No	Never Married	100-300K	High	1	Orthopaedic Surgery		Surgical	Surgical	High	0.75	High	1	0	0	0	0	1	0	2	No	Yes	1	1	1	1	2	0	0	0	0	2	1	1	1	1
R_25ZKGIlk0NmuBBv	100	Have begun participating in Core Clerkships (usually 3rd Year, occasionally 2nd Year or MD/PhD)		Clinical	Clinical	22 - 24	22-27	Male	Male	Caucasian		White	0	No	Never Married	100-300K	High	1	Pediatrics		Medical	Medical	Low	1	High	1	1	1	1	1	1	1	7	Yes	Yes	1	1	1	1	1	0	0	0	0	0	1	1	1	1
R_3ELJ0uSeezx4iQ5	100	Have begun participating in Core Clerkships (usually 3rd Year, occasionally 2nd Year or MD/PhD)		Clinical	Clinical	28 - 31	≥28	Female	Non-Male	Caucasian		White	0	No	Never Married	100-300K	High	1	Pediatrics		Medical	Medical	Low	0	Low	1	1	1	0	1	1	0	5	Yes	Yes	2	2	2	2	2	0	0	1	0	1	2	2	1	2
R_2OIngoVHKH66Fy3	100	Pre-Clinical Coursework (usually 1st Year, occasionally 2nd Year or MD/PhD)		Pre-Clinical	Pre-Clinical	22 - 24	22-27	Female	Non-Male	Caucasian		White	0	No	Never Married	100-300K	High	1	Internal Medicine		Medical	Medical	Low	0.5	Moderate	1	1	1	0	1	1	1	6	Yes	Yes	1	0	0	1	2	0	0	0	0	2	1	0	0	1
R_2dG8rRgKDMhoJg6	100	Have completed Core Clerkships (usually 4th Year, occasionally 3rd Year or MD/PhD)		Post-Clinical	Clinical	>32	≥28	Female	Non-Male	Asian,Caucasian,Hispanic/Latinx,Pacific Islander		Multiracial	0	No	Never Married	100-300K	High	1	Family Medicine		Medical	Medical	Low	1	High	1	0	0	0	0	1	0	2	No	Yes	2	2	2	2	2	1	0	1	2	2	1	2	1	0
R_3Pv4x4qS7z8sqJP	100	Pre-Clinical Coursework (usually 1st Year, occasionally 2nd Year or MD/PhD)		Pre-Clinical	Pre-Clinical	22 - 24	22-27	Female	Non-Male	Caucasian		White	0	No	Never Married	100-300K	High	1	Internal Medicine		Medical	Medical	Low	0.75	High	1	1	1	0	1	1	1	6	Yes	Yes	2	2	2	1	1	1	0	1	0	1	1	2	1	1
R_3HpsRiSZSNCrh3Y	100	Have begun participating in Core Clerkships (usually 3rd Year, occasionally 2nd Year or MD/PhD)		Clinical	Clinical	25 - 27	22-27	Female	Non-Male	Caucasian		White	0	No	Never Married	100-300K	High	1	Radiology-Diagnostic		Medical	Medical	Mod	0.75	High	1	1	1	0	1	1	1	6	Yes	Yes	2	2	2	2	2	2	0	0	0	2	0	2	2	2
R_3MuGjpczlxsvdUb	100	Have begun participating in Core Clerkships (usually 3rd Year, occasionally 2nd Year or MD/PhD)		Clinical	Clinical	25 - 27	22-27	Male	Male	Caucasian		White	0	I'd Prefer Not to Say	Never Married	100-300K	High	1	Emergency Medicine		Mixed	Medical	Mod	0.75	High	1	1	1	1	1	1	0	6	Yes	Yes	2	1	1	2	1	1	0	0	1	0	1	1	1	1
R_2dRs7wDRa6q6iNv	100	Pre-Clinical Coursework (usually 1st Year, occasionally 2nd Year or MD/PhD)		Pre-Clinical	Pre-Clinical	22 - 24	22-27	Female	Non-Male	Asian		Asian	0	Yes	Never Married	100-300K	High	1	Emergency Medicine		Mixed	Medical	Mod	0.5	Moderate	1	0	1	0	1	1	0	4	Yes	Yes	2	1	0	0	1	2	0	0	0	1	0	1	0	0
R_2VKnd3ail4a1MOI	100	Have begun participating in Core Clerkships (usually 3rd Year, occasionally 2nd Year or MD/PhD)		Clinical	Clinical	28 - 31	≥28	Male	Male	Caucasian		White	0	No	Never Married	100-300K	High	1	Thoracic Surgery		Surgical	Surgical	High	0.75	High	1	1	1	0	1	1	1	6	Yes	Yes	2	2	0	1	1	2	1	0	0	0	0	1	0	1
R_UMl3WIc1JPD3CNP	100	Have completed Core Clerkships (usually 4th Year, occasionally 3rd Year or MD/PhD)		Post-Clinical	Clinical	25 - 27	22-27	Male	Male	Hispanic/Latinx		Hispanic/Latinx	1	Yes	Never Married	100-300K	High	1	Pediatric Neurology		Medical	Medical	Mod	1	High	0	1	1	0	1	1	1	5	Yes	Yes	2	2	1	1	1	2	1	0	0	0	0	1	1	1
R_uvRICRNu4T6SPAd	100	Have completed Core Clerkships (usually 4th Year, occasionally 3rd Year or MD/PhD)		Post-Clinical	Clinical	25 - 27	22-27	Female	Non-Male	Caucasian		White	0	No	Never Married	100-300K	High	1	Family Medicine		Medical	Medical	Low	1	High	1	1	1	0	1	1	1	6	Yes	Yes	2	2	2	2	2	2	2	0	0	1	0	0	2	2
R_2bT55bjjzvdBoYS	100	Have begun participating in Core Clerkships (usually 3rd Year, occasionally 2nd Year or MD/PhD)		Clinical	Clinical	25 - 27	22-27	Female	Non-Male	Caucasian		White	0	No	Never Married	100-300K	High	1	Emergency Medicine		Mixed	Medical	Mod	1	High	1	1	1	1	1	1	1	7	Yes	Yes	2	2	1	2	2	1	1	0	0	2	1	1	1	2
R_1KjVwlUXHp2fOXa	100	Other:	Completed pre-clinical but have not entered into clinical rotations	Other	Other	25 - 27	22-27	Female	Non-Male	Black/African		Black/African	1	No	Never Married	100-300K	High	1	Undecided	Other:				0	Low	1	1	1	0	1	1	1	6	Yes	Yes	2	1	2	1	2	2	1	0	0	0	0	0	2	1
R_3QWyd2GvCjcyzE1	100	Pre-Clinical Coursework (usually 1st Year, occasionally 2nd Year or MD/PhD)		Pre-Clinical	Pre-Clinical	25 - 27	22-27	Female	Non-Male	Caucasian		White	0	Yes	Never Married	100-300K	High	1	Pediatrics		Medical	Medical	Low	0.75	High	1	1	1	0	1	1	0	5	Yes	Yes	2	1	2	1	2	1	0	0	0	1	1	1	2	1
R_2fHgCsGIdOWOJ1s	100	Have begun participating in Core Clerkships (usually 3rd Year, occasionally 2nd Year or MD/PhD)		Clinical	Clinical	22 - 24	22-27	Female	Non-Male	Caucasian		White	0	No	Never Married	100-300K	High	1	Psychiatry		Medical	Medical	Low	0.5	Moderate	1	1	1	0	0	1	0	4	Yes	Yes	2	1	1	2	2	1	0	0	1	2	1	1	1	1
R_123cDW3LDT8vWLd	100	Have begun participating in Core Clerkships (usually 3rd Year, occasionally 2nd Year or MD/PhD)		Clinical	Clinical	22 - 24	22-27	Female	Non-Male	Black/African		Black/African	1	Yes	Never Married	100-300K	High	1	Internal Medicine		Medical	Medical	Low	1	High	1	0	0	0	0	0	1	2	No	Yes	2	1	0	2	2	2	0	0	2	1	0	1	0	0
R_3stAp8EWA73teS7	100	Pre-Clinical Coursework (usually 1st Year, occasionally 2nd Year or MD/PhD)		Pre-Clinical	Pre-Clinical	25 - 27	22-27	Male	Male	Caucasian,Hispanic/Latinx		Multiracial	0	No	Never Married	100-300K	High	1	Obstetrics and Gynecology		Mixed	Surgical	Mod	0.75	High	0	0	1	0	0	0	0	1	No	No	1	2	0	0	1	1	2	0	0	1	0	0	0	0
R_6rFIUcATBwb10Nr	100	Pre-Clinical Coursework (usually 1st Year, occasionally 2nd Year or MD/PhD)		Pre-Clinical	Pre-Clinical	22 - 24	22-27	Female	Non-Male	Caucasian		White	0	Yes	Never Married	100-300K	High	1	Obstetrics and Gynecology		Mixed	Surgical	Mod	0.25	Low	0	0	1	0	1	1	1	4	Yes	No	2	2	1	1	2	2	2	0	1	2	0	0	1	0
R_2Qs2W0IVuWxSMAY	100	Have begun participating in Core Clerkships (usually 3rd Year, occasionally 2nd Year or MD/PhD)		Clinical	Clinical	25 - 27	22-27	Male	Male	Asian		Asian	0	No	Never Married	100-300K	High	1	Family Medicine		Medical	Medical	Low	0.75	High	1	1	1	1	1	1	1	7	Yes	Yes	2	2	1	1	2	0	1	0	0	1	2	1	1	1
R_2PpAaHcqGYT5DkA	100	Have completed Core Clerkships (usually 4th Year, occasionally 3rd Year or MD/PhD)		Post-Clinical	Clinical	Greater than or equal to 32	≥28	Male	Male	Asian,Caucasian		Multiracial	0	No	Never Married	100-300K	High	1	Internal Medicine		Medical	Medical	Low	0.75	High	1	1	1	0	1	1	0	5	Yes	Yes	2	1	2	1	2	1	1	0	1	1	1	0	2	0
R_30wmY79UHXutECb	100	Pre-Clinical Coursework (usually 1st Year, occasionally 2nd Year or MD/PhD)		Pre-Clinical	Pre-Clinical	22 - 24	22-27	Female	Non-Male	Caucasian,Hispanic/Latinx		Multiracial	0	No	Never Married	100-300K	High	1	Pediatrics		Medical	Medical	Low	0.75	High	0	1	0	1	1	1	1	5	Yes	Yes	2	2	0	1	2	2	1	0	0	1	0	1	0	1
R_3hbDN6UTzMqDlbG	100	Currently on a Gap Year (e.g. Research, MBA, MPH, etc.)		Other	Other	>32	≥28	Male	Male	Caucasian		White	0	Yes	Married	100-300K	High	1	Pediatrics		Medical	Medical	Low	0.75	High	0	0	1	0	0	1	0	2	No	No	1	2	0	2	2	1	1	0	1	2	0	1	0	1
R_2CIJs9tSzDZeoJR	100	Pre-Clinical Coursework (usually 1st Year, occasionally 2nd Year or MD/PhD)		Pre-Clinical	Pre-Clinical	22 - 24	22-27	Male	Male	Caucasian		White	0	No	Never Married	100-300K	High	1	Internal Medicine		Medical	Medical	Low	0.75	High	1	1	1	0	1	1	0	5	Yes	Yes	2	2	2	2	2	1	1	0	0	2	1	1	2	2
R_2v1Rq4QKOi9U3Xr	100	Pre-Clinical Coursework (usually 1st Year, occasionally 2nd Year or MD/PhD)		Pre-Clinical	Pre-Clinical	22 - 24	22-27	Female	Non-Male	Caucasian		White	0	No	Never Married	100-300K	High	1	Pediatric Neurology		Medical	Medical	Mod	0.25	Low	1	1	1	1	0	1	0	5	Yes	Yes	2	2	2	1	2	1	1	0	0	2	1	1	2	1
R_cHmYgiccQfAeYiB	100	Have completed Core Clerkships (usually 4th Year, occasionally 3rd Year or MD/PhD)		Post-Clinical	Clinical	28 - 31	≥28	Female	Non-Male	Caucasian		White	0	No	Never Married	100-300K	High	1	Family Medicine		Medical	Medical	Low	1	High	1	1	1	1	1	1	0	6	Yes	Yes	2	1	2	1	2	1	0	0	0	1	1	1	2	1
R_2Ua6QowoM80wy0i	100	Have begun participating in Core Clerkships (usually 3rd Year, occasionally 2nd Year or MD/PhD)		Clinical	Clinical	>32	≥28	Female	Non-Male	Caucasian,Hispanic/Latinx		Multiracial	0	I'd Prefer Not to Say	Divorced	100-300K	High	1	Thoracic Surgery		Surgical	Surgical	High	0.75	High	1	1	1	0	1	1	1	6	Yes	Yes	2	1	2	1	1	1	1	0	0	0	1	0	2	1
R_1LTpfP5oVsosWgr	100	Have begun participating in Core Clerkships (usually 3rd Year, occasionally 2nd Year or MD/PhD)		Clinical	Clinical	28 - 31	≥28	Female	Non-Male	Caucasian		White	0	No	Married	100-300K	High	1	Orthopaedic Surgery		Surgical	Surgical	High	0.5	Moderate	1	1	1	1	0	1	1	6	Yes	Yes	2	2	2	1	1	1	0	0	0	1	1	2	2	1
R_UA1TWWybw8Etyw1	100	Pre-Clinical Coursework (usually 1st Year, occasionally 2nd Year or MD/PhD)		Pre-Clinical	Pre-Clinical	28 - 31	≥28	Male	Male	Hispanic/Latinx		Hispanic/Latinx	1	No	Married	100-300K	High	1	Pediatrics		Medical	Medical	Low	0.75	High	1	1	1	0	1	1	0	5	Yes	Yes	2	1	2	2	2	2	1	0	0	1	0	0	2	2
R_33sehqSeyOMvCkZ	100	Have completed Core Clerkships (usually 4th Year, occasionally 3rd Year or MD/PhD)		Post-Clinical	Clinical	25 - 27	22-27	Female	Non-Male	Hispanic/Latinx		Hispanic/Latinx	1	No	Married	100-300K	High	1	Radiology-Diagnostic		Medical	Medical	Mod	1	High	0	1	0	0	0	0	0	1	No	Yes	2	2	1	1	1	1	1	0	0	0	1	1	1	1
R_3iDxPAKhbZFZA3g	100	Pre-Clinical Coursework (usually 1st Year, occasionally 2nd Year or MD/PhD)		Pre-Clinical	Pre-Clinical	>32	≥28	Male	Male	Caucasian		White	0	Yes	Married	100-300K	High	1	Emergency Medicine		Mixed	Medical	Mod	0.75	High	1	0	1	0	1	1	0	4	Yes	Yes	2	1	0	1	2	1	0	0	1	2	1	1	0	0
R_3flwiZgzNTYjm6k	100	Have completed Core Clerkships (usually 4th Year, occasionally 3rd Year or MD/PhD)		Post-Clinical	Clinical	25 - 27	22-27	Male	Male	Other:	Hispanic/Latino/White	Multiracial	0	No	Never Married	100-300K	High	1	Emergency Medicine		Mixed	Medical	Mod	1	High	0	1	0	0	0	1	0	2	No	Yes	2	2	1	1	2	2	1	0	0	0	0	1	1	1
R_pENrU4AMjCR8G6R	100	Have completed Core Clerkships (usually 4th Year, occasionally 3rd Year or MD/PhD)		Post-Clinical	Clinical	25 - 27	22-27	Female	Non-Male	Hispanic/Latinx		Hispanic/Latinx	1	No	Never Married	100-300K	High	1	Surgery		Surgical	Surgical	Mod	0.25	Low	0	1	1	0	1	1	0	4	Yes	Yes	2	2	1	1	1	2	1	0	0	0	0	1	1	1
R_3rUk2C47jtubC3Z	100	Have begun participating in Core Clerkships (usually 3rd Year, occasionally 2nd Year or MD/PhD)		Clinical	Clinical	25 - 27	22-27	Female	Non-Male	Caucasian		White	0	No	Never Married	100-300K	High	1	Obstetrics and Gynecology		Mixed	Surgical	Mod	1	High	1	1	1	0	1	1	1	6	Yes	Yes	1	1	1	1	2	1	1	0	0	2	0	0	1	1
R_123fKLToyPQ6G8R	100	Have completed Core Clerkships (usually 4th Year, occasionally 3rd Year or MD/PhD)		Post-Clinical	Clinical	25 - 27	22-27	Female	Non-Male	Caucasian		White	0	No	Never Married	100-300K	High	1	Obstetrics and Gynecology		Mixed	Surgical	Mod	1	High	1	0	1	0	0	1	1	4	Yes	Yes	2	2	1	1	1	1	1	0	1	1	1	1	1	0
R_QlvQfpixscXZQZ3	100	Have completed Core Clerkships (usually 4th Year, occasionally 3rd Year or MD/PhD)		Post-Clinical	Clinical	25 - 27	22-27	Female	Non-Male	Caucasian		White	0	No	Never Married	100-300K	High	1	Orthopaedic Surgery		Surgical	Surgical	High	1	High	0	1	0	1	0	1	1	4	Yes	Yes	2	1	1	2	2	0	0	0	1	2	2	1	1	1
R_1re59VyA5YPpwjP	100	Pre-Clinical Coursework (usually 1st Year, occasionally 2nd Year or MD/PhD)		Pre-Clinical	Pre-Clinical	22 - 24	22-27	Female	Non-Male	Other:		Other	0	Yes	Never Married	100-300K	High	1	Psychiatry		Medical	Medical	Low	0.75	High	1	1	1	1	1	1	1	7	Yes	Yes	2	2	2	2	2	1	1	1	0	1	1	1	1	2
R_cHCQ22BWMzi60MN	100	Have begun participating in Core Clerkships (usually 3rd Year, occasionally 2nd Year or MD/PhD)		Clinical	Clinical	28 - 31	≥28	Female	Non-Male	Black/African		Black/African	1	No	Married	100-300K	High	1	Psychiatry		Medical	Medical	Low	1	High	0	1	0	0	0	1	0	2	No	Yes	1	2	1	1	1	1	2	0	0	1	0	0	1	1
R_21HWCPwOKcS1AIL	100	Have begun participating in Core Clerkships (usually 3rd Year, occasionally 2nd Year or MD/PhD)		Clinical	Clinical	>32	≥28	Female	Non-Male	Caucasian		White	0	No	Never Married	100-300K	High	1	Psychiatry		Medical	Medical	Low	1	High	1	0	1	1	1	1	1	6	Yes	Yes	2	2	2	0	1	1	1	0	0	1	1	1	2	0
R_2WMdgf5dJT2vLLB	100	Have begun participating in Core Clerkships (usually 3rd Year, occasionally 2nd Year or MD/PhD)		Clinical	Clinical	28 - 31	≥28	Female	Non-Male	Asian		Asian	0	No	Divorced	100-300K	High	1	Internal Medicine		Medical	Medical	Low	0.75	High	0	1	0	0	1	1	0	3	No	Yes	2	1	1	1	1	1	0	0	0	1	1	1	1	1
R_337vG3G46xQOSgZ	100	Have begun participating in Core Clerkships (usually 3rd Year, occasionally 2nd Year or MD/PhD)		Clinical	Clinical	22 - 24	22-27	Female	Non-Male	Asian		Asian	0	Yes	Never Married	100-300K	High	1	Psychiatry		Medical	Medical	Low	1	High	1	1	0	1	0	0	0	3	No	Yes	2	2	1	2	2	1	1	0	0	1	1	1	1	2
R_3oAqEQoqYlaK4Nw	100	Have begun participating in Core Clerkships (usually 3rd Year, occasionally 2nd Year or MD/PhD)		Clinical	Clinical	25 - 27	22-27	Female	Non-Male	Caucasian		White	0	No	Never Married	100-300K	High	1	Pediatrics		Medical	Medical	Low	0.5	Moderate	0	0	1	0	0	1	1	3	No	No	2	2	0	0	1	2	1	0	0	0	0	1	0	0
R_pbXwLnrsDXvKlpv	100	Have completed Core Clerkships (usually 4th Year, occasionally 3rd Year or MD/PhD)		Post-Clinical	Clinical	25 - 27	22-27	Male	Male	Asian		Asian	0	No	Never Married	100-300K	High	1	Internal Medicine		Medical	Medical	Low	1	High	0	1	1	0	0	1	0	3	No	Yes	2	1	1	1	1	1	0	0	0	1	1	1	1	1
R_2uqYPfvgGu6EJlK	100	Have completed Core Clerkships (usually 4th Year, occasionally 3rd Year or MD/PhD)		Post-Clinical	Clinical	28 - 31	≥28	Female	Non-Male	Caucasian		White	0	No	Never Married	100-300K	High	1	Obstetrics and Gynecology		Mixed	Surgical	Mod	1	High	0	0	1	0	1	1	0	3	No	No	2	2	1	1	1	1	1	0	0	1	1	1	1	1
R_3OrfCDLIpfhnawn	100	Pre-Clinical Coursework (usually 1st Year, occasionally 2nd Year or MD/PhD)		Pre-Clinical	Pre-Clinical	25 - 27	22-27	Female	Non-Male	Caucasian		White	0	No	Married	100-300K	High	1	Surgery		Surgical	Surgical	Mod	0.25	Low	1	1	1	0	0	1	1	5	Yes	Yes	2	1	2	1	1	1	0	0	0	1	1	1	2	1
R_XtdEtdSXqCVOtUt	100	Have begun participating in Core Clerkships (usually 3rd Year, occasionally 2nd Year or MD/PhD)		Clinical	Clinical	25 - 27	22-27	Female	Non-Male	Black/African		Black/African	1	No	Never Married	100-300K	High	1	Internal Medicine		Medical	Medical	Low	0.75	High	1	1	0	0	0	1	0	3	No	Yes	2	1	2	1	2	1	0	1	0	1	1	1	1	1
R_3kzzFP26wZydoOm	100	Pre-Clinical Coursework (usually 1st Year, occasionally 2nd Year or MD/PhD)		Pre-Clinical	Pre-Clinical	22 - 24	22-27	Female	Non-Male	Caucasian		White	0	No	Never Married	100-300K	High	1	Pediatrics		Medical	Medical	Low	0.75	High	0	0	0	0	0	0	1	1	No	No	2	2	0	1	2	2	1	0	0	1	0	1	0	1
R_1rMKfi4ppzFf0OD	100	Have completed Core Clerkships (usually 4th Year, occasionally 3rd Year or MD/PhD)		Post-Clinical	Clinical	28 - 31	≥28	Female	Non-Male	Caucasian		White	0	No	Never Married	100-300K	High	1	Psychiatry		Medical	Medical	Low	1	High	1	0	1	0	1	1	1	5	Yes	Yes	2	1	2	2	2	1	0	0	1	0	1	1	2	1
R_2azawRPQpVdP674	100	Pre-Clinical Coursework (usually 1st Year, occasionally 2nd Year or MD/PhD)		Pre-Clinical	Pre-Clinical	25 - 27	22-27	Female	Non-Male	Asian		Asian	0	No	Never Married	100-300K	High	1	Internal Medicine		Medical	Medical	Low	0.5	Moderate	0	1	0	1	0	1	1	4	Yes	Yes	2	2	2	2	2	1	0	0	0	1	1	2	2	2
R_2b1MnWvNDvbLB7D	100	Have begun participating in Core Clerkships (usually 3rd Year, occasionally 2nd Year or MD/PhD)		Clinical	Clinical	22 - 24	22-27	Female	Non-Male	Other:	Arab-American	White	0	No	Never Married	100-300K	High	1	Pediatrics		Medical	Medical	Low	0.75	High	1	1	0	1	1	1	0	5	Yes	Yes	2	1	1	2	2	1	0	0	0	1	1	1	1	2
R_3paUawyug3EQXLL	100	Pre-Clinical Coursework (usually 1st Year, occasionally 2nd Year or MD/PhD)		Pre-Clinical	Pre-Clinical	25 - 27	22-27	Female	Non-Male	Caucasian		White	0	No	Never Married	100-300K	High	1	Pediatrics		Medical	Medical	Low	0.25	Low	1	0	0	0	0	1	0	2	No	Yes	2	1	0	1	2	2	0	0	1	2	0	1	0	0
R_24CVx7yic4Fxk9k	100	Currently on a Gap Year (e.g. Research, MBA, MPH, etc.)		Other	Other	25 - 27	22-27	Female	Non-Male	Caucasian		White	0	Yes	Never Married	100-300K	High	1	Psychiatry		Medical	Medical	Low	1	High	1	1	1	1	1	1	1	7	Yes	Yes	2	2	2	2	2	0	0	0	1	1	2	2	2	1
R_1P627tq7CMyRS0o	100	Pre-Clinical Coursework (usually 1st Year, occasionally 2nd Year or MD/PhD)		Pre-Clinical	Pre-Clinical	25 - 27	22-27	Female	Non-Male	Hispanic/Latinx		Hispanic/Latinx	1	Yes	Never Married	100-300K	High	1	Emergency Medicine		Mixed	Medical	Mod	0.75	High	1	1	1	0	1	1	1	6	Yes	Yes	2	2	2	2	2	1	0	0	1	1	1	2	2	1
R_3khszWcnmo9hGYo	100	Pre-Clinical Coursework (usually 1st Year, occasionally 2nd Year or MD/PhD)		Pre-Clinical	Pre-Clinical	25 - 27	22-27	Female	Non-Male	Asian		Asian	0	No	Never Married	100-300K	High	1	Emergency Medicine		Mixed	Medical	Mod	0.5	Moderate	0	1	1	0	1	1	0	4	Yes	Yes	2	1	1	1	1	2	0	0	1	1	0	1	1	0
R_wNs735gkF91rnYB	100	Have begun participating in Core Clerkships (usually 3rd Year, occasionally 2nd Year or MD/PhD)		Clinical	Clinical	25 - 27	22-27	Male	Male	Caucasian		White	0	No	Never Married	100-300K	High	1	Emergency Medicine		Mixed	Medical	Mod	0.5	Moderate	1	1	1	0	1	1	0	5	Yes	Yes	2	2	2	2	2	0	0	0	0	0	2	2	2	2
R_3qs9EagLVo5UZje	100	Pre-Clinical Coursework (usually 1st Year, occasionally 2nd Year or MD/PhD)		Pre-Clinical	Pre-Clinical	22 - 24	22-27	Female	Non-Male	Caucasian		White	0	No	Never Married	100-300K	High	1	Surgery		Surgical	Surgical	Mod	0.5	Moderate	1	0	1	0	1	1	0	4	Yes	Yes	2	2	1	1	1	1	2	0	0	0	1	0	1	1
R_AgrU8PW0YDXgkUN	100	Have begun participating in Core Clerkships (usually 3rd Year, occasionally 2nd Year or MD/PhD)		Clinical	Clinical	25 - 27	22-27	Female	Non-Male	Caucasian		White	0	No	Never Married	100-300K	High	1	Obstetrics and Gynecology		Mixed	Surgical	Mod	0.25	Low	1	1	1	0	1	1	1	6	Yes	Yes	2	2	2	2	2	2	1	0	1	1	0	1	2	1
R_3KHekCnQ747jbme	100	Have begun participating in Core Clerkships (usually 3rd Year, occasionally 2nd Year or MD/PhD)		Clinical	Clinical	25 - 27	22-27	Transgender	Non-Male	Caucasian		White	0	No	Never Married	100-300K	High	1	Obstetrics and Gynecology		Mixed	Surgical	Mod	0.5	Moderate	1	0	0	1	1	0	0	3	No	Yes	2	1	0	1	2	1	0	0	1	1	1	1	0	0
R_8iBu4RxqzKJ6jXH	100	Have completed Core Clerkships (usually 4th Year, occasionally 3rd Year or MD/PhD)		Post-Clinical	Clinical	25 - 27	22-27	Female	Non-Male	Caucasian		White	0	No	Married	100-300K	High	1	Obstetrics and Gynecology		Mixed	Surgical	Mod	1	High	0	1	0	0	0	0	0	1	No	Yes	2	1	1	1	2	2	1	0	1	2	0	0	1	0
R_9GOPMrcxvtNDGdr	100	Have completed Core Clerkships (usually 4th Year, occasionally 3rd Year or MD/PhD)		Post-Clinical	Clinical	25 - 27	22-27	Female	Non-Male	Asian		Asian	0	No	Never Married	100-300K	High	1	Obstetrics and Gynecology		Mixed	Surgical	Mod	0.25	Low	1	1	0	0	0	1	0	3	No	Yes	2	2	1	1	1	1	0	1	1	1	1	2	0	0
R_1QsZJoosmPdQOuN	100	Have begun participating in Core Clerkships (usually 3rd Year, occasionally 2nd Year or MD/PhD)		Clinical	Clinical	25 - 27	22-27	Male	Male	Caucasian		White	0	No	Never Married	100-300K	High	1	Orthopaedic Surgery		Surgical	Surgical	High	1	High	0	1	0	0	0	1	0	2	No	Yes	2	2	0	1	2	2	2	0	0	2	0	0	0	1
R_2dSbNlwMAZWvVi8	100	Have begun participating in Core Clerkships (usually 3rd Year, occasionally 2nd Year or MD/PhD)		Clinical	Clinical	25 - 27	22-27	Female	Non-Male	Caucasian		White	0	No	Never Married	100-300K	High	1	Plastic Surgery		Surgical	Surgical	High	0.5	Moderate	1	1	1	1	0	1	0	5	Yes	Yes	2	2	2	2	2	1	1	0	1	1	1	1	2	1
R_3j8qQyJx4OxMDN2	100	Have begun participating in Core Clerkships (usually 3rd Year, occasionally 2nd Year or MD/PhD)		Clinical	Clinical	25 - 27	22-27	Female	Non-Male	Caucasian		White	0	No	Never Married	100-300K	High	1	Internal Medicine		Medical	Medical	Low	0.25	Low	1	1	1	1	1	1	1	7	Yes	Yes	2	2	0	0	2
R_2xFxGgb6ZyUiX9g	100	Pre-Clinical Coursework (usually 1st Year, occasionally 2nd Year or MD/PhD)		Pre-Clinical	Pre-Clinical	22 - 24	22-27			Hispanic/Latinx		Hispanic/Latinx	1	No	Never Married	100-300K	High	1	Pediatrics		Medical	Medical	Low	0.75	High	0	0	0	1	1	1	0	3	No		2	2	2	2	2	2	2	2	2	1	0	0	0	0
R_Y4FGlGhMs1RZ3NL	100	Have completed Core Clerkships (usually 4th Year, occasionally 3rd Year or MD/PhD)		Post-Clinical	Clinical	25 - 27	22-27	Male	Male	Caucasian		White	0	No	Never Married	100-300K	High	1	Pediatrics		Medical	Medical	Low	1	High	1	1	1	0	1	1	0	5	Yes	Yes	2	1	1	1		2	1	0	1		0	0	1	0
R_1ILe2FYStqdDgfA	100	Pre-Clinical Coursework (usually 1st Year, occasionally 2nd Year or MD/PhD)		Pre-Clinical	Pre-Clinical	22 - 24	22-27	Female	Non-Male	Asian		Asian	0	No	Never Married	100-300K	High	1	Emergency Medicine		Mixed	Medical	Mod	0.75	High	1	1	1	0	1	1	1	6	Yes	Yes	2	1	0	0	0	1	0	0	0	0	1	1	0	0
R_1pLPqH0GeesPpFi	100	Pre-Clinical Coursework (usually 1st Year, occasionally 2nd Year or MD/PhD)		Pre-Clinical	Pre-Clinical	22 - 24	22-27	Male	Male	Caucasian		White	0	No	Never Married	100-300K	High	1	Pediatrics		Medical	Medical	Low	0.75	High	1	0	1	0	1	1	0	4	Yes	Yes	2	1	0	1	2	1	0	0	0	2	1	1	0	1
R_vP6yTONuAPlcRRD	100	Have begun participating in Core Clerkships (usually 3rd Year, occasionally 2nd Year or MD/PhD)		Clinical	Clinical	>32	≥28	Female	Non-Male	Caucasian		White	0	No	Never Married	100-300K	High	1	Internal Medicine		Medical	Medical	Low	0.75	High	1	1	1	0	1	1	0	5	Yes	Yes	2	1	1	0	1	0	0	0	0	0	2	1	1	0
R_1qaqwtxQaR3BG7i	84	Have completed Core Clerkships (usually 4th Year, occasionally 3rd Year or MD/PhD)		Post-Clinical	Clinical	25 - 27	22-27	Female	Non-Male	Black/African		Black/African	1	No	Never Married	100-300K	High	1	Surgery		Surgical	Surgical	Mod	1	High	0	0	1	1	1	1	1	5	Yes	No	2	2	2	1	2	1	1	0	0	1	1	1	2	1
R_xrcQB4O6vde7BsZ	100	Pre-Clinical Coursework (usually 1st Year, occasionally 2nd Year or MD/PhD)		Pre-Clinical	Pre-Clinical	22 - 24	22-27	Female	Non-Male	Black/African		Black/African	1	No	Never Married	100-300K	High	1	Orthopaedic Surgery		Surgical	Surgical	High	0.75	High	1	1	1	0	1	1	0	5	Yes	Yes	1	2	0	1	2	0	1	0	0	2	1	1	0	1
R_1r2C9oW0dy9QjRV	100	Have begun participating in Core Clerkships (usually 3rd Year, occasionally 2nd Year or MD/PhD)		Clinical	Clinical	22 - 24	22-27	Male	Male	Other:	Middle Eastern / Arabic	White	0	No	Never Married	100-300K	High	1	Neurology		Medical	Medical	Mod	0.75	High	1	1	1	0	0	1	0	4	Yes	Yes	2	2	2	2	2	1	1	0	0	1	1	1	2	2
R_331nN07avDXZOPT	100	Have completed Core Clerkships (usually 4th Year, occasionally 3rd Year or MD/PhD)		Post-Clinical	Clinical	28 - 31	≥28	Female	Non-Male	Caucasian		White	0	No	Never Married	100-300K	High	1	Pediatrics		Medical	Medical	Low	0.75	High	1	0	0	1	0	0	0	2	No	Yes	2	2	2	2	2	2	2	0	0	1	0	0	2	2
R_2tAwldjilKr3JP0	100	Pre-Clinical Coursework (usually 1st Year, occasionally 2nd Year or MD/PhD)		Pre-Clinical	Pre-Clinical	28 - 31	≥28	Female	Non-Male	Caucasian		White	0	Yes	Married	100-300K	High	1	Family Medicine		Medical	Medical	Low	0.5	Moderate	1	1	1	0	1	1	1	6	Yes	Yes	2	1	2	2	2	0	1	0	0	1	2	0	2	2
R_9sfe5aZeIuKGn0R	100	Pre-Clinical Coursework (usually 1st Year, occasionally 2nd Year or MD/PhD)		Pre-Clinical	Pre-Clinical	25 - 27	22-27	Female	Non-Male	Caucasian		White	0	No	Never Married	100-300K	High	1	Family Medicine		Medical	Medical	Low	0.25	Low	1	1	1	0	0	1	0	4	Yes	Yes	2	2	0	1	1	2	1	0	1	1	0	1	0	0
R_0rgNRj6bcJBvO1z	100	Have completed Core Clerkships (usually 4th Year, occasionally 3rd Year or MD/PhD)		Post-Clinical	Clinical	28 - 31	≥28	Female	Non-Male	Asian		Asian	0	No	Never Married	100-300K	High	1	Psychiatry		Medical	Medical	Low	1	High	0	0	0	0	0	1	0	1	No	No	2	1	0	1	2	1	1	0	1	2	1	0	0	0
R_1rqV8X8PdqmCLhN	100	Currently on a Gap Year (e.g. Research, MBA, MPH, etc.)		Other	Other	25 - 27	22-27	Female	Non-Male	Caucasian		White	0	No	Never Married	100-300K	High	1	Family Medicine		Medical	Medical	Low	1	High	0	1	1	0	1	1	0	4	Yes	Yes	2	1	0	1	2	1	0	0	0	1	1	1	0	1
R_3EEZucTgYZVioK8	100	Pre-Clinical Coursework (usually 1st Year, occasionally 2nd Year or MD/PhD)		Pre-Clinical	Pre-Clinical	25 - 27	22-27	Female	Non-Male	Asian,Caucasian		Multiracial	0	No	Never Married	100-300K	High	1	Anesthesiology		Mixed	Medical	Low	0.75	High	1	1	0	0	1	1	0	4	Yes	Yes	2	1	0	1	1	0	1	0	0	1	2	0	0	1
R_sdjCJVd8tKlNnjz	100	Pre-Clinical Coursework (usually 1st Year, occasionally 2nd Year or MD/PhD)		Pre-Clinical	Pre-Clinical	28 - 31	≥28	Female	Non-Male	Hispanic/Latinx		Hispanic/Latinx	1	No	Never Married	100-300K	High	1	Undecided	Other:				0.5	Moderate	1	1	1	1	1	1	1	7	Yes	Yes	2	2	2	1	1	0	1	0	0	0	2	1	2	1
R_3hzKIa3tpdnNRMm	100	Have begun participating in Core Clerkships (usually 3rd Year, occasionally 2nd Year or MD/PhD)		Clinical	Clinical	25 - 27	22-27	Female	Non-Male	Asian		Asian	0	No	Never Married	100-300K	High	1	Pediatrics		Medical	Medical	Low	0.75	High	0	1	0	0	0	1	0	2	No	Yes	2	1	2	1	2	1	0	0	0	2	1	1	2	1
R_3KwsRyuq7k6H95p	100	Pre-Clinical Coursework (usually 1st Year, occasionally 2nd Year or MD/PhD)		Pre-Clinical	Pre-Clinical	22 - 24	22-27	Female	Non-Male	Caucasian		White	0	No	Never Married	100-300K	High	1	Obstetrics and Gynecology		Mixed	Surgical	Mod	0.5	Moderate	1	1	1	1	1	1	0	6	Yes	Yes	2	2	2	2	2	1	1	0	0	1	1	1	2	2
R_5jdKFKgrX3KrOvL	100	Have begun participating in Core Clerkships (usually 3rd Year, occasionally 2nd Year or MD/PhD)		Clinical	Clinical	28 - 31	≥28	Female	Non-Male	Caucasian		White	0	No	Never Married	100-300K	High	1	Obstetrics and Gynecology		Mixed	Surgical	Mod	0.75	High	1	1	1	0	1	1	0	5	Yes	Yes	2	2	2	1	2	2	0	0	1	2	0	2	2	0
R_UR9Reoh1RmIRJrb	100	Pre-Clinical Coursework (usually 1st Year, occasionally 2nd Year or MD/PhD)		Pre-Clinical	Pre-Clinical	22 - 24	22-27	Female	Non-Male	Asian,Caucasian		Multiracial	0	No	Never Married	100-300K	High	1	Ophthalmology		Mixed	Surgical	Mod	0.5	Moderate	1	1	0	0	0	1	0	3	No	Yes	2	2	2	2	2	1	1	2	0	2	1	1	0	2
R_3houI4IcKslrwz7	100	Currently on a Gap Year (e.g. Research, MBA, MPH, etc.)		Other	Other	25 - 27	22-27	Male	Male	Hispanic/Latinx		Hispanic/Latinx	1	No	Married	100-300K	High	1	Neurosurgery		Surgical	Surgical	High	0.5	Moderate	0	1	0	0	1	1	1	4	Yes	Yes	2	2	2	2	2	1	1	0	1	1	1	1	2	1
R_2f0ySQ1xLeNPpi3	100	Pre-Clinical Coursework (usually 1st Year, occasionally 2nd Year or MD/PhD)		Pre-Clinical	Pre-Clinical	25 - 27	22-27	Male	Male	Caucasian		White	0	No	Never Married	100-300K	High	1	Orthopaedic Surgery		Surgical	Surgical	High	0.5	Moderate	0	1	0	0	0	1	0	2	No	Yes	2	1	2	2	2	1	1	1	1	1	1	0	1	1
R_wXCUHlkRtKNL9HX	100	Have begun participating in Core Clerkships (usually 3rd Year, occasionally 2nd Year or MD/PhD)		Clinical	Clinical	22 - 24	22-27	Male	Male	Black/African,Hispanic/Latinx		Multiracial	1	No	Never Married	100-300K	High	1	Neurosurgery		Surgical	Surgical	High	0.75	High	1	1	1	1	1	1	0	6	Yes	Yes	2	2	2	2	2	2	1	0	0	2	0	1	2	2
R_27QltBSDwpGJyqx	73	Have completed Core Clerkships (usually 4th Year, occasionally 3rd Year or MD/PhD)		Post-Clinical	Clinical	22 - 24	22-27	Female	Non-Male	Caucasian		White	0	No	Never Married	100-300K	High	1	Pediatrics		Medical	Medical	Low	1	High	1	1	1	1	0	1	0	5	Yes	Yes	2	1	2	2	2	1	0	1	1	2	1	1	1	1
R_tFWWvXiCaU5VHA5	100	Have completed Core Clerkships (usually 4th Year, occasionally 3rd Year or MD/PhD)		Post-Clinical	Clinical	25 - 27	22-27	Female	Non-Male	Black/African		Black/African	1	No	Never Married	100-300K	High	1	Pediatrics		Medical	Medical	Low	0	Low	1	0	1	0	1	1	0	4	Yes	Yes	2	2	2	2	1	2	1	0	0	1	0	1	2	2
R_2SieSV6yTatixQN	100	Have begun participating in Core Clerkships (usually 3rd Year, occasionally 2nd Year or MD/PhD)		Clinical	Clinical	25 - 27	22-27	Female	Non-Male	Hispanic/Latinx		Hispanic/Latinx	1	Yes	Never Married	100-300K	High	1	Pathology		Medical	Medical	Low	1	High	1	0	1	1	1	1	1	6	Yes	Yes	2	1	2	1	1	1	0	1	1	1	1	1	1	0
R_1plr8Ld3WDRdD3j	100	Have completed Core Clerkships (usually 4th Year, occasionally 3rd Year or MD/PhD)		Post-Clinical	Clinical	28 - 31	≥28	Female	Non-Male	Caucasian		White	0	No	Never Married	100-300K	High	1	Family Medicine		Medical	Medical	Low	1	High	1	0	1	0	1	1	0	4	Yes	Yes	2	1	1	1	2
R_2CVdkTDqc5aIfyr	100	Pre-Clinical Coursework (usually 1st Year, occasionally 2nd Year or MD/PhD)		Pre-Clinical	Pre-Clinical	25 - 27	22-27	Female	Non-Male	Black/African		Black/African	1	No	Never Married	100-300K	High	1	Internal Medicine		Medical	Medical	Low	0.75	High	1	1	1	0	0	1	0	4	Yes	Yes	1	1	1	1	2		0	1	1	2		1	0	0
R_1dFvvvgpOFFDHMm	100	Have begun participating in Core Clerkships (usually 3rd Year, occasionally 2nd Year or MD/PhD)		Clinical	Clinical	28 - 31	≥28	Male	Male	Caucasian		White	0	No	Never Married	100-300K	High	1	Family Medicine		Medical	Medical	Low	0.5	Moderate	1	1	1	0	0	1	1	5	Yes	Yes	2	1	1	1	2	1	1	0	0	1	1	0	1	1
R_29hLCjZfnwx5S1C	100	Pre-Clinical Coursework (usually 1st Year, occasionally 2nd Year or MD/PhD)		Pre-Clinical	Pre-Clinical	22 - 24	22-27	Female	Non-Male	Caucasian		White	0	No	Never Married	100-300K	High	1	Pediatrics		Medical	Medical	Low	0.5	Moderate	1	0	0	0	1	1	0	3	No	Yes	2	1	2	1	2	2	1	2	1	2	0	0	0	0
R_aVQMl0IaqSkSXcZ	100	Have completed Core Clerkships (usually 4th Year, occasionally 3rd Year or MD/PhD)		Post-Clinical	Clinical	25 - 27	22-27	Female	Non-Male	Asian,Caucasian		Multiracial	0	No	Never Married	100-300K	High	1	Internal Medicine		Medical	Medical	Low	1	High	1	1	1	0	1	1	0	5	Yes	Yes	2	2	2	2	2	1	0	0	1	2	1	2	2	1
R_C3LU8KNsXJw9Xrj	100	Have completed Core Clerkships (usually 4th Year, occasionally 3rd Year or MD/PhD)		Post-Clinical	Clinical	25 - 27	22-27	Male	Male	Asian		Asian	0	No	Never Married	100-300K	High	1	Internal Medicine		Medical	Medical	Low	1	High	0	0	0	0	0	0	0	0	No	No	2	2	2		2	1	1	2	2	2	1	1	0
R_3oKLyk9RyXHn9JW	100	Pre-Clinical Coursework (usually 1st Year, occasionally 2nd Year or MD/PhD)		Pre-Clinical	Pre-Clinical	22 - 24	22-27	Male	Male	Caucasian		White	0	No	Never Married	100-300K	High	1	Internal Medicine		Medical	Medical	Low	0.5	Moderate	0	0	0	0	1	0	0	1	No	No	2	1	2	2	2	2	1	1	2	1	0	0	1	0
R_1P18qB2eBW0YoPH	100	Pre-Clinical Coursework (usually 1st Year, occasionally 2nd Year or MD/PhD)		Pre-Clinical	Pre-Clinical	22 - 24	22-27	Male	Male	Hispanic/Latinx		Hispanic/Latinx	1	No	Never Married	100-300K	High	1	Internal Medicine		Medical	Medical	Low	0.75	High	1	1	1	1	1	1	0	6	Yes	Yes	2	2	2	2	1	1	1	0	0	0	1	1	2	2
R_1CKhpw6knHR2PNP	100	Pre-Clinical Coursework (usually 1st Year, occasionally 2nd Year or MD/PhD)		Pre-Clinical	Pre-Clinical	28 - 31	≥28	Male	Male	Caucasian		White	0	No	Never Married	100-300K	High	1	Internal Medicine		Medical	Medical	Low	0.5	Moderate	1	1	1	0	1	1	1	6	Yes	Yes	2	2	2	2	2	1	1	0	0	1	1	1	2	2
R_262PH6PGq3YIIwt	100	Have completed Core Clerkships (usually 4th Year, occasionally 3rd Year or MD/PhD)		Post-Clinical	Clinical	25 - 27	22-27	Female	Non-Male	Caucasian		White	0	No	Never Married	100-300K	High	1	Pediatrics		Medical	Medical	Low	1	High	0	0	0	0	1	1	0	2	No	No	2	2	2	1	2	1	1	0	0	1	1	1	2	1
R_1KxNWKnr8QQn2ix	100	Have begun participating in Core Clerkships (usually 3rd Year, occasionally 2nd Year or MD/PhD)		Clinical	Clinical	22 - 24	22-27	Male	Male	Caucasian		White	0	No	Married	100-300K	High	1	Family Medicine		Medical	Medical	Low	0.75	High	0	0	0	0	0	0	0	0	No	No	2	2	2	2	2	1	0	0	0	1	1	2	2	2
R_3wasM38Lfb7pdYt	100	Have begun participating in Core Clerkships (usually 3rd Year, occasionally 2nd Year or MD/PhD)		Clinical	Clinical	25 - 27	22-27	I'd Prefer Not to Say		Caucasian		White	0	Yes	Never Married	100-300K	High	1	Psychiatry		Medical	Medical	Low	1	High	1	1	1	1	1	1	1	7	Yes	Yes	2	2	2	1	2	1	0	1	0	2	1	2	1	1
R_1cVbwja6elJ2XMf	100	Have completed Core Clerkships (usually 4th Year, occasionally 3rd Year or MD/PhD)		Post-Clinical	Clinical	25 - 27	22-27	Female	Non-Male	Asian		Asian	0	No	Never Married	100-300K	High	1	Family Medicine		Medical	Medical	Low	0.75	High	0	1	1	1	0	1	0	4	Yes	Yes	2	2	1	1	1	2	2	0	1	1	0	0	1	0
R_1NET2i0TNTa1MxO	100	Pre-Clinical Coursework (usually 1st Year, occasionally 2nd Year or MD/PhD)		Pre-Clinical	Pre-Clinical	22 - 24	22-27	Female	Non-Male	Caucasian		White	0	No	Never Married	100-300K	High	1	Internal Medicine		Medical	Medical	Low	0.75	High	0	0	0	0	0	1	0	1	No	No	2	2	2	2	2	2	1	2	0	1	0	1	0	2
R_Rgfejj9ynNlugBH	100	Pre-Clinical Coursework (usually 1st Year, occasionally 2nd Year or MD/PhD)		Pre-Clinical	Pre-Clinical	22 - 24	22-27	Male	Male	Asian		Asian	0	No	Never Married	100-300K	High	1	Internal Medicine		Medical	Medical	Low	0.5	Moderate	1	1	1	0	1	1	0	5	Yes	Yes	2	2	2	1	2	2	1	1	0	2	0	1	1	1
R_x3MVImFoRcqCwrD	100	Have completed Core Clerkships (usually 4th Year, occasionally 3rd Year or MD/PhD)		Post-Clinical	Clinical	25 - 27	22-27	Male	Male	Asian		Asian	0	No	Never Married	100-300K	High	1	Internal Medicine		Medical	Medical	Low	1	High	0	0	0	1	0	1	0	2	No	No	2	2	2	2	1	1	0	0	0	0	1	2	2	2
R_216Dar0GD4xIDEI	100	Have begun participating in Core Clerkships (usually 3rd Year, occasionally 2nd Year or MD/PhD)		Clinical	Clinical	25 - 27	22-27	Male	Male	Other:	White	White	0	No	Never Married	100-300K	High	1	Internal Medicine		Medical	Medical	Low	1	High	1	0	0	0	1	0	0	2	No	Yes	2	1	1	1	2	1	0	1	0	1	1	1	0	1
R_2VwFSxg8feSEsKM	100	Pre-Clinical Coursework (usually 1st Year, occasionally 2nd Year or MD/PhD)		Pre-Clinical	Pre-Clinical	22 - 24	22-27	Female	Non-Male	Caucasian		White	0	No	Never Married	100-300K	High	1	Pediatrics		Medical	Medical	Low	0.25	Low	1	1	0	0	0	0	0	2	No	Yes	2	1	2	1	2	2	1	1	1	2	0	0	1	0
R_237ckQewqxEMlHS	100	Have begun participating in Core Clerkships (usually 3rd Year, occasionally 2nd Year or MD/PhD)		Clinical	Clinical	28 - 31	≥28	Female	Non-Male	Caucasian		White	0	No	Never Married	100-300K	High	1	Physical Medicine and Rehabilitation		Medical	Medical	Low	0.5	Moderate	1	1	1	0	0	1	0	4	Yes	Yes	2	2	2	2	2	1	1	0	0	2	1	1	2	2
R_2TAw50YFsnXeXQK	100	Have completed Core Clerkships (usually 4th Year, occasionally 3rd Year or MD/PhD)		Post-Clinical	Clinical	25 - 27	22-27	Female	Non-Male	Caucasian		White	0	No	Never Married	100-300K	High	1	Physical Medicine and Rehabilitation		Medical	Medical	Low	1	High	0	0	0	0	1	1	0	2	No	No	2	2	2	2	2	2	1	1	1	2	0	1	1	1
R_2TT8LlwGvtJzKbG	100	Have completed Core Clerkships (usually 4th Year, occasionally 3rd Year or MD/PhD)		Post-Clinical	Clinical	22 - 24	22-27	Female	Non-Male	Caucasian		White	0	I'd Prefer Not to Say	Never Married	100-300K	High	1	Family Medicine		Medical	Medical	Low	1	High	0	1	0	0	0	1	0	2	No	Yes	2	2	2	2	2	1	1	1	0	1	1	1	1	2
R_3ReGEyfH43cbPdA	100	Have completed Core Clerkships (usually 4th Year, occasionally 3rd Year or MD/PhD)		Post-Clinical	Clinical	25 - 27	22-27	Female	Non-Male	Prefer Not to Answer		Prefer Not to Answer		No	Never Married	100-300K	High	1	Family Medicine		Medical	Medical	Low	1	High	1	1	1	0	0	1	1	5	Yes	Yes	1	1	1	2	2	2	2	2	2	2	-1	-1	-1	0
R_2ylbffifqADqMuD	100	Have completed Core Clerkships (usually 4th Year, occasionally 3rd Year or MD/PhD)		Post-Clinical	Clinical	25 - 27	22-27	Male	Male	Other:	Middle-Eastern	White	0	No	Never Married	100-300K	High	1	Anesthesiology		Mixed	Medical	Low	0.75	High	1	0	0	0	1	1	0	3	No	Yes	2	1	0	1	1	1	0	0	1	1	1	1	0	0
R_06saOmmIdoKjJcZ	100	Pre-Clinical Coursework (usually 1st Year, occasionally 2nd Year or MD/PhD)		Pre-Clinical	Pre-Clinical	22 - 24	22-27	Male	Male	Asian,Black/African		Multiracial	0	No	Never Married	100-300K	High	1	Anesthesiology		Mixed	Medical	Low	1	High	1	1	1	0	0	1	1	5	Yes	Yes	2	2	2	1	2	1	1	2	0	1	1	1	0	1
R_xxDqTWA4i3KY493	100	Have completed Core Clerkships (usually 4th Year, occasionally 3rd Year or MD/PhD)		Post-Clinical	Clinical	25 - 27	22-27	Male	Male	Caucasian,Hispanic/Latinx		Multiracial	0	No	Never Married	100-300K	High	1	Anesthesiology		Mixed	Medical	Low	0.5	Moderate	0	0	1	0	0	1	0	2	No	No	2	2	2	2	2	1	1	0	1	1	1	1	2	1
R_u525ejRhkoIJxRL	100	Have begun participating in Core Clerkships (usually 3rd Year, occasionally 2nd Year or MD/PhD)		Clinical	Clinical	25 - 27	22-27	Female	Non-Male	Caucasian		White	0	No	Never Married	100-300K	High	1	Dermatology		Mixed	Medical	High	1	High	0	1	0	0	1	1	0	3	No	Yes	2	1	1	1	1	1	1	1	0	1	1	0	0	1
R_1Cj76cvbuU1BTw1	100	Pre-Clinical Coursework (usually 1st Year, occasionally 2nd Year or MD/PhD)		Pre-Clinical	Pre-Clinical	22 - 24	22-27	Male	Male	Caucasian		White	0	No	Never Married	100-300K	High	1	Dermatology	0	Mixed	Medical	High	0.5	Moderate	0	0	0	0	1	1	0	2	No		2	2	2	2	2	1	1	1	1	1	1	1	1	1
R_2D0OFZXA9pwK7NW	100	Have begun participating in Core Clerkships (usually 3rd Year, occasionally 2nd Year or MD/PhD)		Clinical	Clinical	25 - 27	22-27	Female	Non-Male	Caucasian		White	0	No	Never Married	100-300K	High	1	Emergency Medicine		Mixed	Medical	Mod	0.5	Moderate	1	0	1	0	0	1	1	4	Yes	Yes	2	1	2	1	2	1	1	0	0	2	1	0	2	1
R_3n8BmdPPK9q4K8L	100	Pre-Clinical Coursework (usually 1st Year, occasionally 2nd Year or MD/PhD)		Pre-Clinical	Pre-Clinical	25 - 27	22-27	Female	Non-Male	Caucasian		White	0	No	Never Married	100-300K	High	1	Emergency Medicine		Mixed	Medical	Mod	0.5	Moderate	1	0	0	0	1	1	0	3	No	Yes	2	2	0	1	2	1	0	0	0	1	1	2	0	1
R_1eEpt11b0dAfXQj	100	Pre-Clinical Coursework (usually 1st Year, occasionally 2nd Year or MD/PhD)		Pre-Clinical	Pre-Clinical	22 - 24	22-27	Female	Non-Male	Hispanic/Latinx		Hispanic/Latinx	1	No	Never Married	100-300K	High	1	Emergency Medicine		Mixed	Medical	Mod	1	High	0	0	0	0	0	1	0	1	No	No	2	2	2	0	1	1	1	0	0	1	1	1	2	0
R_3imyr8NEiJvjZUV	100	Have completed Core Clerkships (usually 4th Year, occasionally 3rd Year or MD/PhD)		Post-Clinical	Clinical	>32	≥28	Female	Non-Male	Caucasian		White	0	No	Never Married	100-300K	High	1	Emergency Medicine		Mixed	Medical	Mod	0.25	Low	1	0	0	0	0	0	0	1	No	Yes	2	2	2	2	2	2	2	2	2	2	0	0	0	0
R_Y9BBbhIDWLs9gat	100	Have begun participating in Core Clerkships (usually 3rd Year, occasionally 2nd Year or MD/PhD)		Clinical	Clinical	28 - 31	≥28	Male	Male	Caucasian		White	0	No	Never Married	100-300K	High	1	Emergency Medicine		Mixed	Medical	Mod	0.75	High	1	1	1	1	0	1	0	5	Yes	Yes	2	1	1	1	1	1	1	2	0	1	1	0	-1	1
R_2doL9oOAapoaRW9	100	Pre-Clinical Coursework (usually 1st Year, occasionally 2nd Year or MD/PhD)		Pre-Clinical	Pre-Clinical	25 - 27	22-27	Male	Male	Caucasian		White	0	No	Never Married	100-300K	High	1	Emergency Medicine		Mixed	Medical	Mod	0.75	High	1	0	0	0	1	1	0	3	No	Yes	2	1	2	1	1	1	0	1	1	1	1	1	1	0
R_1ghWWOUtTwA4hYA	100	Pre-Clinical Coursework (usually 1st Year, occasionally 2nd Year or MD/PhD)		Pre-Clinical	Pre-Clinical	28 - 31	≥28	Female	Non-Male	Asian		Asian	0	No	Never Married	100-300K	High	1	Undecided	Other:				0	Low	1	1	1	0	1	1	1	6	Yes	Yes	2	2	2	1	1	2	1	1	0	1	0	1	1	1
R_1dbtDmkMugzoVgU	100	Have completed Core Clerkships (usually 4th Year, occasionally 3rd Year or MD/PhD)		Post-Clinical	Clinical	22 - 24	22-27	Female	Non-Male	Asian		Asian	0	No	Never Married	100-300K	High	1	Internal Medicine		Medical	Medical	Low	1	High	1	1	1	1	0	0	1	5	Yes	Yes	1	1	1	0	2	1	0	0	0	2	0	1	1	0
R_2XjIrlDj1HU8RFf	100	Pre-Clinical Coursework (usually 1st Year, occasionally 2nd Year or MD/PhD)		Pre-Clinical	Pre-Clinical	25 - 27	22-27	Female	Non-Male	Caucasian		White	0	No	Never Married	100-300K	High	1	Neurology		Medical	Medical	Mod	0.5	Moderate	1	1	0	0	1	1	1	5	Yes	Yes	2	1	1	1	2	1	0	1	0	1	1	1	0	1
R_BYr2dVwXoTeJa8N	100	Have begun participating in Core Clerkships (usually 3rd Year, occasionally 2nd Year or MD/PhD)		Clinical	Clinical	25 - 27	22-27	Male	Male	Caucasian,Hispanic/Latinx		Multiracial	0	No	Never Married	100-300K	High	1	Psychiatry		Medical	Medical	Low	0.5	Moderate	1	1	1	0	1	1	1	6	Yes	Yes	2	1	2	1	2	0	0	0	0	1	2	1	2	1
R_33lNTyf58dnmj1l	100	Have completed Core Clerkships (usually 4th Year, occasionally 3rd Year or MD/PhD)		Post-Clinical	Clinical	25 - 27	22-27	Female	Non-Male	Prefer Not to Answer		Prefer Not to Answer		No	Never Married	100-300K	High	1	Psychiatry		Medical	Medical	Low	1	High	1	1	0	0	1	1	1	5	Yes	Yes	1	2	2	2	1	0	1	0	0	0	1	1	2	2
R_3JhjDS92nxrtbj5	100	Pre-Clinical Coursework (usually 1st Year, occasionally 2nd Year or MD/PhD)		Pre-Clinical	Pre-Clinical	>32	≥28	Female	Non-Male	Hispanic/Latinx		Hispanic/Latinx	1	Yes	Divorced	100-300K	High	1	Internal Medicine		Medical	Medical	Low	0.75	High	1	1	0	0	1	1	0	4	Yes	Yes	2	1	2	1	2	1	1	1	0	2	1	0	1	1
R_1M68nc3pswLoZ2U	100	Pre-Clinical Coursework (usually 1st Year, occasionally 2nd Year or MD/PhD)		Pre-Clinical	Pre-Clinical	25 - 27	22-27	Female	Non-Male	Black/African		Black/African	1	No	Never Married	100-300K	High	1	Medicine-Pediatrics		Medical	Medical	Mod	0.25	Low	1	0	1	0	0	1	1	4	Yes	Yes	1	1	1	0	2	0	0	1	0	2	1	1	0	0
R_6XAOFYDxqWNHNFT	100	Pre-Clinical Coursework (usually 1st Year, occasionally 2nd Year or MD/PhD)		Pre-Clinical	Pre-Clinical	22 - 24	22-27	Female	Non-Male	Black/African		Black/African	1	No	Never Married	100-300K	High	1	Internal Medicine		Medical	Medical	Low	0.5	Moderate	1	0	1	0	0	1	1	4	Yes	Yes	2	2	2	1	2	1	1	0	1	2	1	1	2	0
R_1l6vtotzBwfBA1D	100	Have begun participating in Core Clerkships (usually 3rd Year, occasionally 2nd Year or MD/PhD)		Clinical	Clinical	>32	≥28	Male	Male	Caucasian		White	0	No	Never Married	100-300K	High	1	Anesthesiology		Mixed	Medical	Low	0.75	High	1	0	0	0	1	0	0	2	No	Yes	2	2	1	2	1	1	0	0	2	0	1	2	1	0
R_1eJ2kFHBOtncs10	100	Have begun participating in Core Clerkships (usually 3rd Year, occasionally 2nd Year or MD/PhD)		Clinical	Clinical	22 - 24	22-27	Female	Non-Male	Caucasian		White	0	No	Never Married	100-300K	High	1	Emergency Medicine		Mixed	Medical	Mod	0.25	Low	0	0	0	0	1	1	1	3	No	No	2	1	0	1	2	1	0	0	0	1	1	1	0	1
R_30bYEgCDbmd7A7e	100	Have begun participating in Core Clerkships (usually 3rd Year, occasionally 2nd Year or MD/PhD)		Clinical	Clinical	28 - 31	≥28	Male	Male	Black/African		Black/African	1	No	Married	100-300K	High	1		Other:				0.75	High	1	0	0	0	0	0	0	1	No	Yes	2	1	2	1	1	1	0	1	0	1	1	1	1	1
R_V2A23J70sGWcxfX	100	Have begun participating in Core Clerkships (usually 3rd Year, occasionally 2nd Year or MD/PhD)		Clinical	Clinical	25 - 27	22-27	Male	Male	Caucasian		White	0	No	Never Married	100-300K	High	1	Ophthalmology		Mixed	Surgical	Mod	0.5	Moderate	0	0	0	0	0	1	1	2	No	No	2	1	2	1	1	1	1	1	0	0	1	0	1	1
R_2DXMTKAAvbAsBv6	100	Pre-Clinical Coursework (usually 1st Year, occasionally 2nd Year or MD/PhD)		Pre-Clinical	Pre-Clinical	25 - 27	22-27	Female	Non-Male	Prefer Not to Answer		Prefer Not to Answer		No	Never Married	100-300K	High	1	Neurosurgery		Surgical	Surgical	High	1	High	1	0	0	0	1	1	0	3	No	Yes	2	1	2	1	0	1	1	0	0	0	1	0	2	1
R_3qKIGNwMV26V3n5	100	Pre-Clinical Coursework (usually 1st Year, occasionally 2nd Year or MD/PhD)		Pre-Clinical	Pre-Clinical	25 - 27	22-27	Female	Non-Male	Caucasian		White	0	No	Never Married	100-300K	High	1	Surgery		Surgical	Surgical	Mod	0.75	High	1	1	1	0	0	1	1	5	Yes	Yes	2	1	2	1	1	2	1	2	0	2	0	0	0	1
R_3O8OXwTYLqDLYmE	100	Have begun participating in Core Clerkships (usually 3rd Year, occasionally 2nd Year or MD/PhD)		Clinical	Clinical	25 - 27	22-27	Male	Male	Hispanic/Latinx		Hispanic/Latinx	1	No	Never Married	100-300K	High	1	Internal Medicine		Medical	Medical	Low	0.5	Moderate	1	1	1	1	1	1	1	7	Yes	Yes	2	2	1	2	2	1	1	0	1	1	1	1	1	1
R_3P5n44ZjISLwkYi	100	Have completed Core Clerkships (usually 4th Year, occasionally 3rd Year or MD/PhD)		Post-Clinical	Clinical	22 - 24	22-27	Female	Non-Male	Asian		Asian	0	No	Never Married	100-300K	High	1	Family Medicine		Medical	Medical	Low	1	High	0	1	0	0	1	1	0	3	No	Yes	2	1	2	1	1	1	1	1	0	1	1	0	1	1
R_3qKdFr78CoTQ4p3	100	Have completed Core Clerkships (usually 4th Year, occasionally 3rd Year or MD/PhD)		Post-Clinical	Clinical	28 - 31	≥28	Female	Non-Male	Caucasian		White	0	No	Married	100-300K	High	1	Psychiatry		Medical	Medical	Low	1	High	1	1	0	0	0	1	0	3	No	Yes	2	2	2	2	2	1	1	1	1	2	1	1	1	1
R_3g6jHtD4tVk0VJ4	100	Have completed Core Clerkships (usually 4th Year, occasionally 3rd Year or MD/PhD)		Post-Clinical	Clinical	25 - 27	22-27	Male	Male	Caucasian		White	0	No	Never Married	100-300K	High	1	Emergency Medicine		Mixed	Medical	Mod	1	High	1	1	1	0	1	1	1	6	Yes	Yes	2	2	2	2	2	0	0	0	0	0	2	2	2	2
R_1JVEK7X7n4AmYR4	100	Pre-Clinical Coursework (usually 1st Year, occasionally 2nd Year or MD/PhD)		Pre-Clinical	Pre-Clinical	28 - 31	≥28	Female	Non-Male	Caucasian		White	0	No	Never Married	100-300K	High	1	Emergency Medicine		Mixed	Medical	Mod	1	High	1	0	0	0	0	1	0	2	No	Yes	2	2	2	2	2	2	2	2	2	2	0	0	0	0
R_W0uutse1aUrLe81	100	Have completed Core Clerkships (usually 4th Year, occasionally 3rd Year or MD/PhD)		Post-Clinical	Clinical	25 - 27	22-27	Male	Male	Caucasian		White	0	No	Never Married	100-300K	High	1	Radiology-Interventional		Mixed		High	0.75	High	1	1	1	0	0	1	0	4	Yes	Yes	2	2	2	0	2	1	1	1	0	1	1	1	1	0
R_1HhKcsT3o7wR8EN	100	Pre-Clinical Coursework (usually 1st Year, occasionally 2nd Year or MD/PhD)		Pre-Clinical	Pre-Clinical	25 - 27	22-27	Female	Non-Male	Caucasian		White	0	No	Never Married	100-300K	High	1	Obstetrics and Gynecology		Mixed	Surgical	Mod	0.5	Moderate	1	1	0	0	1	1	0	4	Yes	Yes	2	1	1	2	2	1	0	0	0	1	1	1	1	2
R_2ZBNdNs6ERXffWO	100	Pre-Clinical Coursework (usually 1st Year, occasionally 2nd Year or MD/PhD)		Pre-Clinical	Pre-Clinical	22 - 24	22-27	Male	Male	Caucasian,Hispanic/Latinx		Multiracial	0	No	Never Married	100-300K	High	1	Anesthesiology		Mixed	Medical	Low	0.75	High	1	1	0	0	1	1	0	4	Yes	Yes	1	1	2	1	1	1	0	1	0	1	0	1	1	1
R_4ZXgwsO4fBJjvTX	100	Pre-Clinical Coursework (usually 1st Year, occasionally 2nd Year or MD/PhD)		Pre-Clinical	Pre-Clinical	25 - 27	22-27	Male	Male	Caucasian		White	0	No	Never Married	100-300K	High	1	Family Medicine		Medical	Medical	Low	0.5	Moderate	0	1	0	0	1	1	0	3	No	Yes	2	2	1	1	2	1	1	0	0	0	1	1	1	1
R_2P1oJ1Azt0lVueQ	100	Have begun participating in Core Clerkships (usually 3rd Year, occasionally 2nd Year or MD/PhD)		Clinical	Clinical	22 - 24	22-27	Female	Non-Male	Caucasian		White	0	No	Never Married	100-300K	High	1	Obstetrics and Gynecology		Mixed	Surgical	Mod	1	High	0	0	0	0	0	1	0	1	No	No	2	2	2	1	2	1	2	1	0	2	1	0	1	1
R_1OuHJfrTzlOadfH	100	Have completed Core Clerkships (usually 4th Year, occasionally 3rd Year or MD/PhD)		Post-Clinical	Clinical	25 - 27	22-27	Male	Male	Caucasian		White	0	No	Never Married	100-300K	High	1	Obstetrics and Gynecology		Mixed	Surgical	Mod	1	High	0	1	0	0	0	1	1	3	No	Yes	2	2	1	2	2	2	1	1	2	2	0	1	0	0
R_7UnqFCtxHaeNLdD	100	Pre-Clinical Coursework (usually 1st Year, occasionally 2nd Year or MD/PhD)		Pre-Clinical	Pre-Clinical	22 - 24	22-27	Male	Male	Caucasian		White	0	No	Never Married	100-300K	High	1	Ophthalmology		Mixed	Surgical	Mod	0.75	High	0	0	1	1	0	1	0	3	No	No	1	1	1	1	1	1	1	0	1	0	0	0	1	0
R_1jiEeOpr9O9VphT	100	Pre-Clinical Coursework (usually 1st Year, occasionally 2nd Year or MD/PhD)		Pre-Clinical	Pre-Clinical	25 - 27	22-27	Female	Non-Male	Caucasian		White	0	No	Never Married	100-300K	High	1	Urology		Mixed	Surgical	High	0.75	High	1	0	0	0	0	1	0	2	No	Yes	2	1	2	1	2	2	1	0	0	2	0	0	2	1
R_22mLcmFSFiOxWqg	100	Pre-Clinical Coursework (usually 1st Year, occasionally 2nd Year or MD/PhD)		Pre-Clinical	Pre-Clinical	28 - 31	≥28	Female	Non-Male	Asian		Asian	0	No	Never Married	100-300K	High	1	Surgery		Surgical	Surgical	Mod	0.5	Moderate	0	1	0	0	0	1	0	2	No	Yes	1	1	0	0	0
R_d5SGsHfFkcuI2bL	100	Pre-Clinical Coursework (usually 1st Year, occasionally 2nd Year or MD/PhD)		Pre-Clinical	Pre-Clinical	25 - 27	22-27	Female	Non-Male	Caucasian		White	0	No	Never Married	100-300K	High	1	Surgery		Surgical	Surgical	Mod	0.5	Moderate	0	0	0	1	0	0	0	1	No	No	2	2	2	0	1	1	1	1	0	1	1	1	1	0
R_UsCgMenthGUHAK5	100	Have begun participating in Core Clerkships (usually 3rd Year, occasionally 2nd Year or MD/PhD)		Clinical	Clinical	28 - 31	≥28	Male	Male	Caucasian		White	0	No	Never Married	100-300K	High	1	Neurosurgery		Surgical	Surgical	High	1	High	0	0	0	0	0	0	0	0	No	No	2	2	2	1	1	1	1	1	0	1	1	1	1	1
R_1dLm7BRNj8qcwKQ	100	Other:	Between pre-clinicals and core rotations	Pre-Clinical	Pre-Clinical	22 - 24	22-27	Female	Non-Male	Caucasian		White	0	No	Never Married	100-300K	High	1	Neurosurgery		Surgical	Surgical	High	0.5	Moderate	1	1	1	1	1	1	0	6	Yes	Yes	2	2	2	2	2	1	1	1	0	1	1	1	1	2
R_3fCqwsdAFdA0JaX	100	Have completed Core Clerkships (usually 4th Year, occasionally 3rd Year or MD/PhD)		Post-Clinical	Clinical	25 - 27	22-27	Female	Non-Male	Hispanic/Latinx		Hispanic/Latinx	1	No	Never Married	100-300K	High	1	Pediatrics	0	Medical	Medical	Low	0.25	Low	0	0	0	0	0	1	0	1	No		2	2	2	2	2	1	0	0	1	1	1	2	2	1
R_3QSDL41sYBJSFt4	100	Pre-Clinical Coursework (usually 1st Year, occasionally 2nd Year or MD/PhD)		Pre-Clinical	Pre-Clinical	22 - 24	22-27	Male	Male	Caucasian		White	0	No	Never Married	100-300K	High	1	Internal Medicine		Medical	Medical	Low	0.25	Low	1	0	1	1	1	1	0	5	Yes	Yes	2	1	1	1	1	1	0	1	1	1	1	1	0	0
R_3ha1kXsCefDIEue	100	Pre-Clinical Coursework (usually 1st Year, occasionally 2nd Year or MD/PhD)		Pre-Clinical	Pre-Clinical	>32	≥28	Female	Non-Male	Other:	White	White	0	No	Never Married	100-300K	High	1	Family Medicine		Medical	Medical	Low	0.75	High	1	1	1	0	0	1	0	4	Yes	Yes	2	2	2	0	0	1	2	1	0	2	1	0	1	0
R_1op5KdpUcP0UnQB	100	Have completed Core Clerkships (usually 4th Year, occasionally 3rd Year or MD/PhD)		Post-Clinical	Clinical	25 - 27	22-27	Male	Male	Caucasian		White	0	No	Never Married	100-300K	High	1	Psychiatry		Medical	Medical	Low	1	High	0	0	0	0	0	0	0	0	No	No	2	2	2	2	2	1	1	1	1	2	1	1	1	1
R_3snL3JRe3Va8O9U	100	Have completed Core Clerkships (usually 4th Year, occasionally 3rd Year or MD/PhD)		Post-Clinical	Clinical	25 - 27	22-27	Female	Non-Male	Caucasian		White	0	No	Never Married	100-300K	High	1	Psychiatry		Medical	Medical	Low	0.75	High	0	0	0	0	0	0	0	0	No	No	2	1	1	0	1	1	1	0	0	1	1	0	1	0
R_21BApko3xQUSIgr	100	Have begun participating in Core Clerkships (usually 3rd Year, occasionally 2nd Year or MD/PhD)		Clinical	Clinical	28 - 31	≥28	Female	Non-Male	Caucasian		White	0	No	Never Married	100-300K	High	1	Psychiatry		Medical	Medical	Low	0.75	High	1	1	1	0	1	1	0	5	Yes	Yes	2	2	2	1	1	2	1	0	0	1	0	1	2	1
R_3QFfArh8tL8Z9E4	100	Have begun participating in Core Clerkships (usually 3rd Year, occasionally 2nd Year or MD/PhD)		Clinical	Clinical	22 - 24	22-27	Female	Non-Male	Other:	Jewish	Other	0	No	Married	100-300K	High	1	Pediatrics		Medical	Medical	Low	0.25	Low	1	1	0	0	1	1	0	4	Yes	Yes	2	1	2	1	1	1	1	1	0	1	1	0	1	1
R_1CwPMHWXnBKOc9T	100	Currently on a Gap Year (e.g. Research, MBA, MPH, etc.)		Other	Other	28 - 31	≥28	Female	Non-Male	Asian,Caucasian		Multiracial	0	No	Married	100-300K	High	1	Internal Medicine		Medical	Medical	Low	0.5	Moderate	0	0	0	0	0	1	0	1	No		2	1	2	1	2	1	1	1	0	1	1	0	1	1
R_1hLLPNgfjPjCuwQ	100	Pre-Clinical Coursework (usually 1st Year, occasionally 2nd Year or MD/PhD)		Pre-Clinical	Pre-Clinical	25 - 27	22-27	Male	Male	Asian,Caucasian		Multiracial	0	No	Never Married	100-300K	High	1	Neurology		Medical	Medical	Mod	0.75	High	1	0	1	0	0	1	1	4	Yes	Yes	2	1	1	1	2	1	1	1	1	1	1	0	0	0
R_1IQ9LQcJwvSiuIz	100	Currently on a Gap Year (e.g. Research, MBA, MPH, etc.)		Other	Other	25 - 27	22-27	Female	Non-Male	Prefer Not to Answer		Prefer Not to Answer		No	Never Married	100-300K	High	1	Psychiatry		Medical	Medical	Low	1	High	0	0	0	0	0	1	0	1	No	No	2	2	1	2	2	2	1	1	1	2	0	1	0	1
R_OeRyV7aLDWk8BAB	100	Pre-Clinical Coursework (usually 1st Year, occasionally 2nd Year or MD/PhD)		Pre-Clinical	Pre-Clinical	22 - 24	22-27	Male	Male	Caucasian		White	0	No	Never Married	100-300K	High	1	Emergency Medicine		Mixed	Medical	Mod	0.25	Low	0	0	0	1	0	0	0	1	No		1	1	1	1	1	1	0	1	2	1	0	1	0	-1
R_2ZCDWXQH71K5k3Y	100	Currently on a Gap Year (e.g. Research, MBA, MPH, etc.)		Other	Other	28 - 31	≥28	Male	Male	Black/African		Black/African	1	No	Never Married	100-300K	High	1	Emergency Medicine		Mixed	Medical	Mod	0.75	High	0	0	0	1	1	0	0	2	No	No	2	2	2	1	1	2	2	1	0	1	0	0	1	1
R_DjcbrYByaNCPu37	100	Have completed Core Clerkships (usually 4th Year, occasionally 3rd Year or MD/PhD)		Post-Clinical	Clinical	25 - 27	22-27	Female	Non-Male	Other:		Other	0	No	Never Married	100-300K	High	1	Emergency Medicine		Mixed	Medical	Mod	1	High	0	0	0	0	0	1	0	1	No	No	2	2	2	2	2	1	1	1	0	2	1	1	1	2
R_1ervlrSLamStD1x	100	Have begun participating in Core Clerkships (usually 3rd Year, occasionally 2nd Year or MD/PhD)		Clinical	Clinical	25 - 27	22-27	Female	Non-Male	Hispanic/Latinx		Hispanic/Latinx	1	Yes	Never Married	100-300K	High	1	Surgery		Surgical	Surgical	Mod	0.5	Moderate	1	1	1	0	0	1	1	5	Yes	Yes	2	2	2	2	2	1	1	2	0	1	1	1	0	2
R_1d3JrF6ZZraMQ5A	100	Have begun participating in Core Clerkships (usually 3rd Year, occasionally 2nd Year or MD/PhD)		Clinical	Clinical	25 - 27	22-27	Male	Male	Prefer Not to Answer		Prefer Not to Answer		No	Married	100-300K	High	1	Anesthesiology		Mixed	Medical	Low	0.25	Low	1	1	1	1	1	1	0	6	Yes	Yes	2	2	2	1	2	2	0	0	1	2	0	2	2	0
R_240mJanJtp3gerN	100	Have completed Core Clerkships (usually 4th Year, occasionally 3rd Year or MD/PhD)		Post-Clinical	Clinical	22 - 24	22-27	Female	Non-Male	Asian		Asian	0	No	Never Married	100-300K	High	1	Emergency Medicine	0	Mixed	Medical	Mod	0.75	High	1	1	1	1	1	1	1	7	Yes	Yes	2	1	1	1	1	1	0	0	0	0	1	1	1	1
R_XojhVU8UEtDJPWx	100	Have begun participating in Core Clerkships (usually 3rd Year, occasionally 2nd Year or MD/PhD)		Clinical	Clinical	28 - 31	≥28	Male	Male	Caucasian		White	0	No	Never Married	100-300K	High	1	Emergency Medicine		Mixed	Medical	Mod	0.75	High	1	1	1	0	1	1	0	5	Yes	Yes	2	1	2	2	1	1	0	0	0	0	1	1	2	2
R_1N4ZNuPUcqtfC9H	59	Have completed Core Clerkships (usually 4th Year, occasionally 3rd Year or MD/PhD)		Post-Clinical	Clinical	25 - 27	22-27	Male	Male	Hispanic/Latinx		Hispanic/Latinx	1	No	Never Married	100-300K	High	1	Obstetrics and Gynecology		Mixed	Surgical	Mod	0.75	High	0	1	1	0	0	1	1	4	Yes	Yes
R_3LXcM17a49SQDud	100	Pre-Clinical Coursework (usually 1st Year, occasionally 2nd Year or MD/PhD)		Pre-Clinical	Pre-Clinical	28 - 31	≥28	Female	Non-Male	Caucasian		White	0	No	Never Married	100-300K	High	1	Obstetrics and Gynecology		Mixed	Surgical	Mod	0.75	High	1	1	1	0	0	1	0	4	Yes	Yes	1	1	2	1	2	0	1	2	0	1	1	0	0	1
R_2EFDnIdZV6GBLu9	100	Pre-Clinical Coursework (usually 1st Year, occasionally 2nd Year or MD/PhD)		Pre-Clinical	Pre-Clinical	25 - 27	22-27	Female	Non-Male	Caucasian		White	0	No	Never Married	100-300K	High	1	Obstetrics and Gynecology		Mixed	Surgical	Mod	0.75	High	1	1	0	0	1	1	0	4	Yes	Yes		2	2	1	1	1	1	0	0	0		1	2	1
R_2aUNsvXP7xkrPWF	100	Have begun participating in Core Clerkships (usually 3rd Year, occasionally 2nd Year or MD/PhD)		Clinical	Clinical	28 - 31	≥28	Male	Male	Caucasian		White	0	No	Married	100-300K	High	1	Orthopaedic Surgery		Surgical	Surgical	High	0.75	High	1	0	1	1	1	1	0	5	Yes	Yes	2	2	1	0	1	1	1	1	0	1	1	1	0	0
R_ymVgPjIsMHzMawF	100	Have completed Core Clerkships (usually 4th Year, occasionally 3rd Year or MD/PhD)		Post-Clinical	Clinical	25 - 27	22-27	Male	Male	Caucasian		White	0	No	Married	100-300K	High	1	Internal Medicine		Medical	Medical	Low	1	High	1	0	0	1	0	0	0	2	No	Yes	2	2	2	2	2	2	2	1	1	2	0	0	1	1
R_3pbbUa7cJadIs2l	100	Pre-Clinical Coursework (usually 1st Year, occasionally 2nd Year or MD/PhD)		Pre-Clinical	Pre-Clinical	28 - 31	≥28	Male	Male	Hispanic/Latinx		Hispanic/Latinx	1	No	Never Married	100-300K	High	1	Dermatology		Mixed	Medical	High	1	High	1	1	1	0	1	1	1	6	Yes	Yes	2	2	2	1	1	2	2	1	0	0	0	0	1	1
R_YSRtjWmpCTM7byh	100	Pre-Clinical Coursework (usually 1st Year, occasionally 2nd Year or MD/PhD)		Pre-Clinical	Pre-Clinical	25 - 27	22-27	Male	Male	Caucasian		White	0	No	Never Married	100-300K	High	1	Emergency Medicine		Mixed	Medical	Mod	0.5	Moderate	1	1	0	0	1	0	1	4	Yes	Yes	2	1	2	0	1	1		1	0	1	1		1	0
R_UoTMppkvswukNsl	100	Have completed Core Clerkships (usually 4th Year, occasionally 3rd Year or MD/PhD)		Post-Clinical	Clinical	22 - 24	22-27	Male	Male	Asian		Asian	0	No	Never Married	100-300K	High	1	Urology		Mixed	Surgical	High	0.5	Moderate	1	1	0	0	0	0	0	2	No	Yes	2	1	1	1	2	2	1	0	1	2	0	0	1	0
R_QikeWSpckwceL5v	100	Have completed Core Clerkships (usually 4th Year, occasionally 3rd Year or MD/PhD)		Post-Clinical	Clinical	25 - 27	22-27	Male	Male	Asian		Asian	0	No	Never Married	100-300K	High	1	Internal Medicine		Medical	Medical	Low	1	High	0	0	0	0	0	1	0	1	No	No	2	2	2	2	2	0	0	2	1	2	2	2	0	1
R_1FtcJ6eVWy5f5BW	100	Pre-Clinical Coursework (usually 1st Year, occasionally 2nd Year or MD/PhD)		Pre-Clinical	Pre-Clinical	25 - 27	22-27	Female	Non-Male	Caucasian,Hispanic/Latinx		Multiracial	0	No	Never Married	100-300K	High	1	Obstetrics and Gynecology		Mixed	Surgical	Mod	0.25	Low	1	1	1	1	1	1	1	7	Yes	Yes	2	2	2	1	1	2	1	1	0	0	0	1	1	1
R_3hAO8JThsDCiD7C	100	Pre-Clinical Coursework (usually 1st Year, occasionally 2nd Year or MD/PhD)		Pre-Clinical	Pre-Clinical	28 - 31	≥28	Male	Male	Caucasian		White	0	No	Never Married	100-300K	High	1	Orthopaedic Surgery		Surgical	Surgical	High	0	Low	0	0	0	0	0	1	0	1	No	No	2	1	2	2	2	2	1	1	2	1	0	0	1	0
R_2eb7H6htkMtqgtL	100	Have begun participating in Core Clerkships (usually 3rd Year, occasionally 2nd Year or MD/PhD)		Clinical	Clinical	25 - 27	22-27	Male	Male	Caucasian		White	0	No	Never Married	100-300K	High	1	Surgery		Surgical	Surgical	Mod	0.5	Moderate	0	0	0	0	0	0	0	0	No	No	2	1	2	1	1	2	1	1	0	1	0	0	1	1
R_3fUaSL2PARaxU8w	100	Have completed Core Clerkships (usually 4th Year, occasionally 3rd Year or MD/PhD)		Post-Clinical	Clinical	>32	≥28	Female	Non-Male	Caucasian,Hispanic/Latinx		Multiracial	0	No	Divorced	100-300K	High	1	Psychiatry		Medical	Medical	Low	1	High	0	0	0	0	0	1	0	1	No	No	2	1	1	2	2	1	0	0	1	1	1	1	1	1
R_9S9N2auLUNUvdOF	100	Pre-Clinical Coursework (usually 1st Year, occasionally 2nd Year or MD/PhD)		Pre-Clinical	Pre-Clinical	25 - 27	22-27	Male	Male	Asian		Asian	0	No	Never Married	100-300K	High	1	Psychiatry		Medical	Medical	Low	0.5	Moderate	1	1	0	1	1	1	0	5	Yes	Yes	2	2	2	1	2	1	1	1	1	1	1	1	1	0
R_31bjlyYNMrBlJ2C	100	Have completed Core Clerkships (usually 4th Year, occasionally 3rd Year or MD/PhD)		Post-Clinical	Clinical	25 - 27	22-27	Female	Non-Male	Caucasian		White	0	No	Never Married	100-300K	High	1	Psychiatry		Medical	Medical	Low	1	High	0	0	0	0	0	1	0	1	No	No	2	2	2	1	2	2	1	1	1	1	0	1	1	0
R_2zkkjZHyaFjTEK6	100	Have completed Core Clerkships (usually 4th Year, occasionally 3rd Year or MD/PhD)		Post-Clinical	Clinical	25 - 27	22-27	Female	Non-Male	Caucasian		White	0	No	Never Married	100-300K	High	1	Psychiatry		Medical	Medical	Low	1	High	1	0	0	0	0	1	0	2	No	Yes	2	2	2	2	2	1	1	0	1	2	1	1	2	1
R_1IQKqGunYWaodLC	100	Have completed Core Clerkships (usually 4th Year, occasionally 3rd Year or MD/PhD)		Post-Clinical	Clinical	25 - 27	22-27	Female	Non-Male	Asian		Asian	0	No	Never Married	100-300K	High	1	Internal Medicine		Medical	Medical	Low	1	High	1	0	0	1	0	1	0	3	No	Yes	2	2	2	2	2	1	1	1	0	0	1	1	1	2
R_2uvPb7RFu8qmjBS	100	Have completed Core Clerkships (usually 4th Year, occasionally 3rd Year or MD/PhD)		Post-Clinical	Clinical	28 - 31	≥28	Male	Male	Caucasian		White	0	No	Never Married	100-300K	High	1	Internal Medicine		Medical	Medical	Low	1	High	1	1	0	0	0	0	0	2	No	Yes	2	2	1	2	1	1	2	0	1	1	1	0	1	1
R_3qqysJbW3NgPNw1	100	Have completed Core Clerkships (usually 4th Year, occasionally 3rd Year or MD/PhD)		Post-Clinical	Clinical	25 - 27	22-27	Female	Non-Male	Caucasian		White	0	No	Never Married	100-300K	High	1	Psychiatry		Medical	Medical	Low	0.25	Low	0	1	1	0	1	1	0	4	Yes	Yes	2	2	2	1	1	1	1	1	1	1	1	1	1	0
R_1oBF4kLG4ixg3yr	100	Have begun participating in Core Clerkships (usually 3rd Year, occasionally 2nd Year or MD/PhD)		Clinical	Clinical	25 - 27	22-27	Male	Male	Caucasian		White	0	No	Never Married	100-300K	High	1	Physical Medicine and Rehabilitation		Medical	Medical	Low	0.5	Moderate	1	1	0	1	1	1	0	5	Yes	Yes	2	2	1	1	1	1	2	0	0	0	1	0	1	1
R_2qmVc8uHIQehcr0	100	Have completed Core Clerkships (usually 4th Year, occasionally 3rd Year or MD/PhD)		Post-Clinical	Clinical	28 - 31	≥28	Female	Non-Male	Caucasian		White	0	No	Married	100-300K	High	1	Psychiatry		Medical	Medical	Low	1	High	0	0	0	0	0	0	0	0	No	No	2	2	2	2	2	2	2	2	2	2	0	0	0	0
R_QoEom8WRbPh05CF	100	Currently on a Gap Year (e.g. Research, MBA, MPH, etc.)		Other	Other	28 - 31	≥28	Male	Male	Caucasian		White	0	No	Never Married	100-300K	High	1	Pathology		Medical	Medical	Low	0.75	High	0	1	0	0	0	1	1	3	No	Yes	2	2	2	2	1	1	1	0	2	1	1	1	2	0
R_AFnvrnRith9jpIZ	100	Have begun participating in Core Clerkships (usually 3rd Year, occasionally 2nd Year or MD/PhD)		Clinical	Clinical	25 - 27	22-27	Female	Non-Male	Caucasian		White	0	Yes	Never Married	100-300K	High	1	Family Medicine		Medical	Medical	Low	0.5	Moderate	1	1	1	0	1	1	1	6	Yes	Yes	2	2	2	2	2	1	1	0	2	1	1	1	2	0
R_788GP9s4Dz6kTmx	100	Pre-Clinical Coursework (usually 1st Year, occasionally 2nd Year or MD/PhD)		Pre-Clinical	Pre-Clinical	25 - 27	22-27	Female	Non-Male	Caucasian		White	0	Yes	Never Married	100-300K	High	1	Emergency Medicine		Mixed	Medical	Mod	0.25	Low	1	1	0	1	1	1	1	6	Yes	Yes	2	2	2	2	2	0	2	0	1	1	2	0	2	1
R_eUHoTBEC1zcOMDv	100	Have begun participating in Core Clerkships (usually 3rd Year, occasionally 2nd Year or MD/PhD)		Clinical	Clinical	25 - 27	22-27	Male	Male	Caucasian		White	0	No	Married	100-300K	High	1	Emergency Medicine		Mixed	Medical	Mod	0.75	High	0	0	0	0	0	0	0	0	No	No	2	2	2	1	2	2	1	2	1	2	0	1	0	0
R_2Cv9ixoAIxzjIbL	100	Have completed Core Clerkships (usually 4th Year, occasionally 3rd Year or MD/PhD)		Post-Clinical	Clinical	28 - 31	≥28	Male	Male	Asian		Asian	0	No	Never Married	100-300K	High	1	Emergency Medicine		Mixed	Medical	Mod	1	High	0	1	1	1	1	1	0	5	Yes	Yes	2	2	2	2	2	1	1	0	1	1	1	1	2	1
R_1ln9qEaqMpfhXOx	59	Pre-Clinical Coursework (usually 1st Year, occasionally 2nd Year or MD/PhD)		Pre-Clinical	Pre-Clinical	25 - 27	22-27	Female	Non-Male	Caucasian		White	0	No	Never Married	100-300K	High	1	Obstetrics and Gynecology		Mixed	Surgical	Mod	0.75	High	1	1	1	1	1	1	1	7	Yes	Yes
R_OOQ0eLluOWhLuFz	59	Have begun participating in Core Clerkships (usually 3rd Year, occasionally 2nd Year or MD/PhD)		Clinical	Clinical	>32	≥28	Female	Non-Male	Hispanic/Latinx		Hispanic/Latinx	1	Yes	Never Married	100-300K	High	1	Obstetrics and Gynecology		Mixed	Surgical	Mod	1	High	1	1	1	0	1	1	0	5	Yes	Yes
R_XLZIFMTOYzOlTH3	59	Pre-Clinical Coursework (usually 1st Year, occasionally 2nd Year or MD/PhD)		Pre-Clinical	Pre-Clinical	28 - 31	≥28	Male	Male	Caucasian		White	0	No	Married	100-300K	High	1	Obstetrics and Gynecology		Mixed	Surgical	Mod	1	High	1	0	0	0	1	1	0	3	No	Yes
R_1kSLjE4W2SDrLph	100	Have begun participating in Core Clerkships (usually 3rd Year, occasionally 2nd Year or MD/PhD)		Clinical	Clinical	>32	≥28	Male	Male	Other:	Middle Eastern	White	0	No	Married	100-300K	High	1	Otolaryngology		Mixed	Surgical	High	0.75	High	0	1	0	0	1	1	0	3	No	Yes	2	2	2	1	1	1	0	0	0	0	1	2	2	1
R_1BWqCv92XLlUjKh	100	Pre-Clinical Coursework (usually 1st Year, occasionally 2nd Year or MD/PhD)		Pre-Clinical	Pre-Clinical	28 - 31	≥28	Female	Non-Male	Caucasian		White	0	No	Married	100-300K	High	1	Family Medicine		Medical	Medical	Low	0.5	Moderate	1	1	1	0	1	1	1	6	Yes	Yes	2	2	2	2	2	0	0	1	0	2	2	2	1	2
R_aXAbhGKmJvHboKB	100	Have begun participating in Core Clerkships (usually 3rd Year, occasionally 2nd Year or MD/PhD)		Clinical	Clinical	25 - 27	22-27	Female	Non-Male	Caucasian		White	0	No	Never Married	100-300K	High	1	Psychiatry		Medical	Medical	Low	0.75	High	0	1	0	0	1	1	0	3	No	Yes	2	2	2	2	2	2	1	1	1	1	0	1	1	1
R_3CB0gml6EBq46B7	100	Have begun participating in Core Clerkships (usually 3rd Year, occasionally 2nd Year or MD/PhD)		Clinical	Clinical	25 - 27	22-27	Female	Non-Male	Caucasian		White	0	No	Never Married	100-300K	High	1	Ophthalmology		Mixed	Surgical	Mod	0.5	Moderate	1	1	0	1	1	1	0	5	Yes	Yes	2	2	2	2	2	1	1	0	0	2	1	1	2	2
R_2QETdOfl7tfc3To	100	Pre-Clinical Coursework (usually 1st Year, occasionally 2nd Year or MD/PhD)		Pre-Clinical	Pre-Clinical	22 - 24	22-27	Male	Male	Caucasian		White	0	Yes	Never Married	100-300K	High	1	Otolaryngology		Mixed	Surgical	High	0.5	Moderate	1	1	0	0	1	1	0	4	Yes	Yes	2	2	2	1	1	2	2	1	0	1	0	0	1	1
R_2OHIsBPbqq2va2T	59	Pre-Clinical Coursework (usually 1st Year, occasionally 2nd Year or MD/PhD)		Pre-Clinical	Pre-Clinical	22 - 24	22-27	Female	Non-Male	Asian		Asian	0	No	Never Married	100-300K	High	1	Ophthalmology		Mixed	Surgical	Mod	0.5	Moderate	1	1	1	1	1	0	0	5	Yes	Yes
R_3RfvujkZpJAzVxT	100	Have begun participating in Core Clerkships (usually 3rd Year, occasionally 2nd Year or MD/PhD)		Clinical	Clinical	25 - 27	22-27	Female	Non-Male	Caucasian		White	0	No	Never Married	100-300K	High	1	Internal Medicine		Medical	Medical	Low	0.25	Low	1	1	1	1	1	1	1	7	Yes	Yes	2	1	1	1	1	1	0	0	0	1	1	1	1	1
R_3NJ8nWhsMTsVX0u	100	Have begun participating in Core Clerkships (usually 3rd Year, occasionally 2nd Year or MD/PhD)		Clinical	Clinical	>32	≥28	Male	Male	Hispanic/Latinx		Hispanic/Latinx	1	Yes	Married	100-300K	High	1	Internal Medicine		Medical	Medical	Low	0.5	Moderate	1	0	0	1	1	0	0	3	No	Yes	2	1	2	1	1	0	0	0	0	1	2	1	2	1
R_1pF3qBVf4KtW9Qu	100	Pre-Clinical Coursework (usually 1st Year, occasionally 2nd Year or MD/PhD)		Pre-Clinical	Pre-Clinical	>32	≥28	Female	Non-Male	Caucasian		White	0	No	Divorced	100-300K	High	1	Family Medicine		Medical	Medical	Low	0.75	High	0	0	0	0	0	0	0	0	No	No	2	2	2	1	1	2	1	2	0	1	0	1	0	1
R_3D1MADAdNmrzFpL	100	Have begun participating in Core Clerkships (usually 3rd Year, occasionally 2nd Year or MD/PhD)		Clinical	Clinical	28 - 31	≥28	Female	Non-Male	Asian,Pacific Islander		Multiracial	0	No	Married	100-300K	High	1	Family Medicine		Medical	Medical	Low	0.75	High	1	0	0	0	0	0	0	1	No	Yes	2	1	2	1	1	1	0	1	0	0	1	1	1	1
R_2CPPXkjSzWnpw2D	59	Pre-Clinical Coursework (usually 1st Year, occasionally 2nd Year or MD/PhD)		Pre-Clinical	Pre-Clinical	28 - 31	≥28	Male	Male	Caucasian		White	0	No	Married	100-300K	High	1	Otolaryngology		Mixed	Surgical	High	0.5	Moderate	1	0	0	0	0	0	0	1	No	Yes
R_3FIh40MO4l9ro1l	100	Have begun participating in Core Clerkships (usually 3rd Year, occasionally 2nd Year or MD/PhD)		Clinical	Clinical	28 - 31	≥28	Female	Non-Male	Other:	Jewish	Other	0	Yes	Never Married	100-300K	High	1	Internal Medicine		Medical	Medical	Low	0.75	High	1	1	1	1	1	0	1	6	Yes	Yes	2	1	2	1	1	1	0	2	1	1	1	1	0	0
R_3j6fzBB97th1HCT	100	Have begun participating in Core Clerkships (usually 3rd Year, occasionally 2nd Year or MD/PhD)		Clinical	Clinical	25 - 27	22-27	Female	Non-Male	Caucasian		White	0	No	Never Married	100-300K	High	1	Obstetrics and Gynecology		Mixed	Surgical	Mod	0.25	Low	0	1	0	0	1	1	0	3	No	Yes	2	2	1	0	1	1	0	0	0	0	1	2	1	0
R_2rpXiixM0dYbYAl	100	Pre-Clinical Coursework (usually 1st Year, occasionally 2nd Year or MD/PhD)		Pre-Clinical	Pre-Clinical	22 - 24	22-27	Female	Non-Male	Caucasian		White	0	No	Never Married	100-300K	High	1	Obstetrics and Gynecology		Mixed	Surgical	Mod	0.75	High	1	0	0	0	1	1	0	3	No	Yes	2	1	2	2	2	1	1	1	1	2	1	0	1	1
R_wUjZn5GhuasSPjH	100	Have completed Core Clerkships (usually 4th Year, occasionally 3rd Year or MD/PhD)		Post-Clinical	Clinical	>32	≥28	Male	Male	Caucasian,Other:	Middle Eastern	White	0	No	Never Married	100-300K	High	1	Surgery		Surgical	Surgical	Mod	0.75	High	1	0	1	0	1	1	1	5	Yes	Yes	1	2	1	1	1	0	1	0	0	0	1	1	1	1
R_3q2zmFcCoac2bYZ	59	Have completed Core Clerkships (usually 4th Year, occasionally 3rd Year or MD/PhD)		Post-Clinical	Clinical	25 - 27	22-27	Male	Male	Caucasian		White	0	No	Never Married	100-300K	High	1	Urology		Mixed	Surgical	High	1	High	1	1	1	0	1	1	1	6	Yes	Yes
R_3qDKG8AkTvRayXO	59	Pre-Clinical Coursework (usually 1st Year, occasionally 2nd Year or MD/PhD)		Pre-Clinical	Pre-Clinical	25 - 27	22-27	Male	Male	Caucasian		White	0	Yes	Never Married	100-300K	High	1	Urology		Mixed	Surgical	High	0.5	Moderate	1	1	1	0	1	1	0	5	Yes	Yes
R_3hsEtwzM0SfNDiE	100	Pre-Clinical Coursework (usually 1st Year, occasionally 2nd Year or MD/PhD)		Pre-Clinical	Pre-Clinical	22 - 24	22-27	Male	Male	Caucasian		White	0	No	Never Married	100-300K	High	1	Orthopaedic Surgery		Surgical	Surgical	High	0.25	Low	1	1	1	0	0	1	0	4	Yes	Yes	2	2	1	1	2	1	1	0	1	1	1	1	1	0
R_V38KK36RNOIVZ85	100	Have begun participating in Core Clerkships (usually 3rd Year, occasionally 2nd Year or MD/PhD)		Clinical	Clinical	25 - 27	22-27	Male	Male	Asian		Asian	0	No	Never Married	100-300K	High	1	Surgery		Surgical	Surgical	Mod	0.75	High	0	1	0	0	0	1	0	2	No	Yes	2	1	2	1	2	1	1	0	0	2	1	0	2	1
R_a44pSiovC2SzuEN	100	Pre-Clinical Coursework (usually 1st Year, occasionally 2nd Year or MD/PhD)		Pre-Clinical	Pre-Clinical	25 - 27	22-27	Female	Non-Male	Caucasian		White	0	Yes	Never Married	100-300K	High	1	Pathology		Medical	Medical	Low	0.5	Moderate	1	1	1	0	1	1	1	6	Yes	Yes	2	2	1	1	2	1	1	0	0	0	1	1	1	1
R_1NwziRbwW7VECFb	100	Have completed Core Clerkships (usually 4th Year, occasionally 3rd Year or MD/PhD)		Post-Clinical	Clinical	25 - 27	22-27	Female	Non-Male	Caucasian		White	0	Yes	Never Married	100-300K	High	1	Obstetrics and Gynecology		Mixed	Surgical	Mod	1	High	0	1	0	0	1	1	1	4	Yes	Yes	2	2	1	1	2	2	1	0	0	2	0	1	1	1
R_2SuAXHfRwNlS2S2	100	Have begun participating in Core Clerkships (usually 3rd Year, occasionally 2nd Year or MD/PhD)		Clinical	Clinical	25 - 27	22-27	Male	Male	Caucasian		White	0	No	Never Married	100-300K	High	1	Obstetrics and Gynecology		Mixed	Surgical	Mod	0.5	Moderate	1	1	1	1	1	1	1	7	Yes	Yes	1	1	0	1	1
R_5oKZDxuBfAXzgQN	100	Have completed Core Clerkships (usually 4th Year, occasionally 3rd Year or MD/PhD)		Post-Clinical	Clinical	25 - 27	22-27	Female	Non-Male	Caucasian		White	0	No	Never Married	100-300K	High	1	Obstetrics and Gynecology		Mixed	Surgical	Mod	0.75	High	1	0	0	0	0	1	0	2	No	Yes	2	1	1	1	1	2	1	1	0	1	0	0	0	1
R_3lsS7HCXknaed8C	100	Have completed Core Clerkships (usually 4th Year, occasionally 3rd Year or MD/PhD)		Post-Clinical	Clinical	28 - 31	≥28	Female	Non-Male	Caucasian		White	0	No	Married	100-300K	High	1	Obstetrics and Gynecology		Mixed	Surgical	Mod	1	High	1	0	1	0	1	1	0	4	Yes	Yes	2	2	1	1	2	1	1	0	0	1	1	1	1	1
R_1psojliXBoAGraa	100	Have begun participating in Core Clerkships (usually 3rd Year, occasionally 2nd Year or MD/PhD)		Clinical	Clinical	22 - 24	22-27	Female	Non-Male	Caucasian,Hispanic/Latinx		Multiracial	0	No	Never Married	100-300K	High	1	Obstetrics and Gynecology		Mixed	Surgical	Mod	0.75	High	1	1	0	1	0	0	0	3	No	Yes	2	2	1	2	2	2	1	0	1	1	0	1	1	1
R_1RB85vsPcCEEitj	100	Have completed Core Clerkships (usually 4th Year, occasionally 3rd Year or MD/PhD)		Post-Clinical	Clinical	25 - 27	22-27	Female	Non-Male	Native American		Native American	1	No	Never Married	100-300K	High	1	Obstetrics and Gynecology		Mixed	Surgical	Mod	1	High	1	1	0	0	1	1	0	4	Yes	Yes	2	1	0	1	0	2	1	0	1	0	0	0	0	0
R_2pRY9BZtSIpiqdN	100	Have completed Core Clerkships (usually 4th Year, occasionally 3rd Year or MD/PhD)		Post-Clinical	Clinical	25 - 27	22-27	Female	Non-Male	Asian		Asian	0	No	Never Married	100-300K	High	1	Obstetrics and Gynecology		Mixed	Surgical	Mod	1	High	0	0	0	0	0	1	0	1	No	No	2	2	2	2	2	1	1	1	2	2	1	1	1	0
R_XZGmknX5frhn9ct	100	Have begun participating in Core Clerkships (usually 3rd Year, occasionally 2nd Year or MD/PhD)		Clinical	Clinical	25 - 27	22-27	Female	Non-Male	Caucasian		White	0	No	Never Married	100-300K	High	1	Obstetrics and Gynecology		Mixed	Surgical	Mod	1	High	0	1	0	0	1	1	1	4	Yes	Yes	2	2	1	1	1	1	1	0	0	0	1	1	1	1
R_3HRpS221Y8apJBo	100	Pre-Clinical Coursework (usually 1st Year, occasionally 2nd Year or MD/PhD)		Pre-Clinical	Pre-Clinical	25 - 27	22-27	Male	Male	Caucasian		White	0	No	Married	100-300K	High	1	Ophthalmology		Mixed	Surgical	Mod	0.25	Low	1	1	0	0	1	1	1	5	Yes	Yes	2	2	2	2	2	2	1	1	1	2	0	1	1	1
R_3iVJngn5GqlS95d	100	Have begun participating in Core Clerkships (usually 3rd Year, occasionally 2nd Year or MD/PhD)		Clinical	Clinical	25 - 27	22-27	Male	Male	Caucasian		White	0	No	Never Married	100-300K	High	1	Otolaryngology		Mixed	Surgical	High	0.5	Moderate	1	1	1	1	0	1	0	5	Yes	Yes	2	1	0	1	1	1	1	0	0	1	1	0	0	1
R_3PNTA3V55fURgZm	100	Have completed Core Clerkships (usually 4th Year, occasionally 3rd Year or MD/PhD)		Post-Clinical	Clinical	25 - 27	22-27	Female	Non-Male	Hispanic/Latinx		Hispanic/Latinx	1	No	Never Married	100-300K	High	1	Urology		Mixed	Surgical	High	1	High	1	1	1	1	0	1	0	5	Yes	Yes	0	0	1	0	1	2	2	1	2	1	-2	-2	0	-2
R_1gNLQ8PBg6sowId	100	Pre-Clinical Coursework (usually 1st Year, occasionally 2nd Year or MD/PhD)		Pre-Clinical	Pre-Clinical	22 - 24	22-27	Female	Non-Male	Caucasian		White	0	Yes	Never Married	100-300K	High	1	Urology		Mixed	Surgical	High	0.75	High	1	0	0	0	0	1	1	3	No	Yes	2	2	1	1	2	2	1	0	0	2	0	1	1	1
R_1pnUfdhi3U2Yzih	100	Have begun participating in Core Clerkships (usually 3rd Year, occasionally 2nd Year or MD/PhD)		Clinical	Clinical	25 - 27	22-27	Male	Male	Caucasian		White	0	No	Never Married	100-300K	High	1	Urology		Mixed	Surgical	High	0.5	Moderate	1	1	1	0	1	1	1	6	Yes	Yes	1	1	1	1	1	0	0	0	0	1	1	1	1	1
R_3fkHb6Ha6uOZrq3	73	Pre-Clinical Coursework (usually 1st Year, occasionally 2nd Year or MD/PhD)		Pre-Clinical	Pre-Clinical	28 - 31	≥28	Male	Male	Caucasian		White	0	No	Never Married	100-300K	High	1	Surgery		Surgical	Surgical	Mod	0.5	Moderate	1	1	1	0	1	1	0	5	Yes	Yes	2	2	0	2	2	0	0	0	0	1	2	2	0	2
R_2ZWCYTmTjDMMk8r	100	Have completed Core Clerkships (usually 4th Year, occasionally 3rd Year or MD/PhD)		Post-Clinical	Clinical	25 - 27	22-27	Female	Non-Male	Caucasian		White	0	No	Never Married	100-300K	High	1	Surgery		Surgical	Surgical	Mod	1	High	1	1	1	0	0	1	0	4	Yes	Yes	2	2	0	1	1	1	1	0	1	1	1	1	0	0
R_2VC6tM8bmVl7rgR	100	Have begun participating in Core Clerkships (usually 3rd Year, occasionally 2nd Year or MD/PhD)		Clinical	Clinical	25 - 27	22-27	Female	Non-Male	Black/African,Other:	Caribbean	Black/African	1	Yes	Never Married	100-300K	High	1	Plastic Surgery		Surgical	Surgical	High	0.75	High	0	0	0	0	0	0	1	1	No	No	2	2	0	1	1	0	0	0	0	0	2	2	0	1
R_22n17bkcVO60j0n	100	Have completed Core Clerkships (usually 4th Year, occasionally 3rd Year or MD/PhD)		Post-Clinical	Clinical	22 - 24	22-27	Male	Male	Black/African		Black/African	1	No	Never Married	100-300K	High	1	Surgery		Surgical	Surgical	Mod	1	High	0	1	0	0	0	0	0	1	No	Yes	2	2	2	0	1	1	1	0	0	1	1	1	2	0
R_uqQ7H0FV3YOLTJT	100	Other:	Completed MS-4 core clerkships and an additional year of predoctoral fellowship	Other	Other	28 - 31	≥28	Female	Non-Male	Caucasian		White	0	No	Married	100-300K	High	1	Orthopaedic Surgery		Surgical	Surgical	High	1	High	1	1	0	0	0	1	0	3	No	Yes	2	2	1	1	2	2	1	0	0	2	0	1	1	1
R_1kRknrkg4JO0v4W	100	Pre-Clinical Coursework (usually 1st Year, occasionally 2nd Year or MD/PhD)		Pre-Clinical	Pre-Clinical	28 - 31	≥28	Male	Male	Black/African		Black/African	1	No	Never Married	100-300K	High	1	Orthopaedic Surgery		Surgical	Surgical	High	0.5	Moderate	1	0	0	0	1	1	0	3	No	Yes	1	1	2	1	1	1	1	0	1	1	0	0	2	0
R_1gkJUuVMw4QV5f5	100	Pre-Clinical Coursework (usually 1st Year, occasionally 2nd Year or MD/PhD)		Pre-Clinical	Pre-Clinical	22 - 24	22-27	Male	Male	Caucasian		White	0	No	Never Married	100-300K	High	1	Orthopaedic Surgery		Surgical	Surgical	High	0.75	High	0	1	1	0	1	1	0	4	Yes	Yes	2	2	1	0	1	2	2	1	0	1	0	0	0	0
R_1rvROIBFHbdQ6vx	100	Pre-Clinical Coursework (usually 1st Year, occasionally 2nd Year or MD/PhD)		Pre-Clinical	Pre-Clinical	22 - 24	22-27	Female	Non-Male	Asian		Asian	0	No	Never Married	100-300K	High	1	Orthopaedic Surgery		Surgical	Surgical	High	0.5	Moderate	1	1	0	1	0	1	1	5	Yes	Yes	2	2	1	1	1	1	1	0	1	1	1	1	1	0
R_uwi7FwzB3A0nN6x	100	Have completed Core Clerkships (usually 4th Year, occasionally 3rd Year or MD/PhD)		Post-Clinical	Clinical	25 - 27	22-27	Female	Non-Male	Caucasian		White	0	No	Never Married	100-300K	High	1	Surgery		Surgical	Surgical	Mod	1	High	1	0	0	0	1	1	0	3	No	Yes	2	2	2	2	2	2	1	0	1	2	0	1	2	1
R_3PT8apO8yjmgA5m	100	Pre-Clinical Coursework (usually 1st Year, occasionally 2nd Year or MD/PhD)		Pre-Clinical	Pre-Clinical	22 - 24	22-27	Male	Male	Hispanic/Latinx		Hispanic/Latinx	1	No	Never Married	100-300K	High	1	Neurosurgery		Surgical	Surgical	High	0.75	High	0	0	0	0	0	1	0	1	No	No	2	1	0	1	1	2	0	0	1	1	0	1	0	0
R_sRsr5hNfAlFZeYp	59	Have completed Core Clerkships (usually 4th Year, occasionally 3rd Year or MD/PhD)		Post-Clinical	Clinical	28 - 31	≥28	Male	Male	Asian,Caucasian,Hispanic/Latinx		Multiracial	0	No	Never Married	100-300K	High	1	Orthopaedic Surgery		Surgical	Surgical	High	1	High	1	1	1	1	1	1	1	7	Yes	Yes
R_1nYD7H0x8eiCSrJ	59	Have begun participating in Core Clerkships (usually 3rd Year, occasionally 2nd Year or MD/PhD)		Clinical	Clinical	25 - 27	22-27	Male	Male	Caucasian		White	0	No	Never Married	100-300K	High	1	Plastic Surgery		Surgical	Surgical	High	1	High	0	1	0	0	1	1	0	3	No	Yes
R_2f9vrACbSGcxeRA	59	Have completed Core Clerkships (usually 4th Year, occasionally 3rd Year or MD/PhD)		Post-Clinical	Clinical	25 - 27	22-27	Male	Male	Caucasian		White	0	No	Never Married	100-300K	High	1	Surgery		Surgical	Surgical	Mod	1	High	1	0	0	0	0	0	0	1	No	Yes
R_3G8MROC7LlgTjPo	100	Have completed Core Clerkships (usually 4th Year, occasionally 3rd Year or MD/PhD)		Post-Clinical	Clinical	25 - 27	22-27	Male	Male	Caucasian		White	0	No	Married	100-300K	High	1	Internal Medicine		Medical	Medical	Low	1	High	1	1	1	0	1	1	0	5	Yes	Yes	2	2	0	1	2	2	1	0	0	0	0	1	0	1
R_2EFfTQ8LcJfC60b	100	Have completed Core Clerkships (usually 4th Year, occasionally 3rd Year or MD/PhD)		Post-Clinical	Clinical	25 - 27	22-27	Female	Non-Male	Hispanic/Latinx		Hispanic/Latinx	1	No	Never Married	100-300K	High	1	Family Medicine		Medical	Medical	Low	1	High	0	0	1	0	0	1	0	2	No	No	2	2	1	0	1	1	1	0	0	1	1	1	1	0
R_3Jaga5ztPuGvoy7	100	Have completed Core Clerkships (usually 4th Year, occasionally 3rd Year or MD/PhD)		Post-Clinical	Clinical	>32	≥28	Male	Male	Caucasian		White	0	No	Never Married	100-300K	High	1	Internal Medicine		Medical	Medical	Low	1	High	1	1	0	0	1	0	1	4	Yes	Yes	2	1	0	1	1	1	0	0	1	1	1	1	0	0
R_PMRfTZCrE5uHB1D	100	Have begun participating in Core Clerkships (usually 3rd Year, occasionally 2nd Year or MD/PhD)		Clinical	Clinical	22 - 24	22-27	Male	Male	Caucasian		White	0	No	Never Married	100-300K	High	1	Internal Medicine		Medical	Medical	Low	0.75	High	0	1	0	1	0	1	0	3	No	Yes	2	2	2	2	2	1	0	1	0	1	1	2	1	2
R_2UYnDx3dALGwEVW	100	Have completed Core Clerkships (usually 4th Year, occasionally 3rd Year or MD/PhD)		Post-Clinical	Clinical	25 - 27	22-27	Female	Non-Male	Caucasian		White	0	No	Married	100-300K	High	1	Family Medicine		Medical	Medical	Low	1	High	1	1	0	0	1	1	1	5	Yes	Yes	2	2	2	1	2	2	1	0	0	2	0	1	2	1
R_1Lpdkj05HrTNuRo	100	Have completed Core Clerkships (usually 4th Year, occasionally 3rd Year or MD/PhD)		Post-Clinical	Clinical	25 - 27	22-27	Female	Non-Male	Asian		Asian	0	No	Never Married	100-300K	High	1	Internal Medicine		Medical	Medical	Low	1	High	1	1	1	0	1	1	1	6	Yes	Yes	2	1	1	1	1	2	0	0	0	1	0	1	1	1
R_31gBvdiaPLtHe1m	100	Have completed Core Clerkships (usually 4th Year, occasionally 3rd Year or MD/PhD)		Post-Clinical	Clinical	25 - 27	22-27	Female	Non-Male	Caucasian		White	0	No	Never Married	100-300K	High	1	Family Medicine		Medical	Medical	Low	1	High	1	1	1	0	1	1	0	5	Yes	Yes	2	2	1	2	2	1	1	0	1	1	1	1	1	1
R_2EgCFqucSjIr0vV	100	Have begun participating in Core Clerkships (usually 3rd Year, occasionally 2nd Year or MD/PhD)		Clinical	Clinical	25 - 27	22-27	Female	Non-Male	Caucasian		White	0	No	Never Married	100-300K	High	1	Internal Medicine		Medical	Medical	Low	0.75	High	1	1	0	0	1	1	0	4	Yes	Yes	2	2	2	1	2	1	2	0	0	2	1	0	2	1
R_1CanJ0rpnuUy5og	100	Pre-Clinical Coursework (usually 1st Year, occasionally 2nd Year or MD/PhD)		Pre-Clinical	Pre-Clinical	28 - 31	≥28	Female	Non-Male	Pacific Islander		Pacific Islander	0	No	Married	100-300K	High	1	Family Medicine		Medical	Medical	Low	1	High	1	0	1	0	1	1	0	4	Yes	Yes	2	1	2	1	2	1	1	0	0	2	1	0	2	1
R_SJIEfC4xPFR7GuZ	100	Have completed Core Clerkships (usually 4th Year, occasionally 3rd Year or MD/PhD)		Post-Clinical	Clinical	25 - 27	22-27	Female	Non-Male	Asian		Asian	0	No	Never Married	100-300K	High	1	Internal Medicine		Medical	Medical	Low	1	High	1	1	0	0	1	0	0	3	No	Yes	2	2	2	2	1	2	1	0	0	1	0	1	2	2
R_78tYA1YTCAUzwVH	100	Have begun participating in Core Clerkships (usually 3rd Year, occasionally 2nd Year or MD/PhD)		Clinical	Clinical	25 - 27	22-27	Female	Non-Male	Caucasian		White	0	No	Married	100-300K	High	1	Medicine-Pediatrics		Medical	Medical	Mod	0.5	Moderate	1	1	1	0	0	1	0	4	Yes	Yes	2	1	1	2	1	1	0	0	0	1	1	1	1	2
R_aYkIQBUY0zDcDW9	100	Have completed Core Clerkships (usually 4th Year, occasionally 3rd Year or MD/PhD)		Post-Clinical	Clinical	25 - 27	22-27	Female	Non-Male	Asian		Asian	0	No	Never Married	100-300K	High	1	Radiology-Diagnostic		Medical	Medical	Mod	1	High	0	0	0	0	0	0	0	0	No	No	2	2	0	2	1	2	2	2	2	1	0	0	-2	0
R_bddSoNtoR5wArPr	100	Pre-Clinical Coursework (usually 1st Year, occasionally 2nd Year or MD/PhD)		Pre-Clinical	Pre-Clinical	>32	≥28	I'd Prefer Not to Say		Black/African		Black/African	1	No	Married	100-300K	High	1	Family Medicine		Medical	Medical	Low	0.75	High	0	1	1	0	1	1	0	4	Yes	Yes	1	2	1	0	2	1	2	1	0	2	0	0	0	0
R_BYsoeYHs6M4bMhr	100	Have completed Core Clerkships (usually 4th Year, occasionally 3rd Year or MD/PhD)		Post-Clinical	Clinical	28 - 31	≥28	Female	Non-Male	Caucasian		White	0	No	Married	100-300K	High	1	Family Medicine		Medical	Medical	Low	1	High	0	1	1	0	1	1	0	4	Yes	Yes	2	1	0	1	2	1	0	0	1	1	1	1	0	0
R_1KdvwK0mjTFcVPm	100	Have completed Core Clerkships (usually 4th Year, occasionally 3rd Year or MD/PhD)		Post-Clinical	Clinical	22 - 24	22-27	Female	Non-Male	Caucasian		White	0	No	Never Married	100-300K	High	1	Pediatrics		Medical	Medical	Low	1	High	0	0	0	0	0	1	0	1	No	No	2	2	2	2	2	2	1	0	1	2	0	1	2	1
R_22S6LkrLLrB0LAr	100	Pre-Clinical Coursework (usually 1st Year, occasionally 2nd Year or MD/PhD)		Pre-Clinical	Pre-Clinical	22 - 24	22-27	Female	Non-Male	Caucasian		White	0	No	Never Married	100-300K	High	1	Pediatrics	0	Medical	Medical	Low	0.75	High	1	1	1	0	0	1	0	4	Yes	Yes	2	2	1	1	1	1	1	0	1	1	1	1	1	0
R_2ZCTmgqiDezgtdT	100	Have completed Core Clerkships (usually 4th Year, occasionally 3rd Year or MD/PhD)		Post-Clinical	Clinical	28 - 31	≥28	Female	Non-Male	Black/African		Black/African	1	No	Never Married	100-300K	High	1	Psychiatry		Medical	Medical	Low	1	High	0	0	0	0	0	0	0	0	No	No	2	1	0	1	1	1	1	0	1	0	1	0	0	0
R_O6ykWuwesEu2LQZ	100	Have completed Core Clerkships (usually 4th Year, occasionally 3rd Year or MD/PhD)		Post-Clinical	Clinical	22 - 24	22-27	Female	Non-Male	Asian		Asian	0	No	Never Married	100-300K	High	1	Internal Medicine		Medical	Medical	Low	1	High	0	0	0	1	0	1	0	2	No	No	2	1	0	1	1	1	0	0	0	1	1	1	0	1
R_3suDyoNrFP4brs5	100	Pre-Clinical Coursework (usually 1st Year, occasionally 2nd Year or MD/PhD)		Pre-Clinical	Pre-Clinical	25 - 27	22-27	I'd Prefer Not to Say		Prefer Not to Answer				Yes	Never Married	100-300K	High	1	Psychiatry		Medical	Medical	Low	0.25	Low	1	1	1	0	1	1	1	6	Yes	Yes	2	2	1	1	2	1	0	0	0	1	1	2	1	1
R_1MLnek1pyi6atCG	100	Have begun participating in Core Clerkships (usually 3rd Year, occasionally 2nd Year or MD/PhD)		Clinical	Clinical	28 - 31	≥28	Male	Male	Asian		Asian	0	No	Never Married	100-300K	High	1	Medicine-Pediatrics		Medical	Medical	Mod	0.5	Moderate	1	1	1	1	0	1	0	5	Yes	Yes	2	2	0	1	1	2	1	0	1	1	0	1	0	0
[truncated: 1,852 more rows]
[truncated: 101 more columns]
